# Supplementary material for: Incidence and risk factors of loss to follow-up among HIV-infected children in an antiretroviral treatment program
Source: PLoS One. 2019 Sep 17;14(9):e0222082. doi: 10.1371/journal.pone.0222082 (PMC6748564; doi:10.1371/journal.pone.0222082)
Supplement: S1 Dataset — (XLSX) [file pone.0222082.s001.xlsx]

## Sheet: dataset
id	event	event_grp	totalvisit	visit	tvisit	tbegd	tendd	tendfud	clinic_trial	artnaive	period_start	tstartreg	tendreg	nbregim	nbregim_cat	regimno	regimen	regimencat	line	current_use	dur_ART	dur_ART_total	sex	dobtostart	agestart	ageupdate	adoles_tup	adoles_tup_1yr	region_service	region_cat	rural	height_base	height_tup	height_tup_impute	weight_base	weight_tup	weight_tup_impute	bmi_base	bmifa_base	bmifa_base_cat	bmi_tup_impute	bmifa_tup_impute_cat	bmifa_tup_impute_cat_1yr	HAZ_base	HAZ_base_cat	HAZ_tub_impute	HAZ_tub_impute_cat	HAZ_tup_impute_cat_1yr	WAZ_base
1	No event	Loss to follow up	2	1	0	0	1	4	Yes	Naive	1999-2004	0	4	1	1	1	ZDV+3TC+NVP	Nevirapine + 2-3 NRTIs	A	ZDV+3TC+NVP	4	8	Female	346	1	0.9	No	No	North	North		67	67	67	7.8	7.8	7.8	17.38	-SD2 to SD1	Normal weight/Overweight	17.38	Normal weight/Overweight	Normal weight/Overweight	-1.444	>=-2 SD	-1.444	>=-2 SD	>=-2 SD	-0.727
1	Loss to follow up	Loss to follow up	2	2	1	1	4	4	Yes	Naive	1999-2004	0	4	1	1	1	ZDV+3TC+NVP	Nevirapine + 2-3 NRTIs	A	ZDV+3TC+NVP	4	8	Female	346	1	1	No	No	North	North		67		67	7.8		7.8	17.38	-SD2 to SD1	Normal weight/Overweight	17.38	Normal weight/Overweight	Normal weight/Overweight	-1.444	>=-2 SD	-1.444	>=-2 SD	>=-2 SD	-0.727
2	No event	No event	81	1	0	0	14	4010	Yes	Naive	1999-2004	0	719	4	>2	1	ZDV+3TC+NVP	Nevirapine + 2-3 NRTIs	A	ZDV+3TC+EFV	719	86062	Male	749	2	2.1	No		Northeast	Other	Urban	79	79	79	11	11	11	17.63	>SD1	Normal weight/Overweight	17.63	Normal weight/Overweight		-2.806	<-2 SD	-2.806	<-2 SD		-1.231
2	No event	No event	81	2	14	14	28	4010	Yes	Naive	1999-2004	0	719	4	>2	1	ZDV+3TC+NVP	Nevirapine + 2-3 NRTIs	A	ZDV+3TC+EFV	719	86062	Male	749	2	2.1	No		Northeast	Other	Urban	79	80	80	11	11	11	17.63	>SD1	Normal weight/Overweight	17.19	Normal weight/Overweight		-2.806	<-2 SD	-2.484	<-2 SD		-1.231
2	No event	No event	81	3	28	28	35	4010	Yes	Naive	1999-2004	0	719	4	>2	1	ZDV+3TC+NVP	Nevirapine + 2-3 NRTIs	A	ZDV+3TC+EFV	719	86062	Male	749	2	2.1	No		Northeast	Other	Urban	79	80	80	11	10	10	17.63	>SD1	Normal weight/Overweight	15.62	Normal weight/Overweight		-2.806	<-2 SD	-2.625	<-2 SD		-1.231
2	No event	No event	81	4	35	35	62	4010	Yes	Naive	1999-2004	0	719	4	>2	1	ZDV+3TC+NVP	Nevirapine + 2-3 NRTIs	A	ZDV+3TC+EFV	719	86062	Male	749	2	2.1	No		Northeast	Other	Urban	79	80	80	11	10.5	10.5	17.63	>SD1	Normal weight/Overweight	16.41	Normal weight/Overweight		-2.806	<-2 SD	-2.625	<-2 SD		-1.231
2	No event	No event	81	5	62	62	91	4010	Yes	Naive	1999-2004	0	719	4	>2	1	ZDV+3TC+NVP	Nevirapine + 2-3 NRTIs	A	ZDV+3TC+EFV	719	86062	Male	749	2	2.2	No		Northeast	Other	Urban	79	80	80	11	11	11	17.63	>SD1	Normal weight/Overweight	17.19	Normal weight/Overweight		-2.806	<-2 SD	-2.758	<-2 SD		-1.231
2	No event	No event	81	6	91	91	118	4010	Yes	Naive	1999-2004	0	719	4	>2	1	ZDV+3TC+NVP	Nevirapine + 2-3 NRTIs	A	ZDV+3TC+EFV	719	86062	Male	749	2	2.3	No		Northeast	Other	Urban	79	80	80	11	11	11	17.63	>SD1	Normal weight/Overweight	17.19	Normal weight/Overweight		-2.806	<-2 SD	-2.853	<-2 SD		-1.231
2	No event	No event	81	7	118	118	147	4010	Yes	Naive	1999-2004	0	719	4	>2	1	ZDV+3TC+NVP	Nevirapine + 2-3 NRTIs	A	ZDV+3TC+EFV	719	86062	Male	749	2	2.4	No		Northeast	Other	Urban	79	82	82	11	11	11	17.63	>SD1	Normal weight/Overweight	16.36	Normal weight/Overweight		-2.806	<-2 SD	-2.265	<-2 SD		-1.231
2	No event	No event	81	8	147	147	174	4010	Yes	Naive	1999-2004	0	719	4	>2	1	ZDV+3TC+NVP	Nevirapine + 2-3 NRTIs	A	ZDV+3TC+EFV	719	86062	Male	749	2	2.5	No		Northeast	Other	Urban	79	82	82	11	11	11	17.63	>SD1	Normal weight/Overweight	16.36	Normal weight/Overweight		-2.806	<-2 SD	-2.4	<-2 SD		-1.231
2	No event	No event	81	9	174	174	202	4010	Yes	Naive	1999-2004	0	719	4	>2	1	ZDV+3TC+NVP	Nevirapine + 2-3 NRTIs	A	ZDV+3TC+EFV	719	86062	Male	749	2	2.5	No		Northeast	Other	Urban	79	82	82	11	11	11	17.63	>SD1	Normal weight/Overweight	16.36	Normal weight/Overweight		-2.806	<-2 SD	-2.528	<-2 SD		-1.231
2	No event	No event	81	10	202	202	244	4010	Yes	Naive	1999-2004	0	719	4	>2	1	ZDV+3TC+NVP	Nevirapine + 2-3 NRTIs	A	ZDV+3TC+EFV	719	86062	Male	749	2	2.6	No		Northeast	Other	Urban	79	82	82	11	11.5	11.5	17.63	>SD1	Normal weight/Overweight	17.1	Normal weight/Overweight		-2.806	<-2 SD	-2.622	<-2 SD		-1.231
2	No event	No event	81	11	244	244	272	4010	Yes	Naive	1999-2004	0	719	4	>2	1	ZDV+3TC+NVP	Nevirapine + 2-3 NRTIs	A	ZDV+3TC+EFV	719	86062	Male	749	2	2.7	No		Northeast	Other	Urban	79	83	83	11	11	11	17.63	>SD1	Normal weight/Overweight	15.97	Normal weight/Overweight		-2.806	<-2 SD	-2.73	<-2 SD		-1.231
2	No event	No event	81	12	272	272	314	4010	Yes	Naive	1999-2004	0	719	4	>2	1	ZDV+3TC+NVP	Nevirapine + 2-3 NRTIs	A	ZDV+3TC+EFV	719	86062	Male	749	2	2.8	No		Northeast	Other	Urban	79	85	85	11	11	11	17.63	>SD1	Normal weight/Overweight	15.22	Normal weight/Overweight		-2.806	<-2 SD	-2.289	<-2 SD		-1.231
2	No event	No event	81	13	314	314	336	4010	Yes	Naive	1999-2004	0	719	4	>2	1	ZDV+3TC+NVP	Nevirapine + 2-3 NRTIs	A	ZDV+3TC+EFV	719	86062	Male	749	2	2.9	No		Northeast	Other	Urban	79	86	86	11	11	11	17.63	>SD1	Normal weight/Overweight	14.87	Normal weight/Overweight		-2.806	<-2 SD	-2.211	<-2 SD		-1.231
2	No event	No event	81	14	336	336	350	4010	Yes	Naive	1999-2004	0	719	4	>2	1	ZDV+3TC+NVP	Nevirapine + 2-3 NRTIs	A	ZDV+3TC+EFV	719	86062	Male	749	2	3	No		Northeast	Other	Urban	79	84	84	11	11.5	11.5	17.63	>SD1	Normal weight/Overweight	16.3	Normal weight/Overweight		-2.806	<-2 SD	-2.821	<-2 SD		-1.231
2	No event	No event	81	15	350	350	377	4010	Yes	Naive	1999-2004	0	719	4	>2	1	ZDV+3TC+NVP	Nevirapine + 2-3 NRTIs	A	ZDV+3TC+EFV	719	86062	Male	749	2	3	No		Northeast	Other	Urban	79	85	85	11	11.5	11.5	17.63	>SD1	Normal weight/Overweight	15.92	Normal weight/Overweight		-2.806	<-2 SD	-2.564	<-2 SD		-1.231
2	No event	No event	81	16	377	377	412	4010	Yes	Naive	1999-2004	0	719	4	>2	1	ZDV+3TC+NVP	Nevirapine + 2-3 NRTIs	A	ZDV+3TC+EFV	719	86062	Male	749	2	3.1	No		Northeast	Other	Urban	79	86	86	11	11.5	11.5	17.63	>SD1	Normal weight/Overweight	15.55	Normal weight/Overweight		-2.806	<-2 SD	-2.462	<-2 SD		-1.231
2	No event	No event	81	17	412	412	440	4010	Yes	Naive	1999-2004	0	719	4	>2	1	ZDV+3TC+NVP	Nevirapine + 2-3 NRTIs	A	ZDV+3TC+EFV	719	86062	Male	749	2	3.2	No		Northeast	Other	Urban	79	86	86	11	11.5	11.5	17.63	>SD1	Normal weight/Overweight	15.55	Normal weight/Overweight		-2.806	<-2 SD	-2.641	<-2 SD		-1.231
2	No event	No event	81	18	440	440	467	4010	Yes	Naive	1999-2004	0	719	4	>2	1	ZDV+3TC+NVP	Nevirapine + 2-3 NRTIs	A	ZDV+3TC+EFV	719	86062	Male	749	2	3.3	No		Northeast	Other	Urban	79	86	86	11	11.5	11.5	17.63	>SD1	Normal weight/Overweight	15.55	Normal weight/Overweight		-2.806	<-2 SD	-2.795	<-2 SD		-1.231
2	No event	No event	81	19	467	467	503	4010	Yes	Naive	1999-2004	0	719	4	>2	1	ZDV+3TC+NVP	Nevirapine + 2-3 NRTIs	A	ZDV+3TC+EFV	719	86062	Male	749	2	3.3	No		Northeast	Other	Urban	79	87	87	11	11.5	11.5	17.63	>SD1	Normal weight/Overweight	15.19	Normal weight/Overweight		-2.806	<-2 SD	-2.692	<-2 SD		-1.231
2	No event	No event	81	20	503	503	530	4010	Yes	Naive	1999-2004	0	719	4	>2	1	ZDV+3TC+NVP	Nevirapine + 2-3 NRTIs	A	ZDV+3TC+EFV	719	86062	Male	749	2	3.4	No		Northeast	Other	Urban	79	91	91	11	12	12	17.63	>SD1	Normal weight/Overweight	14.49	Normal weight/Overweight		-2.806	<-2 SD	-1.821	>=-2 SD		-1.231
2	No event	No event	81	21	530	530	586	4010	Yes	Naive	1999-2004	0	719	4	>2	1	ZDV+3TC+NVP	Nevirapine + 2-3 NRTIs	A	ZDV+3TC+EFV	719	86062	Male	749	2	3.5	No		Northeast	Other	Urban	79	92	92	11	12	12	17.63	>SD1	Normal weight/Overweight	14.18	Normal weight/Overweight		-2.806	<-2 SD	-1.718	>=-2 SD		-1.231
2	No event	No event	81	22	586	586	614	4010	Yes	Naive	1999-2004	0	719	4	>2	1	ZDV+3TC+NVP	Nevirapine + 2-3 NRTIs	A	ZDV+3TC+EFV	719	86062	Male	749	2	3.7	No		Northeast	Other	Urban	79	92	92	11	12	12	17.63	>SD1	Normal weight/Overweight	14.18	Normal weight/Overweight		-2.806	<-2 SD	-1.95	>=-2 SD		-1.231
2	No event	No event	81	23	614	614	656	4010	Yes	Naive	1999-2004	0	719	4	>2	1	ZDV+3TC+NVP	Nevirapine + 2-3 NRTIs	A	ZDV+3TC+EFV	719	86062	Male	749	2	3.7	No		Northeast	Other	Urban	79	93	93	11	12.5	12.5	17.63	>SD1	Normal weight/Overweight	14.45	Normal weight/Overweight		-2.806	<-2 SD	-1.85	>=-2 SD		-1.231
2	No event	No event	81	24	656	656	691	4010	Yes	Naive	1999-2004	0	719	4	>2	1	ZDV+3TC+NVP	Nevirapine + 2-3 NRTIs	A	ZDV+3TC+EFV	719	86062	Male	749	2	3.8	No		Northeast	Other	Urban	79	94	94	11	12.5	12.5	17.63	>SD1	Normal weight/Overweight	14.15	Normal weight/Overweight		-2.806	<-2 SD	-1.683	>=-2 SD		-1.231
2	No event	No event	81	25	691	691	719	4010	Yes	Naive	1999-2004	0	719	4	>2	1	ZDV+3TC+NVP	Nevirapine + 2-3 NRTIs	A	ZDV+3TC+EFV	719	86062	Male	749	2	3.9	No		Northeast	Other	Urban	79	96	96	11	12.3	12.3	17.63	>SD1	Normal weight/Overweight	13.35	Normal weight/Overweight		-2.806	<-2 SD	-1.375	>=-2 SD		-1.231
2	No event	No event	81	26	719	719	754	4010	Yes	Naive	1999-2004	719	2281	4	>2	2	ZDV/3TC/NVP	Nevirapine + 2-3 NRTIs	A	ZDV+3TC+EFV	1562	86062	Male	749	2	4	No		Northeast	Other	Urban	79	96	96	11	12	12	17.63	>SD1	Normal weight/Overweight	13.02	Thinness (<-2 SD)		-2.806	<-2 SD	-1.463	>=-2 SD		-1.231
2	No event	No event	81	27	754	754	781	4010	Yes	Naive	1999-2004	719	2281	4	>2	2	ZDV/3TC/NVP	Nevirapine + 2-3 NRTIs	A	ZDV+3TC+EFV	1562	86062	Male	749	2	4.1	No		Northeast	Other	Urban	79	96	96	11	12.2	12.2	17.63	>SD1	Normal weight/Overweight	13.24	Normal weight/Overweight		-2.806	<-2 SD	-1.61	>=-2 SD		-1.231
2	No event	No event	81	28	781	781	817	4010	Yes	Naive	1999-2004	719	2281	4	>2	2	ZDV/3TC/NVP	Nevirapine + 2-3 NRTIs	A	ZDV+3TC+EFV	1562	86062	Male	749	2	4.2	No		Northeast	Other	Urban	79	96	96	11	12.6	12.6	17.63	>SD1	Normal weight/Overweight	13.67	Normal weight/Overweight		-2.806	<-2 SD	-1.69	>=-2 SD		-1.231
2	No event	No event	81	29	817	817	859	4010	Yes	Naive	1999-2004	719	2281	4	>2	2	ZDV/3TC/NVP	Nevirapine + 2-3 NRTIs	A	ZDV+3TC+EFV	1562	86062	Male	749	2	4.3	No		Northeast	Other	Urban	79	96	96	11	13.1	13.1	17.63	>SD1	Normal weight/Overweight	14.21	Normal weight/Overweight		-2.806	<-2 SD	-1.81	>=-2 SD		-1.231
2	No event	No event	81	30	859	859	901	4010	Yes	Naive	1999-2004	719	2281	4	>2	2	ZDV/3TC/NVP	Nevirapine + 2-3 NRTIs	A	ZDV+3TC+EFV	1562	86062	Male	749	2	4.4	No		Northeast	Other	Urban	79	98	98	11	13.4	13.4	17.63	>SD1	Normal weight/Overweight	13.95	Normal weight/Overweight		-2.806	<-2 SD	-1.595	>=-2 SD		-1.231
2	No event	No event	81	31	901	901	943	4010	Yes	Naive	1999-2004	719	2281	4	>2	2	ZDV/3TC/NVP	Nevirapine + 2-3 NRTIs	A	ZDV+3TC+EFV	1562	86062	Male	749	2	4.5	No		Northeast	Other	Urban	79	98	98	11	13.8	13.8	17.63	>SD1	Normal weight/Overweight	14.37	Normal weight/Overweight		-2.806	<-2 SD	-1.674	>=-2 SD		-1.231
2	No event	No event	81	32	943	943	985	4010	Yes	Naive	1999-2004	719	2281	4	>2	2	ZDV/3TC/NVP	Nevirapine + 2-3 NRTIs	A	ZDV+3TC+EFV	1562	86062	Male	749	2	4.6	No		Northeast	Other	Urban	79	98.5	98.5	11	14	14	17.63	>SD1	Normal weight/Overweight	14.43	Normal weight/Overweight		-2.806	<-2 SD	-1.75	>=-2 SD		-1.231
2	No event	No event	81	33	985	985	1027	4010	Yes	Naive	1999-2004	719	2281	4	>2	2	ZDV/3TC/NVP	Nevirapine + 2-3 NRTIs	A	ZDV+3TC+EFV	1562	86062	Male	749	2	4.7	No		Northeast	Other	Urban	79	99	99	11	14	14	17.63	>SD1	Normal weight/Overweight	14.28	Normal weight/Overweight		-2.806	<-2 SD	-1.773	>=-2 SD		-1.231
2	No event	No event	81	34	1027	1027	1055	4010	Yes	Naive	1999-2004	719	2281	4	>2	2	ZDV/3TC/NVP	Nevirapine + 2-3 NRTIs	A	ZDV+3TC+EFV	1562	86062	Male	749	2	4.9	No		Northeast	Other	Urban	79	100	100	11	13.8	13.8	17.63	>SD1	Normal weight/Overweight	13.8	Normal weight/Overweight		-2.806	<-2 SD	-1.659	>=-2 SD		-1.231
2	No event	No event	81	35	1055	1055	1097	4010	Yes	Naive	1999-2004	719	2281	4	>2	2	ZDV/3TC/NVP	Nevirapine + 2-3 NRTIs	A	ZDV+3TC+EFV	1562	86062	Male	749	2	4.9	No		Northeast	Other	Urban	79	101	101	11	14	14	17.63	>SD1	Normal weight/Overweight	13.72	Normal weight/Overweight		-2.806	<-2 SD	-1.511	>=-2 SD		-1.231
2	No event	No event	81	36	1097	1097	1146	4010	Yes	Naive	1999-2004	719	2281	4	>2	2	ZDV/3TC/NVP	Nevirapine + 2-3 NRTIs	A	ZDV+3TC+EFV	1562	86062	Male	749	2	5.1	No		Northeast	Other	Urban	79	101	101	11	14	14	17.63	>SD1	Normal weight/Overweight	13.72	Normal weight/Overweight		-2.806	<-2 SD	-1.795	>=-2 SD		-1.231
2	No event	No event	81	37	1146	1146	1244	4010	Yes	Naive	1999-2004	719	2281	4	>2	2	ZDV/3TC/NVP	Nevirapine + 2-3 NRTIs	A	ZDV+3TC+EFV	1562	86062	Male	749	2	5.2	No		Northeast	Other	Urban	79	103	103	11	14	14	17.63	>SD1	Normal weight/Overweight	13.2	Normal weight/Overweight		-2.806	<-2 SD	-1.422	>=-2 SD		-1.231
2	No event	No event	81	38	1244	1244	1302	4010	Yes	Naive	1999-2004	719	2281	4	>2	2	ZDV/3TC/NVP	Nevirapine + 2-3 NRTIs	A	ZDV+3TC+EFV	1562	86062	Male	749	2	5.5	No		Northeast	Other	Urban	79	104	104	11	14.2	14.2	17.63	>SD1	Normal weight/Overweight	13.13	Normal weight/Overweight		-2.806	<-2 SD	-1.533	>=-2 SD		-1.231
2	No event	No event	81	39	1302	1302	1376	4010	Yes	Naive	1999-2004	719	2281	4	>2	2	ZDV/3TC/NVP	Nevirapine + 2-3 NRTIs	A	ZDV+3TC+EFV	1562	86062	Male	749	2	5.6	No		Northeast	Other	Urban	79	103	103	11	15	15	17.63	>SD1	Normal weight/Overweight	14.14	Normal weight/Overweight		-2.806	<-2 SD	-1.935	>=-2 SD		-1.231
2	No event	No event	81	40	1376	1376	1405	4010	Yes	Naive	1999-2004	719	2281	4	>2	2	ZDV/3TC/NVP	Nevirapine + 2-3 NRTIs	A	ZDV+3TC+EFV	1562	86062	Male	749	2	5.8	No		Northeast	Other	Urban	79		103.7	11		15	17.63	>SD1	Normal weight/Overweight	13.95	Normal weight/Overweight		-2.806	<-2 SD	-2.109	<-2 SD		-1.231
2	No event	No event	81	41	1405	1405	1517	4010	Yes	Naive	1999-2004	719	2281	4	>2	2	ZDV/3TC/NVP	Nevirapine + 2-3 NRTIs	A	ZDV+3TC+EFV	1562	86062	Male	749	2	5.9	No		Northeast	Other	Urban	79	104	104	11	15	15	17.63	>SD1	Normal weight/Overweight	13.87	Normal weight/Overweight		-2.806	<-2 SD	-2.152	<-2 SD		-1.231
2	No event	No event	81	42	1517	1517	1622	4010	Yes	Naive	1999-2004	719	2281	4	>2	2	ZDV/3TC/NVP	Nevirapine + 2-3 NRTIs	A	ZDV+3TC+EFV	1562	86062	Male	749	2	6.2	No		Northeast	Other	Urban	79	106	106	11	15.5	15.5	17.63	>SD1	Normal weight/Overweight	13.79	Normal weight/Overweight		-2.806	<-2 SD	-2	>=-2 SD		-1.231
2	No event	No event	81	43	1622	1622	1720	4010	Yes	Naive	1999-2004	719	2281	4	>2	2	ZDV/3TC/NVP	Nevirapine + 2-3 NRTIs	A	ZDV+3TC+EFV	1562	86062	Male	749	2	6.5	No		Northeast	Other	Urban	79	107	107	11	16	16	17.63	>SD1	Normal weight/Overweight	13.98	Normal weight/Overweight		-2.806	<-2 SD	-2.146	<-2 SD		-1.231
2	No event	No event	81	44	1720	1720	1819	4010	Yes	Naive	1999-2004	719	2281	4	>2	2	ZDV/3TC/NVP	Nevirapine + 2-3 NRTIs	A	ZDV+3TC+EFV	1562	86062	Male	749	2	6.8	No		Northeast	Other	Urban	79	109.5	109.5	11	16.4	16.4	17.63	>SD1	Normal weight/Overweight	13.68	Normal weight/Overweight		-2.806	<-2 SD	-1.857	>=-2 SD		-1.231
2	No event	No event	81	45	1819	1819	1872	4010	Yes	Naive	1999-2004	719	2281	4	>2	2	ZDV/3TC/NVP	Nevirapine + 2-3 NRTIs	A	ZDV+3TC+EFV	1562	86062	Male	749	2	7	No		Northeast	Other	Urban	79	110	110	11	16	16	17.63	>SD1	Normal weight/Overweight	13.22	Normal weight/Overweight		-2.806	<-2 SD	-2.041	<-2 SD		-1.231
2	No event	No event	81	46	1872	1872	1924	4010	Yes	Naive	1999-2004	719	2281	4	>2	2	ZDV/3TC/NVP	Nevirapine + 2-3 NRTIs	A	ZDV+3TC+EFV	1562	86062	Male	749	2	7.2	No		Northeast	Other	Urban	79	110	110	11	17.5	17.5	17.63	>SD1	Normal weight/Overweight	14.46	Normal weight/Overweight		-2.806	<-2 SD	-2.224	<-2 SD		-1.231
2	No event	No event	81	47	1924	1924	1979	4010	Yes	Naive	1999-2004	719	2281	4	>2	2	ZDV/3TC/NVP	Nevirapine + 2-3 NRTIs	A	ZDV+3TC+EFV	1562	86062	Male	749	2	7.3	No		Northeast	Other	Urban	79		110.5	11		18	17.63	>SD1	Normal weight/Overweight	14.74	Normal weight/Overweight		-2.806	<-2 SD	-2.26	<-2 SD		-1.231
2	No event	No event	81	48	1979	1979	2028	4010	Yes	Naive	1999-2004	719	2281	4	>2	2	ZDV/3TC/NVP	Nevirapine + 2-3 NRTIs	A	ZDV+3TC+EFV	1562	86062	Male	749	2	7.5	No		Northeast	Other	Urban	79	111	111	11	18.5	18.5	17.63	>SD1	Normal weight/Overweight	15.02	Normal weight/Overweight		-2.806	<-2 SD	-2.275	<-2 SD		-1.231
2	No event	No event	81	49	2028	2028	2082	4010	Yes	Naive	1999-2004	719	2281	4	>2	2	ZDV/3TC/NVP	Nevirapine + 2-3 NRTIs	A	ZDV+3TC+EFV	1562	86062	Male	749	2	7.6	No		Northeast	Other	Urban	79	113	113	11	17.6	17.6	17.63	>SD1	Normal weight/Overweight	13.78	Normal weight/Overweight		-2.806	<-2 SD	-1.98	>=-2 SD		-1.231
2	No event	No event	81	50	2082	2082	2126	4010	Yes	Naive	1999-2004	719	2281	4	>2	2	ZDV/3TC/NVP	Nevirapine + 2-3 NRTIs	A	ZDV+3TC+EFV	1562	86062	Male	749	2	7.8	No		Northeast	Other	Urban	79	113	113	11	17.6	17.6	17.63	>SD1	Normal weight/Overweight	13.78	Normal weight/Overweight		-2.806	<-2 SD	-2.096	<-2 SD		-1.231
2	No event	No event	81	51	2126	2126	2175	4010	Yes	Naive	1999-2004	719	2281	4	>2	2	ZDV/3TC/NVP	Nevirapine + 2-3 NRTIs	A	ZDV+3TC+EFV	1562	86062	Male	749	2	7.9	No		Northeast	Other	Urban	79	115	115	11	18.4	18.4	17.63	>SD1	Normal weight/Overweight	13.91	Normal weight/Overweight		-2.806	<-2 SD	-1.808	>=-2 SD		-1.231
2	No event	No event	81	52	2175	2175	2229	4010	Yes	Naive	1999-2004	719	2281	4	>2	2	ZDV/3TC/NVP	Nevirapine + 2-3 NRTIs	A	ZDV+3TC+EFV	1562	86062	Male	749	2	8	No		Northeast	Other	Urban	79	116	116	11	18.1	18.1	17.63	>SD1	Normal weight/Overweight	13.45	Normal weight/Overweight		-2.806	<-2 SD	-1.736	>=-2 SD		-1.231
2	No event	No event	81	53	2229	2229	2281	4010	Yes	Naive	1999-2004	719	2281	4	>2	2	ZDV/3TC/NVP	Nevirapine + 2-3 NRTIs	A	ZDV+3TC+EFV	1562	86062	Male	749	2	8.2	No		Northeast	Other	Urban	79	117	117	11	18	18	17.63	>SD1	Normal weight/Overweight	13.15	Thinness (<-2 SD)		-2.806	<-2 SD	-1.717	>=-2 SD		-1.231
2	No event	No event	81	54	2281	2281	2322	4010	Yes	Naive	1999-2004	2281	3218	4	>2	3	ZDV+3TC+NVP	Nevirapine + 2-3 NRTIs	A	ZDV+3TC+EFV	937	86062	Male	749	2	8.3	No		Northeast	Other	Urban	79	117	117	11	18	18	17.63	>SD1	Normal weight/Overweight	13.15	Thinness (<-2 SD)		-2.806	<-2 SD	-1.868	>=-2 SD		-1.231
2	No event	No event	81	55	2322	2322	2420	4010	Yes	Naive	1999-2004	2281	3218	4	>2	3	ZDV+3TC+NVP	Nevirapine + 2-3 NRTIs	A	ZDV+3TC+EFV	937	86062	Male	749	2	8.4	No		Northeast	Other	Urban	79	119	119	11	19	19	17.63	>SD1	Normal weight/Overweight	13.42	Normal weight/Overweight		-2.806	<-2 SD	-1.566	>=-2 SD		-1.231
2	No event	No event	81	56	2420	2420	2469	4010	Yes	Naive	1999-2004	2281	3218	4	>2	3	ZDV+3TC+NVP	Nevirapine + 2-3 NRTIs	A	ZDV+3TC+EFV	937	86062	Male	749	2	8.7	No		Northeast	Other	Urban	79	120	120	11	19.5	19.5	17.63	>SD1	Normal weight/Overweight	13.54	Normal weight/Overweight		-2.806	<-2 SD	-1.623	>=-2 SD		-1.231
2	No event	No event	81	57	2469	2469	2518	4010	Yes	Naive	1999-2004	2281	3218	4	>2	3	ZDV+3TC+NVP	Nevirapine + 2-3 NRTIs	A	ZDV+3TC+EFV	937	86062	Male	749	2	8.8	No		Northeast	Other	Urban	79	119	119	11	20	20	17.63	>SD1	Normal weight/Overweight	14.12	Normal weight/Overweight		-2.806	<-2 SD	-1.962	>=-2 SD		-1.231
2	No event	No event	81	58	2518	2518	2616	4010	Yes	Naive	1999-2004	2281	3218	4	>2	3	ZDV+3TC+NVP	Nevirapine + 2-3 NRTIs	A	ZDV+3TC+EFV	937	86062	Male	749	2	8.9	No		Northeast	Other	Urban	79	120	120	11	20.5	20.5	17.63	>SD1	Normal weight/Overweight	14.24	Normal weight/Overweight		-2.806	<-2 SD	-1.815	>=-2 SD		-1.231
2	No event	No event	81	59	2616	2616	2665	4010	Yes	Naive	1999-2004	2281	3218	4	>2	3	ZDV+3TC+NVP	Nevirapine + 2-3 NRTIs	A	ZDV+3TC+EFV	937	86062	Male	749	2	9.2	No		Northeast	Other	Urban	79	122	122	11	20.5	20.5	17.63	>SD1	Normal weight/Overweight	13.77	Normal weight/Overweight		-2.806	<-2 SD	-1.759	>=-2 SD		-1.231
2	No event	No event	81	60	2665	2665	2714	4010	Yes	Naive	1999-2004	2281	3218	4	>2	3	ZDV+3TC+NVP	Nevirapine + 2-3 NRTIs	A	ZDV+3TC+EFV	937	86062	Male	749	2	9.3	No		Northeast	Other	Urban	79	122	122	11	21.5	21.5	17.63	>SD1	Normal weight/Overweight	14.45	Normal weight/Overweight		-2.806	<-2 SD	-1.833	>=-2 SD		-1.231
2	No event	No event	81	61	2714	2714	2811	4010	Yes	Naive	1999-2004	2281	3218	4	>2	3	ZDV+3TC+NVP	Nevirapine + 2-3 NRTIs	A	ZDV+3TC+EFV	937	86062	Male	749	2	9.5	No		Northeast	Other	Urban	79	123	123	11	21.5	21.5	17.63	>SD1	Normal weight/Overweight	14.21	Normal weight/Overweight		-2.806	<-2 SD	-1.796	>=-2 SD		-1.231
2	No event	No event	81	62	2811	2811	2854	4010	Yes	Naive	1999-2004	2281	3218	4	>2	3	ZDV+3TC+NVP	Nevirapine + 2-3 NRTIs	A	ZDV+3TC+EFV	937	86062	Male	749	2	9.7	No		Northeast	Other	Urban	79	124	124	11	22	22	17.63	>SD1	Normal weight/Overweight	14.31	Normal weight/Overweight		-2.806	<-2 SD	-1.8	>=-2 SD		-1.231
2	No event	No event	81	63	2854	2854	2903	4010	Yes	Naive	1999-2004	2281	3218	4	>2	3	ZDV+3TC+NVP	Nevirapine + 2-3 NRTIs	A	ZDV+3TC+EFV	937	86062	Male	749	2	9.9	No		Northeast	Other	Urban	79	124	124	11	23	23	17.63	>SD1	Normal weight/Overweight	14.96	Normal weight/Overweight		-2.806	<-2 SD	-1.873	>=-2 SD		-1.231
2	No event	No event	81	64	2903	2903	2959	4010	Yes	Naive	1999-2004	2281	3218	4	>2	3	ZDV+3TC+NVP	Nevirapine + 2-3 NRTIs	A	ZDV+3TC+EFV	937	86062	Male	749	2	10	No		Northeast	Other	Urban	79	125	125	11	22	22	17.63	>SD1	Normal weight/Overweight	14.08	Normal weight/Overweight		-2.806	<-2 SD	-1.786	>=-2 SD		-1.231
2	No event	No event	81	65	2959	2959	3021	4010	Yes	Naive	1999-2004	2281	3218	4	>2	3	ZDV+3TC+NVP	Nevirapine + 2-3 NRTIs	A	ZDV+3TC+EFV	937	86062	Male	749	2	10.2	No		Northeast	Other	Urban	79	126	126	11	23	23	17.63	>SD1	Normal weight/Overweight	14.49	Normal weight/Overweight		-2.806	<-2 SD	-1.702	>=-2 SD		-1.231
2	No event	No event	81	66	3021	3021	3071	4010	Yes	Naive	1999-2004	2281	3218	4	>2	3	ZDV+3TC+NVP	Nevirapine + 2-3 NRTIs	A	ZDV+3TC+EFV	937	86062	Male	749	2	10.3	No		Northeast	Other	Urban	79	126	126	11	22	22	17.63	>SD1	Normal weight/Overweight	13.86	Normal weight/Overweight		-2.806	<-2 SD	-1.793	>=-2 SD		-1.231
2	No event	No event	81	67	3071	3071	3120	4010	Yes	Naive	1999-2004	2281	3218	4	>2	3	ZDV+3TC+NVP	Nevirapine + 2-3 NRTIs	A	ZDV+3TC+EFV	937	86062	Male	749	2	10.5	No		Northeast	Other	Urban	79	129	129	11	22	22	17.63	>SD1	Normal weight/Overweight	13.22	Thinness (<-2 SD)		-2.806	<-2 SD	-1.35	>=-2 SD		-1.231
2	No event	No event	81	68	3120	3120	3218	4010	Yes	Naive	1999-2004	2281	3218	4	>2	3	ZDV+3TC+NVP	Nevirapine + 2-3 NRTIs	A	ZDV+3TC+EFV	937	86062	Male	749	2	10.6	No		Northeast	Other	Urban	79	129	129	11	23.5	23.5	17.63	>SD1	Normal weight/Overweight	14.12	Normal weight/Overweight		-2.806	<-2 SD	-1.393	>=-2 SD		-1.231
2	No event	No event	81	69	3218	3218	3309	4010	Yes	Naive	1999-2004	3218	4010	4	>2	4	ZDV+3TC+EFV	Efavirenz + 1-2 NRTIs	A	ZDV+3TC+EFV	792	86062	Male	749	2	10.9	No		Northeast	Other	Urban	79	129	129	11	24	24	17.63	>SD1	Normal weight/Overweight	14.42	Normal weight/Overweight		-2.806	<-2 SD	-1.477	>=-2 SD		-1.231
2	No event	No event	81	70	3309	3309	3329	4010	Yes	Naive	1999-2004	3218	4010	4	>2	4	ZDV+3TC+EFV	Efavirenz + 1-2 NRTIs	A	ZDV+3TC+EFV	792	86062	Male	749	2	11.1	No		Northeast	Other	Urban	79	129	129	11	24.5	24.5	17.63	>SD1	Normal weight/Overweight	14.72	Normal weight/Overweight		-2.806	<-2 SD	-1.603	>=-2 SD		-1.231
2	No event	No event	81	71	3329	3329	3357	4010	Yes	Naive	1999-2004	3218	4010	4	>2	4	ZDV+3TC+EFV	Efavirenz + 1-2 NRTIs	A	ZDV+3TC+EFV	792	86062	Male	749	2	11.2	No		Northeast	Other	Urban	79	130	130	11	26	26	17.63	>SD1	Normal weight/Overweight	15.38	Normal weight/Overweight		-2.806	<-2 SD	-1.529	>=-2 SD		-1.231
2	No event	No event	81	72	3357	3357	3413	4010	Yes	Naive	1999-2004	3218	4010	4	>2	4	ZDV+3TC+EFV	Efavirenz + 1-2 NRTIs	A	ZDV+3TC+EFV	792	86062	Male	749	2	11.2	No		Northeast	Other	Urban	79	130	130	11	25	25	17.63	>SD1	Normal weight/Overweight	14.79	Normal weight/Overweight		-2.806	<-2 SD	-1.58	>=-2 SD		-1.231
2	No event	No event	81	73	3413	3413	3474	4010	Yes	Naive	1999-2004	3218	4010	4	>2	4	ZDV+3TC+EFV	Efavirenz + 1-2 NRTIs	A	ZDV+3TC+EFV	792	86062	Male	749	2	11.4	No		Northeast	Other	Urban	79	131	131	11	26	26	17.63	>SD1	Normal weight/Overweight	15.15	Normal weight/Overweight		-2.806	<-2 SD	-1.535	>=-2 SD		-1.231
2	No event	No event	81	74	3474	3474	3505	4010	Yes	Naive	1999-2004	3218	4010	4	>2	4	ZDV+3TC+EFV	Efavirenz + 1-2 NRTIs	A	ZDV+3TC+EFV	792	86062	Male	749	2	11.6	No		Northeast	Other	Urban	79	132	132	11	25.5	25.5	17.63	>SD1	Normal weight/Overweight	14.63	Normal weight/Overweight		-2.806	<-2 SD	-1.514	>=-2 SD		-1.231
2	No event	No event	81	75	3505	3505	3580	4010	Yes	Naive	1999-2004	3218	4010	4	>2	4	ZDV+3TC+EFV	Efavirenz + 1-2 NRTIs	A	ZDV+3TC+EFV	792	86062	Male	749	2	11.6	No		Northeast	Other	Urban	79		132	11		25.5	17.63	>SD1	Normal weight/Overweight	14.63	Normal weight/Overweight		-2.806	<-2 SD	-1.562	>=-2 SD		-1.231
2	No event	No event	81	76	3580	3580	3657	4010	Yes	Naive	1999-2004	3218	4010	4	>2	4	ZDV+3TC+EFV	Efavirenz + 1-2 NRTIs	A	ZDV+3TC+EFV	792	86062	Male	749	2	11.9	No		Northeast	Other	Urban	79		132	11		25.5	17.63	>SD1	Normal weight/Overweight	14.63	Normal weight/Overweight		-2.806	<-2 SD	-1.689	>=-2 SD		-1.231
2	No event	No event	81	77	3657	3657	3755	4010	Yes	Naive	1999-2004	3218	4010	4	>2	4	ZDV+3TC+EFV	Efavirenz + 1-2 NRTIs	A	ZDV+3TC+EFV	792	86062	Male	749	2	12.1	No		Northeast	Other	Urban	79		134.7	11		27.4	17.63	>SD1	Normal weight/Overweight	15.1	Normal weight/Overweight		-2.806	<-2 SD	-1.513	>=-2 SD		-1.231
2	No event	No event	81	78	3755	3755	3847	4010	Yes	Naive	1999-2004	3218	4010	4	>2	4	ZDV+3TC+EFV	Efavirenz + 1-2 NRTIs	A	ZDV+3TC+EFV	792	86062	Male	749	2	12.3	No		Northeast	Other	Urban	79		136.2	11		28.4	17.63	>SD1	Normal weight/Overweight	15.31	Normal weight/Overweight	Normal weight/Overweight	-2.806	<-2 SD	-1.587	>=-2 SD	>=-2 SD	-1.231
2	No event	No event	81	79	3847	3847	3931	4010	Yes	Naive	1999-2004	3218	4010	4	>2	4	ZDV+3TC+EFV	Efavirenz + 1-2 NRTIs	A	ZDV+3TC+EFV	792	86062	Male	749	2	12.6	No	No	Northeast	Other	Urban	79			11			17.63	>SD1	Normal weight/Overweight				-2.806	<-2 SD				-1.231
2	No event	No event	81	80	3931	3931	4010	4010	Yes	Naive	1999-2004	3218	4010	4	>2	4	ZDV+3TC+EFV	Efavirenz + 1-2 NRTIs	A	ZDV+3TC+EFV	792	86062	Male	749	2	12.8	No	No	Northeast	Other	Urban	79			11			17.63	>SD1	Normal weight/Overweight				-2.806	<-2 SD				-1.231
2	No event	No event	81	81	4010	4010	4198	4010	Yes	Naive	1999-2004	3218	4010	4	>2	4	ZDV+3TC+EFV	Efavirenz + 1-2 NRTIs	A	ZDV+3TC+EFV	792	86062	Male	749	2	13	Yes	Yes	Northeast	Other	Urban	79	140	140	11	31	31	17.63	>SD1	Normal weight/Overweight	15.82	Normal weight/Overweight	Normal weight/Overweight	-2.806	<-2 SD	-1.76	>=-2 SD	>=-2 SD	-1.231
3	No event	Death	23	1	0	0	1	740	Yes	Naive	1999-2004	0	340	4	>2	1	ZDV+3TC+NVP	Nevirapine + 2-3 NRTIs	A	No ART	340	7118	Male	349	1	1	No		Northeast	Other		70	70	70	8	8	8	16.33	-SD2 to SD1	Normal weight/Overweight	16.33	Normal weight/Overweight		-1.129	>=-2 SD	-1.129	>=-2 SD		-1.2
3	No event	Death	23	2	1	1	11	740	Yes	Naive	1999-2004	0	340	4	>2	1	ZDV+3TC+NVP	Nevirapine + 2-3 NRTIs	A	No ART	340	7118	Male	349	1	1	No		Northeast	Other		70		70	8		8	16.33	-SD2 to SD1	Normal weight/Overweight	16.33	Normal weight/Overweight		-1.129	>=-2 SD	-1.129	>=-2 SD		-1.2
3	No event	Death	23	3	11	11	18	740	Yes	Naive	1999-2004	0	340	4	>2	1	ZDV+3TC+NVP	Nevirapine + 2-3 NRTIs	A	No ART	340	7118	Male	349	1	1	No		Northeast	Other		70	70	70	8	8.05	8.1	16.33	-SD2 to SD1	Normal weight/Overweight	16.53	Normal weight/Overweight		-1.129	>=-2 SD	-1.5	>=-2 SD		-1.2
3	No event	Death	23	4	18	18	32	740	Yes	Naive	1999-2004	0	340	4	>2	1	ZDV+3TC+NVP	Nevirapine + 2-3 NRTIs	A	No ART	340	7118	Male	349	1	1	No		Northeast	Other		70	70	70	8	7.9	7.9	16.33	-SD2 to SD1	Normal weight/Overweight	16.12	Normal weight/Overweight		-1.129	>=-2 SD	-1.5	>=-2 SD		-1.2
3	No event	Death	23	5	32	32	46	740	Yes	Naive	1999-2004	0	340	4	>2	1	ZDV+3TC+NVP	Nevirapine + 2-3 NRTIs	A	No ART	340	7118	Male	349	1	1	No		Northeast	Other		70	70	70	8	8	8	16.33	-SD2 to SD1	Normal weight/Overweight	16.33	Normal weight/Overweight		-1.129	>=-2 SD	-1.818	>=-2 SD		-1.2
3	No event	Death	23	6	46	46	77	740	Yes	Naive	1999-2004	0	340	4	>2	1	ZDV+3TC+NVP	Nevirapine + 2-3 NRTIs	A	No ART	340	7118	Male	349	1	1.1	No		Northeast	Other		70	72	72	8	10	10	16.33	-SD2 to SD1	Normal weight/Overweight	19.29	Normal weight/Overweight		-1.129	>=-2 SD	-1.212	>=-2 SD		-1.2
3	No event	Death	23	7	77	77	126	740	Yes	Naive	1999-2004	0	340	4	>2	1	ZDV+3TC+NVP	Nevirapine + 2-3 NRTIs	A	No ART	340	7118	Male	349	1	1.2	No		Northeast	Other		70	69	69	8	8.6	8.6	16.33	-SD2 to SD1	Normal weight/Overweight	18.06	Normal weight/Overweight		-1.129	>=-2 SD	-2.343	<-2 SD		-1.2
3	No event	Death	23	8	126	126	162	740	Yes	Naive	1999-2004	0	340	4	>2	1	ZDV+3TC+NVP	Nevirapine + 2-3 NRTIs	A	No ART	340	7118	Male	349	1	1.3	No		Northeast	Other		70	72	72	8	10	10	16.33	-SD2 to SD1	Normal weight/Overweight	19.29	Normal weight/Overweight		-1.129	>=-2 SD	-2.028	<-2 SD		-1.2
3	No event	Death	23	9	162	162	198	740	Yes	Naive	1999-2004	0	340	4	>2	1	ZDV+3TC+NVP	Nevirapine + 2-3 NRTIs	A	No ART	340	7118	Male	349	1	1.4	No		Northeast	Other		70	74	74	8	9	9	16.33	-SD2 to SD1	Normal weight/Overweight	16.44	Normal weight/Overweight		-1.129	>=-2 SD	-1.703	>=-2 SD		-1.2
3	No event	Death	23	10	198	198	231	740	Yes	Naive	1999-2004	0	340	4	>2	1	ZDV+3TC+NVP	Nevirapine + 2-3 NRTIs	A	No ART	340	7118	Male	349	1	1.5	No		Northeast	Other		70	74	74	8	9.3	9.3	16.33	-SD2 to SD1	Normal weight/Overweight	16.98	Normal weight/Overweight		-1.129	>=-2 SD	-1.973	>=-2 SD		-1.2
3	No event	Death	23	11	231	231	301	740	Yes	Naive	1999-2004	0	340	4	>2	1	ZDV+3TC+NVP	Nevirapine + 2-3 NRTIs	A	No ART	340	7118	Male	349	1	1.6	No		Northeast	Other		70	74	74	8	9.8	9.8	16.33	-SD2 to SD1	Normal weight/Overweight	17.9	Normal weight/Overweight		-1.129	>=-2 SD	-2.184	<-2 SD		-1.2
3	No event	Death	23	12	301	301	340	740	Yes	Naive	1999-2004	0	340	4	>2	1	ZDV+3TC+NVP	Nevirapine + 2-3 NRTIs	A	No ART	340	7118	Male	349	1	1.8	No		Northeast	Other		70	76	76	8	11	11	16.33	-SD2 to SD1	Normal weight/Overweight	19.04	Normal weight/Overweight		-1.129	>=-2 SD	-1.952	>=-2 SD		-1.2
3	No event	Death	23	13	340	340	388	740	Yes	Naive	1999-2004	340	388	4	>2	2	ZDV+3TC+EFV	Efavirenz + 1-2 NRTIs	A	No ART	48	7118	Male	349	1	1.9	No		Northeast	Other		70	78	78	8	11	11	16.33	-SD2 to SD1	Normal weight/Overweight	18.08	Normal weight/Overweight	Normal weight/Overweight	-1.129	>=-2 SD	-1.783	>=-2 SD	>=-2 SD	-1.2
3	No event	Death	23	14	388	388	422	740	Yes	Naive	1999-2004	388	687	4	>2	3	ZDV+3TC+NVP	Nevirapine + 2-3 NRTIs	A	No ART	299	7118	Male	349	1	2	No	No	Northeast	Other		70	82	82	8	10	10	16.33	-SD2 to SD1	Normal weight/Overweight	14.87	Normal weight/Overweight	Normal weight/Overweight	-1.129	>=-2 SD	-1.667	>=-2 SD	>=-2 SD	-1.2
3	No event	Death	23	15	422	422	443	740	Yes	Naive	1999-2004	388	687	4	>2	3	ZDV+3TC+NVP	Nevirapine + 2-3 NRTIs	A	No ART	299	7118	Male	349	1	2.1	No	No	Northeast	Other		70	82	82	8	12	12	16.33	-SD2 to SD1	Normal weight/Overweight	17.85	Normal weight/Overweight	Normal weight/Overweight	-1.129	>=-2 SD	-1.839	>=-2 SD	>=-2 SD	-1.2
3	No event	Death	23	16	443	443	463	740	Yes	Naive	1999-2004	388	687	4	>2	3	ZDV+3TC+NVP	Nevirapine + 2-3 NRTIs	A	No ART	299	7118	Male	349	1	2.2	No	No	Northeast	Other		70		81.1	8		11.1	16.33	-SD2 to SD1	Normal weight/Overweight	16.88	Normal weight/Overweight	Normal weight/Overweight	-1.129	>=-2 SD	-2.281	<-2 SD	<-2 SD	-1.2
3	No event	Death	23	17	463	463	471	740	Yes	Naive	1999-2004	388	687	4	>2	3	ZDV+3TC+NVP	Nevirapine + 2-3 NRTIs	A	No ART	299	7118	Male	349	1	2.2	No	No	Northeast	Other		70		80.3	8		10.3	16.33	-SD2 to SD1	Normal weight/Overweight	15.97	Normal weight/Overweight	Normal weight/Overweight	-1.129	>=-2 SD	-2.667	<-2 SD	<-2 SD	-1.2
3	No event	Death	23	18	471	471	527	740	Yes	Naive	1999-2004	388	687	4	>2	3	ZDV+3TC+NVP	Nevirapine + 2-3 NRTIs	A	No ART	299	7118	Male	349	1	2.2	No	No	Northeast	Other		70	80	80	8	10	10	16.33	-SD2 to SD1	Normal weight/Overweight	15.62	Normal weight/Overweight	Normal weight/Overweight	-1.129	>=-2 SD	-2.758	<-2 SD	<-2 SD	-1.2
3	No event	Death	23	19	527	527	555	740	Yes	Naive	1999-2004	388	687	4	>2	3	ZDV+3TC+NVP	Nevirapine + 2-3 NRTIs	A	No ART	299	7118	Male	349	1	2.4	No	No	Northeast	Other		70	82	82	8	10	10	16.33	-SD2 to SD1	Normal weight/Overweight	14.87	Normal weight/Overweight	Normal weight/Overweight	-1.129	>=-2 SD	-2.4	<-2 SD	<-2 SD	-1.2
3	No event	Death	23	20	555	555	582	740	Yes	Naive	1999-2004	388	687	4	>2	3	ZDV+3TC+NVP	Nevirapine + 2-3 NRTIs	A	No ART	299	7118	Male	349	1	2.5	No	No	Northeast	Other		70	80	80	8	11	11	16.33	-SD2 to SD1	Normal weight/Overweight	17.19	Normal weight/Overweight	Normal weight/Overweight	-1.129	>=-2 SD	-3.083	<-2 SD	<-2 SD	-1.2
3	No event	Death	23	21	582	582	612	740	Yes	Naive	1999-2004	388	687	4	>2	3	ZDV+3TC+NVP	Nevirapine + 2-3 NRTIs	A	No ART	299	7118	Male	349	1	2.5	No	No	Northeast	Other		70	80	80	8	11	11	16.33	-SD2 to SD1	Normal weight/Overweight	17.19	Normal weight/Overweight	Normal weight/Overweight	-1.129	>=-2 SD	-3.162	<-2 SD	<-2 SD	-1.2
3	No event	Death	23	22	612	612	653	740	Yes	Naive	1999-2004	388	687	4	>2	3	ZDV+3TC+NVP	Nevirapine + 2-3 NRTIs	A	No ART	299	7118	Male	349	1	2.6	No	No	Northeast	Other		70	80	80	8	11	11	16.33	-SD2 to SD1	Normal weight/Overweight	17.19	Normal weight/Overweight	Normal weight/Overweight	-1.129	>=-2 SD	-3.351	<-2 SD	<-2 SD	-1.2
3	Death	Death	23	23	653	653	740	740	Yes	Naive	1999-2004	388	687	4	>2	3	ZDV+3TC+NVP	Nevirapine + 2-3 NRTIs	A	No ART	299	7118	Male	349	1	2.7	No	No	Northeast	Other		70	84	84	8	9	9	16.33	-SD2 to SD1	Normal weight/Overweight	12.76	Thinness (<-2 SD)	Thinness (<-2 SD)	-1.129	>=-2 SD	-2.459	<-2 SD	<-2 SD	-1.2
4	No event	Withdrawal	105	1	0	0	7	3647	Yes	Naive	1999-2004	0	1540	6	>2	1	ZDV+3TC+NVP	Nevirapine + 2-3 NRTIs	A	ZDV/3TC/NVP	1540	137614	Female	425	1	1.2	No		West/South	Other	Urban	75	75	75	10.3	10.3	10.3	18.31	>SD1	Normal weight/Overweight	18.31	Normal weight/Overweight		-0.154	>=-2 SD	-0.154	>=-2 SD		0.833
4	No event	Withdrawal	105	2	7	7	14	3647	Yes	Naive	1999-2004	0	1540	6	>2	1	ZDV+3TC+NVP	Nevirapine + 2-3 NRTIs	A	ZDV/3TC/NVP	1540	137614	Female	425	1	1.2	No		West/South	Other	Urban	75	76	76	10.3	10.6	10.6	18.31	>SD1	Normal weight/Overweight	18.35	Normal weight/Overweight		-0.154	>=-2 SD	0.103	>=-2 SD		0.833
4	No event	Withdrawal	105	3	14	14	21	3647	Yes	Naive	1999-2004	0	1540	6	>2	1	ZDV+3TC+NVP	Nevirapine + 2-3 NRTIs	A	ZDV/3TC/NVP	1540	137614	Female	425	1	1.2	No		West/South	Other	Urban	75	79	79	10.3	11	11	18.31	>SD1	Normal weight/Overweight	17.63	Normal weight/Overweight		-0.154	>=-2 SD	0.872	>=-2 SD		0.833
4	No event	Withdrawal	105	4	21	21	28	3647	Yes	Naive	1999-2004	0	1540	6	>2	1	ZDV+3TC+NVP	Nevirapine + 2-3 NRTIs	A	ZDV/3TC/NVP	1540	137614	Female	425	1	1.2	No		West/South	Other	Urban	75	79	79	10.3	11.3	11.3	18.31	>SD1	Normal weight/Overweight	18.11	Normal weight/Overweight		-0.154	>=-2 SD	0.605	>=-2 SD		0.833
4	No event	Withdrawal	105	5	28	28	31	3647	Yes	Naive	1999-2004	0	1540	6	>2	1	ZDV+3TC+NVP	Nevirapine + 2-3 NRTIs	A	ZDV/3TC/NVP	1540	137614	Female	425	1	1.2	No		West/South	Other	Urban	75	79	79	10.3	10.5	10.5	18.31	>SD1	Normal weight/Overweight	16.82	Normal weight/Overweight		-0.154	>=-2 SD	0.605	>=-2 SD		0.833
4	No event	Withdrawal	105	6	31	31	42	3647	Yes	Naive	1999-2004	0	1540	6	>2	1	ZDV+3TC+NVP	Nevirapine + 2-3 NRTIs	A	ZDV/3TC/NVP	1540	137614	Female	425	1	1.2	No		West/South	Other	Urban	75		79.3	10.3		10.6	18.31	>SD1	Normal weight/Overweight	16.86	Normal weight/Overweight		-0.154	>=-2 SD	0.684	>=-2 SD		0.833
4	No event	Withdrawal	105	7	42	42	63	3647	Yes	Naive	1999-2004	0	1540	6	>2	1	ZDV+3TC+NVP	Nevirapine + 2-3 NRTIs	A	ZDV/3TC/NVP	1540	137614	Female	425	1	1.3	No		West/South	Other	Urban	75		80.6	10.3		10.8	18.31	>SD1	Normal weight/Overweight	16.62	Normal weight/Overweight		-0.154	>=-2 SD	1.026	>=-2 SD		0.833
4	No event	Withdrawal	105	8	63	63	91	3647	Yes	Naive	1999-2004	0	1540	6	>2	1	ZDV+3TC+NVP	Nevirapine + 2-3 NRTIs	A	ZDV/3TC/NVP	1540	137614	Female	425	1	1.3	No		West/South	Other	Urban	75	83	83	10.3	11.3	11.3	18.31	>SD1	Normal weight/Overweight	16.4	Normal weight/Overweight		-0.154	>=-2 SD	1.395	>=-2 SD		0.833
4	No event	Withdrawal	105	9	91	91	119	3647	Yes	Naive	1999-2004	0	1540	6	>2	1	ZDV+3TC+NVP	Nevirapine + 2-3 NRTIs	A	ZDV/3TC/NVP	1540	137614	Female	425	1	1.4	No		West/South	Other	Urban	75	83	83	10.3	11.4	11.4	18.31	>SD1	Normal weight/Overweight	16.55	Normal weight/Overweight		-0.154	>=-2 SD	1.132	>=-2 SD		0.833
4	No event	Withdrawal	105	10	119	119	147	3647	Yes	Naive	1999-2004	0	1540	6	>2	1	ZDV+3TC+NVP	Nevirapine + 2-3 NRTIs	A	ZDV/3TC/NVP	1540	137614	Female	425	1	1.5	No		West/South	Other	Urban	75	81	81	10.3	12	12	18.31	>SD1	Normal weight/Overweight	18.29	Normal weight/Overweight		-0.154	>=-2 SD	0.342	>=-2 SD		0.833
4	No event	Withdrawal	105	11	147	147	182	3647	Yes	Naive	1999-2004	0	1540	6	>2	1	ZDV+3TC+NVP	Nevirapine + 2-3 NRTIs	A	ZDV/3TC/NVP	1540	137614	Female	425	1	1.6	No		West/South	Other	Urban	75	84	84	10.3	12.7	12.7	18.31	>SD1	Normal weight/Overweight	18	Normal weight/Overweight		-0.154	>=-2 SD	0.892	>=-2 SD		0.833
4	No event	Withdrawal	105	12	182	182	183	3647	Yes	Naive	1999-2004	0	1540	6	>2	1	ZDV+3TC+NVP	Nevirapine + 2-3 NRTIs	A	ZDV/3TC/NVP	1540	137614	Female	425	1	1.7	No		West/South	Other	Urban	75	85	85	10.3	12.8	12.8	18.31	>SD1	Normal weight/Overweight	17.72	Normal weight/Overweight		-0.154	>=-2 SD	0.919	>=-2 SD		0.833
4	No event	Withdrawal	105	13	183	183	210	3647	Yes	Naive	1999-2004	0	1540	6	>2	1	ZDV+3TC+NVP	Nevirapine + 2-3 NRTIs	A	ZDV/3TC/NVP	1540	137614	Female	425	1	1.7	No		West/South	Other	Urban	75		85	10.3		12.8	18.31	>SD1	Normal weight/Overweight	17.72	Normal weight/Overweight		-0.154	>=-2 SD	0.919	>=-2 SD		0.833
4	No event	Withdrawal	105	14	210	210	245	3647	Yes	Naive	1999-2004	0	1540	6	>2	1	ZDV+3TC+NVP	Nevirapine + 2-3 NRTIs	A	ZDV/3TC/NVP	1540	137614	Female	425	1	1.7	No		West/South	Other	Urban	75	86	86	10.3	13	13	18.31	>SD1	Normal weight/Overweight	17.58	Normal weight/Overweight		-0.154	>=-2 SD	0.944	>=-2 SD		0.833
4	No event	Withdrawal	105	15	245	245	273	3647	Yes	Naive	1999-2004	0	1540	6	>2	1	ZDV+3TC+NVP	Nevirapine + 2-3 NRTIs	A	ZDV/3TC/NVP	1540	137614	Female	425	1	1.8	No		West/South	Other	Urban	75	89	89	10.3	13.5	13.5	18.31	>SD1	Normal weight/Overweight	17.04	Normal weight/Overweight		-0.154	>=-2 SD	1.5	>=-2 SD		0.833
4	No event	Withdrawal	105	16	273	273	280	3647	Yes	Naive	1999-2004	0	1540	6	>2	1	ZDV+3TC+NVP	Nevirapine + 2-3 NRTIs	A	ZDV/3TC/NVP	1540	137614	Female	425	1	1.9	No		West/South	Other	Urban	75	89	89	10.3	13.5	13.5	18.31	>SD1	Normal weight/Overweight	17.04	Normal weight/Overweight		-0.154	>=-2 SD	1.257	>=-2 SD		0.833
4	No event	Withdrawal	105	17	280	280	301	3647	Yes	Naive	1999-2004	0	1540	6	>2	1	ZDV+3TC+NVP	Nevirapine + 2-3 NRTIs	A	ZDV/3TC/NVP	1540	137614	Female	425	1	1.9	No		West/South	Other	Urban	75		89.5	10.3		13.6	18.31	>SD1	Normal weight/Overweight	16.98	Normal weight/Overweight		-0.154	>=-2 SD	1.4	>=-2 SD		0.833
4	No event	Withdrawal	105	18	301	301	329	3647	Yes	Naive	1999-2004	0	1540	6	>2	1	ZDV+3TC+NVP	Nevirapine + 2-3 NRTIs	A	ZDV/3TC/NVP	1540	137614	Female	425	1	2	No		West/South	Other	Urban	75	91	91	10.3	14	14	18.31	>SD1	Normal weight/Overweight	16.91	Normal weight/Overweight		-0.154	>=-2 SD	1.8	>=-2 SD		0.833
4	No event	Withdrawal	105	19	329	329	353	3647	Yes	Naive	1999-2004	0	1540	6	>2	1	ZDV+3TC+NVP	Nevirapine + 2-3 NRTIs	A	ZDV/3TC/NVP	1540	137614	Female	425	1	2.1	No		West/South	Other	Urban	75	91	91	10.3	14.5	14.5	18.31	>SD1	Normal weight/Overweight	17.51	Normal weight/Overweight		-0.154	>=-2 SD	1.571	>=-2 SD		0.833
4	No event	Withdrawal	105	20	353	353	358	3647	Yes	Naive	1999-2004	0	1540	6	>2	1	ZDV+3TC+NVP	Nevirapine + 2-3 NRTIs	A	ZDV/3TC/NVP	1540	137614	Female	425	1	2.1	No		West/South	Other	Urban	75	91	91	10.3	14.3	14.3	18.31	>SD1	Normal weight/Overweight	17.27	Normal weight/Overweight		-0.154	>=-2 SD	1.353	>=-2 SD		0.833
4	No event	Withdrawal	105	21	358	358	392	3647	Yes	Naive	1999-2004	0	1540	6	>2	1	ZDV+3TC+NVP	Nevirapine + 2-3 NRTIs	A	ZDV/3TC/NVP	1540	137614	Female	425	1	2.1	No		West/South	Other	Urban	75		91	10.3		14.3	18.31	>SD1	Normal weight/Overweight	17.27	Normal weight/Overweight		-0.154	>=-2 SD	1.353	>=-2 SD		0.833
4	No event	Withdrawal	105	22	392	392	420	3647	Yes	Naive	1999-2004	0	1540	6	>2	1	ZDV+3TC+NVP	Nevirapine + 2-3 NRTIs	A	ZDV/3TC/NVP	1540	137614	Female	425	1	2.2	No		West/South	Other	Urban	75	91	91	10.3	14	14	18.31	>SD1	Normal weight/Overweight	16.91	Normal weight/Overweight		-0.154	>=-2 SD	1.118	>=-2 SD		0.833
4	No event	Withdrawal	105	23	420	420	455	3647	Yes	Naive	1999-2004	0	1540	6	>2	1	ZDV+3TC+NVP	Nevirapine + 2-3 NRTIs	A	ZDV/3TC/NVP	1540	137614	Female	425	1	2.3	No		West/South	Other	Urban	75	93	93	10.3	14.5	14.5	18.31	>SD1	Normal weight/Overweight	16.76	Normal weight/Overweight		-0.154	>=-2 SD	1.515	>=-2 SD		0.833
4	No event	Withdrawal	105	24	455	455	483	3647	Yes	Naive	1999-2004	0	1540	6	>2	1	ZDV+3TC+NVP	Nevirapine + 2-3 NRTIs	A	ZDV/3TC/NVP	1540	137614	Female	425	1	2.4	No		West/South	Other	Urban	75	96	96	10.3	14	14	18.31	>SD1	Normal weight/Overweight	15.19	Normal weight/Overweight		-0.154	>=-2 SD	2.152	>=-2 SD		0.833
4	No event	Withdrawal	105	25	483	483	504	3647	Yes	Naive	1999-2004	0	1540	6	>2	1	ZDV+3TC+NVP	Nevirapine + 2-3 NRTIs	A	ZDV/3TC/NVP	1540	137614	Female	425	1	2.5	No		West/South	Other	Urban	75	96	96	10.3	15.5	15.5	18.31	>SD1	Normal weight/Overweight	16.82	Normal weight/Overweight		-0.154	>=-2 SD	1.909	>=-2 SD		0.833
4	No event	Withdrawal	105	26	504	504	532	3647	Yes	Naive	1999-2004	0	1540	6	>2	1	ZDV+3TC+NVP	Nevirapine + 2-3 NRTIs	A	ZDV/3TC/NVP	1540	137614	Female	425	1	2.5	No		West/South	Other	Urban	75	96	96	10.3	15.5	15.5	18.31	>SD1	Normal weight/Overweight	16.82	Normal weight/Overweight		-0.154	>=-2 SD	1.667	>=-2 SD		0.833
4	No event	Withdrawal	105	27	532	532	533	3647	Yes	Naive	1999-2004	0	1540	6	>2	1	ZDV+3TC+NVP	Nevirapine + 2-3 NRTIs	A	ZDV/3TC/NVP	1540	137614	Female	425	1	2.6	No		West/South	Other	Urban	75	96	96	10.3	15.5	15.5	18.31	>SD1	Normal weight/Overweight	16.82	Normal weight/Overweight		-0.154	>=-2 SD	1.667	>=-2 SD		0.833
4	No event	Withdrawal	105	28	533	533	560	3647	Yes	Naive	1999-2004	0	1540	6	>2	1	ZDV+3TC+NVP	Nevirapine + 2-3 NRTIs	A	ZDV/3TC/NVP	1540	137614	Female	425	1	2.6	No		West/South	Other	Urban	75		96	10.3		15.5	18.31	>SD1	Normal weight/Overweight	16.82	Normal weight/Overweight		-0.154	>=-2 SD	1.667	>=-2 SD		0.833
4	No event	Withdrawal	105	29	560	560	588	3647	Yes	Naive	1999-2004	0	1540	6	>2	1	ZDV+3TC+NVP	Nevirapine + 2-3 NRTIs	A	ZDV/3TC/NVP	1540	137614	Female	425	1	2.7	No		West/South	Other	Urban	75	97	97	10.3	15	15	18.31	>SD1	Normal weight/Overweight	15.94	Normal weight/Overweight		-0.154	>=-2 SD	1.758	>=-2 SD		0.833
4	No event	Withdrawal	105	30	588	588	616	3647	Yes	Naive	1999-2004	0	1540	6	>2	1	ZDV+3TC+NVP	Nevirapine + 2-3 NRTIs	A	ZDV/3TC/NVP	1540	137614	Female	425	1	2.8	No		West/South	Other	Urban	75	97	97	10.3	15	15	18.31	>SD1	Normal weight/Overweight	15.94	Normal weight/Overweight		-0.154	>=-2 SD	1.515	>=-2 SD		0.833
4	No event	Withdrawal	105	31	616	616	644	3647	Yes	Naive	1999-2004	0	1540	6	>2	1	ZDV+3TC+NVP	Nevirapine + 2-3 NRTIs	A	ZDV/3TC/NVP	1540	137614	Female	425	1	2.9	No		West/South	Other	Urban	75	99	99	10.3	15	15	18.31	>SD1	Normal weight/Overweight	15.3	Normal weight/Overweight		-0.154	>=-2 SD	1.909	>=-2 SD		0.833
4	No event	Withdrawal	105	32	644	644	672	3647	Yes	Naive	1999-2004	0	1540	6	>2	1	ZDV+3TC+NVP	Nevirapine + 2-3 NRTIs	A	ZDV/3TC/NVP	1540	137614	Female	425	1	2.9	No		West/South	Other	Urban	75	99	99	10.3	16	16	18.31	>SD1	Normal weight/Overweight	16.32	Normal weight/Overweight		-0.154	>=-2 SD	1.647	>=-2 SD		0.833
4	No event	Withdrawal	105	33	672	672	673	3647	Yes	Naive	1999-2004	0	1540	6	>2	1	ZDV+3TC+NVP	Nevirapine + 2-3 NRTIs	A	ZDV/3TC/NVP	1540	137614	Female	425	1	3	No		West/South	Other	Urban	75	99	99	10.3	15.5	15.5	18.31	>SD1	Normal weight/Overweight	15.81	Normal weight/Overweight		-0.154	>=-2 SD	1.441	>=-2 SD		0.833
4	No event	Withdrawal	105	34	673	673	742	3647	Yes	Naive	1999-2004	0	1540	6	>2	1	ZDV+3TC+NVP	Nevirapine + 2-3 NRTIs	A	ZDV/3TC/NVP	1540	137614	Female	425	1	3	No		West/South	Other	Urban	75		99	10.3		15.5	18.31	>SD1	Normal weight/Overweight	15.81	Normal weight/Overweight		-0.154	>=-2 SD	1.441	>=-2 SD		0.833
4	No event	Withdrawal	105	35	742	742	770	3647	Yes	Naive	1999-2004	0	1540	6	>2	1	ZDV+3TC+NVP	Nevirapine + 2-3 NRTIs	A	ZDV/3TC/NVP	1540	137614	Female	425	1	3.2	No		West/South	Other	Urban	75	100	100	10.3	15.5	15.5	18.31	>SD1	Normal weight/Overweight	15.5	Normal weight/Overweight		-0.154	>=-2 SD	1.306	>=-2 SD		0.833
4	No event	Withdrawal	105	36	770	770	800	3647	Yes	Naive	1999-2004	0	1540	6	>2	1	ZDV+3TC+NVP	Nevirapine + 2-3 NRTIs	A	ZDV/3TC/NVP	1540	137614	Female	425	1	3.3	No		West/South	Other	Urban	75	101	101	10.3	15.9	15.9	18.31	>SD1	Normal weight/Overweight	15.59	Normal weight/Overweight		-0.154	>=-2 SD	1.389	>=-2 SD		0.833
4	No event	Withdrawal	105	37	800	800	805	3647	Yes	Naive	1999-2004	0	1540	6	>2	1	ZDV+3TC+NVP	Nevirapine + 2-3 NRTIs	A	ZDV/3TC/NVP	1540	137614	Female	425	1	3.4	No		West/South	Other	Urban	75		101	10.3		16	18.31	>SD1	Normal weight/Overweight	15.68	Normal weight/Overweight		-0.154	>=-2 SD	1.216	>=-2 SD		0.833
4	No event	Withdrawal	105	38	805	805	840	3647	Yes	Naive	1999-2004	0	1540	6	>2	1	ZDV+3TC+NVP	Nevirapine + 2-3 NRTIs	A	ZDV/3TC/NVP	1540	137614	Female	425	1	3.4	No		West/South	Other	Urban	75	101	101	10.3	16	16	18.31	>SD1	Normal weight/Overweight	15.68	Normal weight/Overweight		-0.154	>=-2 SD	1.216	>=-2 SD		0.833
4	No event	Withdrawal	105	39	840	840	868	3647	Yes	Naive	1999-2004	0	1540	6	>2	1	ZDV+3TC+NVP	Nevirapine + 2-3 NRTIs	A	ZDV/3TC/NVP	1540	137614	Female	425	1	3.5	No		West/South	Other	Urban	75	103	103	10.3	15.5	15.5	18.31	>SD1	Normal weight/Overweight	14.61	Normal weight/Overweight		-0.154	>=-2 SD	1.432	>=-2 SD		0.833
4	No event	Withdrawal	105	40	868	868	896	3647	Yes	Naive	1999-2004	0	1540	6	>2	1	ZDV+3TC+NVP	Nevirapine + 2-3 NRTIs	A	ZDV/3TC/NVP	1540	137614	Female	425	1	3.5	No		West/South	Other	Urban	75	103	103	10.3	15.5	15.5	18.31	>SD1	Normal weight/Overweight	14.61	Normal weight/Overweight		-0.154	>=-2 SD	1.432	>=-2 SD		0.833
4	No event	Withdrawal	105	41	896	896	897	3647	Yes	Naive	1999-2004	0	1540	6	>2	1	ZDV+3TC+NVP	Nevirapine + 2-3 NRTIs	A	ZDV/3TC/NVP	1540	137614	Female	425	1	3.6	No		West/South	Other	Urban	75	103	103	10.3	16.5	16.5	18.31	>SD1	Normal weight/Overweight	15.55	Normal weight/Overweight		-0.154	>=-2 SD	1.237	>=-2 SD		0.833
4	No event	Withdrawal	105	42	897	897	924	3647	Yes	Naive	1999-2004	0	1540	6	>2	1	ZDV+3TC+NVP	Nevirapine + 2-3 NRTIs	A	ZDV/3TC/NVP	1540	137614	Female	425	1	3.6	No		West/South	Other	Urban	75		103	10.3		16.5	18.31	>SD1	Normal weight/Overweight	15.55	Normal weight/Overweight		-0.154	>=-2 SD	1.237	>=-2 SD		0.833
4	No event	Withdrawal	105	43	924	924	952	3647	Yes	Naive	1999-2004	0	1540	6	>2	1	ZDV+3TC+NVP	Nevirapine + 2-3 NRTIs	A	ZDV/3TC/NVP	1540	137614	Female	425	1	3.7	No		West/South	Other	Urban	75	104	104	10.3	16.5	16.5	18.31	>SD1	Normal weight/Overweight	15.26	Normal weight/Overweight		-0.154	>=-2 SD	1.342	>=-2 SD		0.833
4	No event	Withdrawal	105	44	952	952	953	3647	Yes	Naive	1999-2004	0	1540	6	>2	1	ZDV+3TC+NVP	Nevirapine + 2-3 NRTIs	A	ZDV/3TC/NVP	1540	137614	Female	425	1	3.8	No		West/South	Other	Urban	75	104	104	10.3	16	16	18.31	>SD1	Normal weight/Overweight	14.79	Normal weight/Overweight		-0.154	>=-2 SD	1.211	>=-2 SD		0.833
4	No event	Withdrawal	105	45	953	953	980	3647	Yes	Naive	1999-2004	0	1540	6	>2	1	ZDV+3TC+NVP	Nevirapine + 2-3 NRTIs	A	ZDV/3TC/NVP	1540	137614	Female	425	1	3.8	No		West/South	Other	Urban	75		104	10.3		16.1	18.31	>SD1	Normal weight/Overweight	14.89	Normal weight/Overweight		-0.154	>=-2 SD	1.211	>=-2 SD		0.833
4	No event	Withdrawal	105	46	980	980	1015	3647	Yes	Naive	1999-2004	0	1540	6	>2	1	ZDV+3TC+NVP	Nevirapine + 2-3 NRTIs	A	ZDV/3TC/NVP	1540	137614	Female	425	1	3.8	No		West/South	Other	Urban	75	104	104	10.3	17.5	17.5	18.31	>SD1	Normal weight/Overweight	16.18	Normal weight/Overweight		-0.154	>=-2 SD	1.053	>=-2 SD		0.833
4	No event	Withdrawal	105	47	1015	1015	1050	3647	Yes	Naive	1999-2004	0	1540	6	>2	1	ZDV+3TC+NVP	Nevirapine + 2-3 NRTIs	A	ZDV/3TC/NVP	1540	137614	Female	425	1	3.9	No		West/South	Other	Urban	75	106	106	10.3	17.5	17.5	18.31	>SD1	Normal weight/Overweight	15.57	Normal weight/Overweight		-0.154	>=-2 SD	1.421	>=-2 SD		0.833
4	No event	Withdrawal	105	48	1050	1050	1051	3647	Yes	Naive	1999-2004	0	1540	6	>2	1	ZDV+3TC+NVP	Nevirapine + 2-3 NRTIs	A	ZDV/3TC/NVP	1540	137614	Female	425	1	4	No		West/South	Other	Urban	75	106	106	10.3	18	18	18.31	>SD1	Normal weight/Overweight	16.02	Normal weight/Overweight		-0.154	>=-2 SD	1.256	>=-2 SD		0.833
4	No event	Withdrawal	105	49	1051	1051	1085	3647	Yes	Naive	1999-2004	0	1540	6	>2	1	ZDV+3TC+NVP	Nevirapine + 2-3 NRTIs	A	ZDV/3TC/NVP	1540	137614	Female	425	1	4	No		West/South	Other	Urban	75		106	10.3		18	18.31	>SD1	Normal weight/Overweight	16.02	Normal weight/Overweight		-0.154	>=-2 SD	1.256	>=-2 SD		0.833
4	No event	Withdrawal	105	50	1085	1085	1113	3647	Yes	Naive	1999-2004	0	1540	6	>2	1	ZDV+3TC+NVP	Nevirapine + 2-3 NRTIs	A	ZDV/3TC/NVP	1540	137614	Female	425	1	4.1	No		West/South	Other	Urban	75	107	107	10.3	17.9	17.9	18.31	>SD1	Normal weight/Overweight	15.63	Normal weight/Overweight		-0.154	>=-2 SD	1.231	>=-2 SD		0.833
4	No event	Withdrawal	105	51	1113	1113	1141	3647	Yes	Naive	1999-2004	0	1540	6	>2	1	ZDV+3TC+NVP	Nevirapine + 2-3 NRTIs	A	ZDV/3TC/NVP	1540	137614	Female	425	1	4.2	No		West/South	Other	Urban	75	108	108	10.3	18.4	18.4	18.31	>SD1	Normal weight/Overweight	15.78	Normal weight/Overweight		-0.154	>=-2 SD	1.333	>=-2 SD		0.833
4	No event	Withdrawal	105	52	1141	1141	1149	3647	Yes	Naive	1999-2004	0	1540	6	>2	1	ZDV+3TC+NVP	Nevirapine + 2-3 NRTIs	A	ZDV/3TC/NVP	1540	137614	Female	425	1	4.3	No		West/South	Other	Urban	75	108	108	10.3	19	19	18.31	>SD1	Normal weight/Overweight	16.29	Normal weight/Overweight		-0.154	>=-2 SD	1.333	>=-2 SD		0.833
4	No event	Withdrawal	105	53	1149	1149	1169	3647	Yes	Naive	1999-2004	0	1540	6	>2	1	ZDV+3TC+NVP	Nevirapine + 2-3 NRTIs	A	ZDV/3TC/NVP	1540	137614	Female	425	1	4.3	No		West/South	Other	Urban	75		108.3	10.3		19	18.31	>SD1	Normal weight/Overweight	16.2	Normal weight/Overweight		-0.154	>=-2 SD	1.282	>=-2 SD		0.833
4	No event	Withdrawal	105	54	1169	1169	1197	3647	Yes	Naive	1999-2004	0	1540	6	>2	1	ZDV+3TC+NVP	Nevirapine + 2-3 NRTIs	A	ZDV/3TC/NVP	1540	137614	Female	425	1	4.4	No		West/South	Other	Urban	75	109	109	10.3	19.1	19.1	18.31	>SD1	Normal weight/Overweight	16.08	Normal weight/Overweight		-0.154	>=-2 SD	1.462	>=-2 SD		0.833
4	No event	Withdrawal	105	55	1197	1197	1225	3647	Yes	Naive	1999-2004	0	1540	6	>2	1	ZDV+3TC+NVP	Nevirapine + 2-3 NRTIs	A	ZDV/3TC/NVP	1540	137614	Female	425	1	4.4	No		West/South	Other	Urban	75	109	109	10.3	18.4	18.4	18.31	>SD1	Normal weight/Overweight	15.49	Normal weight/Overweight		-0.154	>=-2 SD	1.308	>=-2 SD		0.833
4	No event	Withdrawal	105	56	1225	1225	1268	3647	Yes	Naive	1999-2004	0	1540	6	>2	1	ZDV+3TC+NVP	Nevirapine + 2-3 NRTIs	A	ZDV/3TC/NVP	1540	137614	Female	425	1	4.5	No		West/South	Other	Urban	75	110	110	10.3	18	18	18.31	>SD1	Normal weight/Overweight	14.88	Normal weight/Overweight		-0.154	>=-2 SD	1.4	>=-2 SD		0.833
4	No event	Withdrawal	105	57	1268	1268	1295	3647	Yes	Naive	1999-2004	0	1540	6	>2	1	ZDV+3TC+NVP	Nevirapine + 2-3 NRTIs	A	ZDV/3TC/NVP	1540	137614	Female	425	1	4.6	No		West/South	Other	Urban	75	111	111	10.3	18.4	18.4	18.31	>SD1	Normal weight/Overweight	14.93	Normal weight/Overweight		-0.154	>=-2 SD	1.375	>=-2 SD		0.833
4	No event	Withdrawal	105	58	1295	1295	1323	3647	Yes	Naive	1999-2004	0	1540	6	>2	1	ZDV+3TC+NVP	Nevirapine + 2-3 NRTIs	A	ZDV/3TC/NVP	1540	137614	Female	425	1	4.7	No		West/South	Other	Urban	75	113	113	10.3	18.8	18.8	18.31	>SD1	Normal weight/Overweight	14.72	Normal weight/Overweight		-0.154	>=-2 SD	1.707	>=-2 SD		0.833
4	No event	Withdrawal	105	59	1323	1323	1358	3647	Yes	Naive	1999-2004	0	1540	6	>2	1	ZDV+3TC+NVP	Nevirapine + 2-3 NRTIs	A	ZDV/3TC/NVP	1540	137614	Female	425	1	4.8	No		West/South	Other	Urban	75	113	113	10.3	19.2	19.2	18.31	>SD1	Normal weight/Overweight	15.04	Normal weight/Overweight		-0.154	>=-2 SD	1.707	>=-2 SD		0.833
4	No event	Withdrawal	105	60	1358	1358	1359	3647	Yes	Naive	1999-2004	0	1540	6	>2	1	ZDV+3TC+NVP	Nevirapine + 2-3 NRTIs	A	ZDV/3TC/NVP	1540	137614	Female	425	1	4.9	No		West/South	Other	Urban	75	113	113	10.3	19.3	19.3	18.31	>SD1	Normal weight/Overweight	15.11	Normal weight/Overweight		-0.154	>=-2 SD	1.439	>=-2 SD		0.833
4	No event	Withdrawal	105	61	1359	1359	1387	3647	Yes	Naive	1999-2004	0	1540	6	>2	1	ZDV+3TC+NVP	Nevirapine + 2-3 NRTIs	A	ZDV/3TC/NVP	1540	137614	Female	425	1	4.9	No		West/South	Other	Urban	75		113	10.3		19.3	18.31	>SD1	Normal weight/Overweight	15.11	Normal weight/Overweight		-0.154	>=-2 SD	1.439	>=-2 SD		0.833
4	No event	Withdrawal	105	62	1387	1387	1414	3647	Yes	Naive	1999-2004	0	1540	6	>2	1	ZDV+3TC+NVP	Nevirapine + 2-3 NRTIs	A	ZDV/3TC/NVP	1540	137614	Female	425	1	5	No		West/South	Other	Urban	75	113	113	10.3	20.1	20.1	18.31	>SD1	Normal weight/Overweight	15.74	Normal weight/Overweight		-0.154	>=-2 SD	1.286	>=-2 SD		0.833
4	No event	Withdrawal	105	63	1414	1414	1442	3647	Yes	Naive	1999-2004	0	1540	6	>2	1	ZDV+3TC+NVP	Nevirapine + 2-3 NRTIs	A	ZDV/3TC/NVP	1540	137614	Female	425	1	5	No		West/South	Other	Urban	75	113	113	10.3	20	20	18.31	>SD1	Normal weight/Overweight	15.66	Normal weight/Overweight		-0.154	>=-2 SD	1.286	>=-2 SD		0.833
4	No event	Withdrawal	105	64	1442	1442	1470	3647	Yes	Naive	1999-2004	0	1540	6	>2	1	ZDV+3TC+NVP	Nevirapine + 2-3 NRTIs	A	ZDV/3TC/NVP	1540	137614	Female	425	1	5.1	No		West/South	Other	Urban	75	114	114	10.3	20.7	20.7	18.31	>SD1	Normal weight/Overweight	15.93	Normal weight/Overweight		-0.154	>=-2 SD	1.372	>=-2 SD		0.833
4	No event	Withdrawal	105	65	1470	1470	1512	3647	Yes	Naive	1999-2004	0	1540	6	>2	1	ZDV+3TC+NVP	Nevirapine + 2-3 NRTIs	A	ZDV/3TC/NVP	1540	137614	Female	425	1	5.2	No		West/South	Other	Urban	75	115	115	10.3	20	20	18.31	>SD1	Normal weight/Overweight	15.12	Normal weight/Overweight		-0.154	>=-2 SD	1.488	>=-2 SD		0.833
4	No event	Withdrawal	105	66	1512	1512	1540	3647	Yes	Naive	1999-2004	0	1540	6	>2	1	ZDV+3TC+NVP	Nevirapine + 2-3 NRTIs	A	ZDV/3TC/NVP	1540	137614	Female	425	1	5.3	No		West/South	Other	Urban	75	115	115	10.3	20	20	18.31	>SD1	Normal weight/Overweight	15.12	Normal weight/Overweight		-0.154	>=-2 SD	1.222	>=-2 SD		0.833
4	No event	Withdrawal	105	67	1540	1540	1541	3647	Yes	Naive	1999-2004	1540	1575	6	>2	2	ZDV/3TC/NVP	Nevirapine + 2-3 NRTIs	A	ZDV/3TC/NVP	35	137614	Female	425	1	5.4	No		West/South	Other	Urban	75	116	116	10.3	20.5	20.5	18.31	>SD1	Normal weight/Overweight	15.23	Normal weight/Overweight		-0.154	>=-2 SD	1.311	>=-2 SD		0.833
4	No event	Withdrawal	105	68	1541	1541	1575	3647	Yes	Naive	1999-2004	1540	1575	6	>2	2	ZDV/3TC/NVP	Nevirapine + 2-3 NRTIs	A	ZDV/3TC/NVP	35	137614	Female	425	1	5.4	No		West/South	Other	Urban	75		116	10.3		20.5	18.31	>SD1	Normal weight/Overweight	15.23	Normal weight/Overweight		-0.154	>=-2 SD	1.311	>=-2 SD		0.833
4	No event	Withdrawal	105	69	1575	1575	1603	3647	Yes	Naive	1999-2004	1575	1890	6	>2	3	ZDV+3TC+NVP	Nevirapine + 2-3 NRTIs	A	ZDV/3TC/NVP	315	137614	Female	425	1	5.5	No		West/South	Other	Urban	75	116	116	10.3	20.2	20.2	18.31	>SD1	Normal weight/Overweight	15.01	Normal weight/Overweight		-0.154	>=-2 SD	1.2	>=-2 SD		0.833
4	No event	Withdrawal	105	70	1603	1603	1666	3647	Yes	Naive	1999-2004	1575	1890	6	>2	3	ZDV+3TC+NVP	Nevirapine + 2-3 NRTIs	A	ZDV/3TC/NVP	315	137614	Female	425	1	5.6	No		West/South	Other	Urban	75	116	116	10.3	20.7	20.7	18.31	>SD1	Normal weight/Overweight	15.38	Normal weight/Overweight		-0.154	>=-2 SD	1.065	>=-2 SD		0.833
4	No event	Withdrawal	105	71	1666	1666	1722	3647	Yes	Naive	1999-2004	1575	1890	6	>2	3	ZDV+3TC+NVP	Nevirapine + 2-3 NRTIs	A	ZDV/3TC/NVP	315	137614	Female	425	1	5.7	No		West/South	Other	Urban	75	120	120	10.3	22.4	22.4	18.31	>SD1	Normal weight/Overweight	15.56	Normal weight/Overweight		-0.154	>=-2 SD	1.674	>=-2 SD		0.833
4	No event	Withdrawal	105	72	1722	1722	1778	3647	Yes	Naive	1999-2004	1575	1890	6	>2	3	ZDV+3TC+NVP	Nevirapine + 2-3 NRTIs	A	ZDV/3TC/NVP	315	137614	Female	425	1	5.9	No		West/South	Other	Urban	75	120	120	10.3	21.4	21.4	18.31	>SD1	Normal weight/Overweight	14.86	Normal weight/Overweight		-0.154	>=-2 SD	1.435	>=-2 SD		0.833
4	No event	Withdrawal	105	73	1778	1778	1835	3647	Yes	Naive	1999-2004	1575	1890	6	>2	3	ZDV+3TC+NVP	Nevirapine + 2-3 NRTIs	A	ZDV/3TC/NVP	315	137614	Female	425	1	6	No		West/South	Other	Urban	75	121	121	10.3	22.5	22.5	18.31	>SD1	Normal weight/Overweight	15.37	Normal weight/Overweight		-0.154	>=-2 SD	1.543	>=-2 SD		0.833
4	No event	Withdrawal	105	74	1835	1835	1890	3647	Yes	Naive	1999-2004	1575	1890	6	>2	3	ZDV+3TC+NVP	Nevirapine + 2-3 NRTIs	A	ZDV/3TC/NVP	315	137614	Female	425	1	6.2	No		West/South	Other	Urban	75	124	124	10.3	24.1	24.1	18.31	>SD1	Normal weight/Overweight	15.67	Normal weight/Overweight		-0.154	>=-2 SD	1.957	>=-2 SD		0.833
4	No event	Withdrawal	105	75	1890	1890	2002	3647	Yes	Naive	1999-2004	1890	2183	6	>2	4	ZDV/3TC/NVP	Nevirapine + 2-3 NRTIs	A	ZDV/3TC/NVP	293	137614	Female	425	1	6.3	No		West/South	Other	Urban	75	124	124	10.3	24.3	24.3	18.31	>SD1	Normal weight/Overweight	15.8	Normal weight/Overweight		-0.154	>=-2 SD	1.723	>=-2 SD		0.833
4	No event	Withdrawal	105	76	2002	2002	2003	3647	Yes	Naive	1999-2004	1890	2183	6	>2	4	ZDV/3TC/NVP	Nevirapine + 2-3 NRTIs	A	ZDV/3TC/NVP	293	137614	Female	425	1	6.6	No		West/South	Other	Urban	75	127	127	10.3	26.5	26.5	18.31	>SD1	Normal weight/Overweight	16.43	Normal weight/Overweight		-0.154	>=-2 SD	1.936	>=-2 SD		0.833
4	No event	Withdrawal	105	77	2003	2003	2058	3647	Yes	Naive	1999-2004	1890	2183	6	>2	4	ZDV/3TC/NVP	Nevirapine + 2-3 NRTIs	A	ZDV/3TC/NVP	293	137614	Female	425	1	6.6	No		West/South	Other	Urban	75		127	10.3		26.5	18.31	>SD1	Normal weight/Overweight	16.43	Normal weight/Overweight		-0.154	>=-2 SD	1.936	>=-2 SD		0.833
4	No event	Withdrawal	105	78	2058	2058	2107	3647	Yes	Naive	1999-2004	1890	2183	6	>2	4	ZDV/3TC/NVP	Nevirapine + 2-3 NRTIs	A	ZDV/3TC/NVP	293	137614	Female	425	1	6.8	No		West/South	Other	Urban	75	125	125	10.3	26.4	26.4	18.31	>SD1	Normal weight/Overweight	16.9	Normal weight/Overweight		-0.154	>=-2 SD	1.298	>=-2 SD		0.833
4	No event	Withdrawal	105	79	2107	2107	2108	3647	Yes	Naive	1999-2004	1890	2183	6	>2	4	ZDV/3TC/NVP	Nevirapine + 2-3 NRTIs	A	ZDV/3TC/NVP	293	137614	Female	425	1	6.9	No		West/South	Other	Urban	75	127	127	10.3	28	28	18.31	>SD1	Normal weight/Overweight	17.36	Normal weight/Overweight		-0.154	>=-2 SD	1.638	>=-2 SD		0.833
4	No event	Withdrawal	105	80	2108	2108	2275	3647	Yes	Naive	1999-2004	1890	2183	6	>2	4	ZDV/3TC/NVP	Nevirapine + 2-3 NRTIs	A	ZDV/3TC/NVP	293	137614	Female	425	1	6.9	No		West/South	Other	Urban	75		127	10.3		28	18.31	>SD1	Normal weight/Overweight	17.36	Normal weight/Overweight		-0.154	>=-2 SD	1.638	>=-2 SD		0.833
4	No event	Withdrawal	105	81	2275	2275	2303	3647	Yes	Naive	1999-2004	2183	2303	6	>2	5	No ART	Treatment interruption	0	ZDV/3TC/NVP	0	137614	Female	425	1	7.4	No		West/South	Other	Urban	75	131	131	10.3	30.6	30.6	18.31	>SD1	Normal weight/Overweight	17.83	Normal weight/Overweight		-0.154	>=-2 SD	1.88	>=-2 SD		0.833
4	No event	Withdrawal	105	82	2303	2303	2331	3647	Yes	Naive	1999-2004	2303	3647	6	>2	6	ZDV/3TC/NVP	Nevirapine + 2-3 NRTIs	A	ZDV/3TC/NVP	1344	137614	Female	425	1	7.5	No		West/South	Other	Urban	75	132	132	10.3	30.7	30.7	18.31	>SD1	Normal weight/Overweight	17.62	Normal weight/Overweight		-0.154	>=-2 SD	2	>=-2 SD		0.833
4	No event	Withdrawal	105	83	2331	2331	2338	3647	Yes	Naive	1999-2004	2303	3647	6	>2	6	ZDV/3TC/NVP	Nevirapine + 2-3 NRTIs	A	ZDV/3TC/NVP	1344	137614	Female	425	1	7.5	No		West/South	Other	Urban	75	132	132	10.3	32.4	32.4	18.31	>SD1	Normal weight/Overweight	18.6	Normal weight/Overweight		-0.154	>=-2 SD	1.882	>=-2 SD		0.833
4	No event	Withdrawal	105	84	2338	2338	2366	3647	Yes	Naive	1999-2004	2303	3647	6	>2	6	ZDV/3TC/NVP	Nevirapine + 2-3 NRTIs	A	ZDV/3TC/NVP	1344	137614	Female	425	1	7.6	No		West/South	Other	Urban	75		132.4	10.3		32.5	18.31	>SD1	Normal weight/Overweight	18.54	Normal weight/Overweight		-0.154	>=-2 SD	1.961	>=-2 SD		0.833
4	No event	Withdrawal	105	85	2366	2366	2443	3647	Yes	Naive	1999-2004	2303	3647	6	>2	6	ZDV/3TC/NVP	Nevirapine + 2-3 NRTIs	A	ZDV/3TC/NVP	1344	137614	Female	425	1	7.6	No		West/South	Other	Urban	75	134	134	10.3	33.1	33.1	18.31	>SD1	Normal weight/Overweight	18.43	Normal weight/Overweight		-0.154	>=-2 SD	2.176	>=-2 SD		0.833
4	No event	Withdrawal	105	86	2443	2443	2478	3647	Yes	Naive	1999-2004	2303	3647	6	>2	6	ZDV/3TC/NVP	Nevirapine + 2-3 NRTIs	A	ZDV/3TC/NVP	1344	137614	Female	425	1	7.9	No		West/South	Other	Urban	75		134.7	10.3		31.4	18.31	>SD1	Normal weight/Overweight	17.31	Normal weight/Overweight		-0.154	>=-2 SD	2.137	>=-2 SD		0.833
4	No event	Withdrawal	105	87	2478	2478	2541	3647	Yes	Naive	1999-2004	2303	3647	6	>2	6	ZDV/3TC/NVP	Nevirapine + 2-3 NRTIs	A	ZDV/3TC/NVP	1344	137614	Female	425	1	7.9	No		West/South	Other	Urban	75	135	135	10.3	30.6	30.6	18.31	>SD1	Normal weight/Overweight	16.79	Normal weight/Overweight		-0.154	>=-2 SD	2.098	>=-2 SD		0.833
4	No event	Withdrawal	105	88	2541	2541	2542	3647	Yes	Naive	1999-2004	2303	3647	6	>2	6	ZDV/3TC/NVP	Nevirapine + 2-3 NRTIs	A	ZDV/3TC/NVP	1344	137614	Female	425	1	8.1	No		West/South	Other	Urban	75	138	138	10.3	38	38	18.31	>SD1	Normal weight/Overweight	19.95	Normal weight/Overweight		-0.154	>=-2 SD	2.442	>=-2 SD		0.833
4	No event	Withdrawal	105	89	2542	2542	2624	3647	Yes	Naive	1999-2004	2303	3647	6	>2	6	ZDV/3TC/NVP	Nevirapine + 2-3 NRTIs	A	ZDV/3TC/NVP	1344	137614	Female	425	1	8.1	No		West/South	Other	Urban	75		138	10.3		38	18.31	>SD1	Normal weight/Overweight	19.95	Normal weight/Overweight		-0.154	>=-2 SD	2.442	>=-2 SD		0.833
4	No event	Withdrawal	105	90	2624	2624	2625	3647	Yes	Naive	1999-2004	2303	3647	6	>2	6	ZDV/3TC/NVP	Nevirapine + 2-3 NRTIs	A	ZDV/3TC/NVP	1344	137614	Female	425	1	8.3	No		West/South	Other	Urban	75	141	141	10.3	38	38	18.31	>SD1	Normal weight/Overweight	19.11	Normal weight/Overweight		-0.154	>=-2 SD	2.698	>=-2 SD		0.833
4	No event	Withdrawal	105	91	2625	2625	2709	3647	Yes	Naive	1999-2004	2303	3647	6	>2	6	ZDV/3TC/NVP	Nevirapine + 2-3 NRTIs	A	ZDV/3TC/NVP	1344	137614	Female	425	1	8.4	No		West/South	Other	Urban	75		141	10.3		38	18.31	>SD1	Normal weight/Overweight	19.11	Normal weight/Overweight		-0.154	>=-2 SD	2.698	>=-2 SD		0.833
4	No event	Withdrawal	105	92	2709	2709	2724	3647	Yes	Naive	1999-2004	2303	3647	6	>2	6	ZDV/3TC/NVP	Nevirapine + 2-3 NRTIs	A	ZDV/3TC/NVP	1344	137614	Female	425	1	8.6	No		West/South	Other	Urban	75	143	143	10.3	39	39	18.31	>SD1	Normal weight/Overweight	19.07	Normal weight/Overweight		-0.154	>=-2 SD	2.727	>=-2 SD		0.833
4	No event	Withdrawal	105	93	2724	2724	2786	3647	Yes	Naive	1999-2004	2303	3647	6	>2	6	ZDV/3TC/NVP	Nevirapine + 2-3 NRTIs	A	ZDV/3TC/NVP	1344	137614	Female	425	1	8.6	No		West/South	Other	Urban	75		143.6	10.3		39.5	18.31	>SD1	Normal weight/Overweight	19.16	Normal weight/Overweight		-0.154	>=-2 SD	2.836	>=-2 SD		0.833
4	No event	Withdrawal	105	94	2786	2786	2842	3647	Yes	Naive	1999-2004	2303	3647	6	>2	6	ZDV/3TC/NVP	Nevirapine + 2-3 NRTIs	A	ZDV/3TC/NVP	1344	137614	Female	425	1	8.8	No		West/South	Other	Urban	75	146	146	10.3	41.4	41.4	18.31	>SD1	Normal weight/Overweight	19.42	Normal weight/Overweight		-0.154	>=-2 SD	3	>=-2 SD		0.833
4	No event	Withdrawal	105	95	2842	2842	2870	3647	Yes	Naive	1999-2004	2303	3647	6	>2	6	ZDV/3TC/NVP	Nevirapine + 2-3 NRTIs	A	ZDV/3TC/NVP	1344	137614	Female	425	1	8.9	No		West/South	Other	Urban	75		147.3	10.3		42.4	18.31	>SD1	Normal weight/Overweight	19.54	Normal weight/Overweight		-0.154	>=-2 SD	2.983	>=-2 SD		0.833
4	No event	Withdrawal	105	96	2870	2870	2961	3647	Yes	Naive	1999-2004	2303	3647	6	>2	6	ZDV/3TC/NVP	Nevirapine + 2-3 NRTIs	A	ZDV/3TC/NVP	1344	137614	Female	425	1	9	No		West/South	Other	Urban	75	148	148	10.3	42.9	42.9	18.31	>SD1	Normal weight/Overweight	19.59	Normal weight/Overweight		-0.154	>=-2 SD	2.983	>=-2 SD		0.833
4	No event	Withdrawal	105	97	2961	2961	2996	3647	Yes	Naive	1999-2004	2303	3647	6	>2	6	ZDV/3TC/NVP	Nevirapine + 2-3 NRTIs	A	ZDV/3TC/NVP	1344	137614	Female	425	1	9.3	No		West/South	Other	Urban	75		149.4	10.3		43.8	18.31	>SD1	Normal weight/Overweight	19.62	Normal weight/Overweight		-0.154	>=-2 SD	2.887	>=-2 SD		0.833
4	No event	Withdrawal	105	98	2996	2996	3052	3647	Yes	Naive	1999-2004	2303	3647	6	>2	6	ZDV/3TC/NVP	Nevirapine + 2-3 NRTIs	A	ZDV/3TC/NVP	1344	137614	Female	425	1	9.4	No		West/South	Other	Urban	75	150	150	10.3	44.2	44.2	18.31	>SD1	Normal weight/Overweight	19.64	Normal weight/Overweight		-0.154	>=-2 SD	2.857	>=-2 SD		0.833
4	No event	Withdrawal	105	99	3052	3052	3136	3647	Yes	Naive	1999-2004	2303	3647	6	>2	6	ZDV/3TC/NVP	Nevirapine + 2-3 NRTIs	A	ZDV/3TC/NVP	1344	137614	Female	425	1	9.5	No		West/South	Other	Urban	75	150	150	10.3	45.3	45.3	18.31	>SD1	Normal weight/Overweight	20.13	Normal weight/Overweight		-0.154	>=-2 SD	2.656	>=-2 SD		0.833
4	No event	Withdrawal	105	100	3136	3136	3220	3647	Yes	Naive	1999-2004	2303	3647	6	>2	6	ZDV/3TC/NVP	Nevirapine + 2-3 NRTIs	A	ZDV/3TC/NVP	1344	137614	Female	425	1	9.7	No		West/South	Other	Urban	75	154	154	10.3	48.2	48.2	18.31	>SD1	Normal weight/Overweight	20.32	Normal weight/Overweight		-0.154	>=-2 SD	3	>=-2 SD		0.833
4	No event	Withdrawal	105	101	3220	3220	3304	3647	Yes	Naive	1999-2004	2303	3647	6	>2	6	ZDV/3TC/NVP	Nevirapine + 2-3 NRTIs	A	ZDV/3TC/NVP	1344	137614	Female	425	1	10	No		West/South	Other	Urban	75	156	156	10.3	50.1	50.1	18.31	>SD1	Normal weight/Overweight	20.59	Normal weight/Overweight	Normal weight/Overweight	-0.154	>=-2 SD	3	>=-2 SD	>=-2 SD	0.833
4	No event	Withdrawal	105	102	3304	3304	3388	3647	Yes	Naive	1999-2004	2303	3647	6	>2	6	ZDV/3TC/NVP	Nevirapine + 2-3 NRTIs	A	ZDV/3TC/NVP	1344	137614	Female	425	1	10.2	No	No	West/South	Other	Urban	75	157	157	10.3	50.5	50.5	18.31	>SD1	Normal weight/Overweight	20.49	Normal weight/Overweight	Normal weight/Overweight	-0.154	>=-2 SD	2.879	>=-2 SD	>=-2 SD	0.833
4	No event	Withdrawal	105	103	3388	3388	3479	3647	Yes	Naive	1999-2004	2303	3647	6	>2	6	ZDV/3TC/NVP	Nevirapine + 2-3 NRTIs	A	ZDV/3TC/NVP	1344	137614	Female	425	1	10.4	No	No	West/South	Other	Urban	75	157	157	10.3	50.5	50.5	18.31	>SD1	Normal weight/Overweight	20.49	Normal weight/Overweight	Normal weight/Overweight	-0.154	>=-2 SD	2.697	>=-2 SD	>=-2 SD	0.833
4	No event	Withdrawal	105	104	3479	3479	3563	3647	Yes	Naive	1999-2004	2303	3647	6	>2	6	ZDV/3TC/NVP	Nevirapine + 2-3 NRTIs	A	ZDV/3TC/NVP	1344	137614	Female	425	1	10.7	No	No	West/South	Other	Urban	75	163	163	10.3	50.4	50.4	18.31	>SD1	Normal weight/Overweight	18.97	Normal weight/Overweight	Normal weight/Overweight	-0.154	>=-2 SD	3.4	>=-2 SD	>=-2 SD	0.833
4	Withdrawal	Withdrawal	105	105	3563	3563	3647	3647	Yes	Naive	1999-2004	2303	3647	6	>2	6	ZDV/3TC/NVP	Nevirapine + 2-3 NRTIs	A	ZDV/3TC/NVP	1344	137614	Female	425	1	10.9	No	No	West/South	Other	Urban	75	163	163	10.3	52.8	52.8	18.31	>SD1	Normal weight/Overweight	19.87	Normal weight/Overweight	Normal weight/Overweight	-0.154	>=-2 SD	3.203	>=-2 SD	>=-2 SD	0.833
5	No event	Withdrawal	24	1	0	0	7	1050	Yes	Naive	1999-2004	0	896	2	2	1	ZDV+3TC+NVP	Nevirapine + 2-3 NRTIs	A	No ART	896	20608	Female	311	1	0.9	No		Northeast	Other		68	68	68	7.9	7.9	7.9	17.08	-SD2 to SD1	Normal weight/Overweight	17.08	Normal weight/Overweight		-0.853	>=-2 SD	-0.853	>=-2 SD		-0.4
5	No event	Withdrawal	24	2	7	7	14	1050	Yes	Naive	1999-2004	0	896	2	2	1	ZDV+3TC+NVP	Nevirapine + 2-3 NRTIs	A	No ART	896	20608	Female	311	1	0.9	No		Northeast	Other		68	63	63	7.9	6.5	6.5	17.08	-SD2 to SD1	Normal weight/Overweight	16.38	Normal weight/Overweight		-0.853	>=-2 SD	-2.324	<-2 SD		-0.4
5	No event	Withdrawal	24	3	14	14	21	1050	Yes	Naive	1999-2004	0	896	2	2	1	ZDV+3TC+NVP	Nevirapine + 2-3 NRTIs	A	No ART	896	20608	Female	311	1	0.9	No		Northeast	Other		68	63	63	7.9	6.9	6.9	17.08	-SD2 to SD1	Normal weight/Overweight	17.38	Normal weight/Overweight		-0.853	>=-2 SD	-2.556	<-2 SD		-0.4
5	No event	Withdrawal	24	4	21	21	56	1050	Yes	Naive	1999-2004	0	896	2	2	1	ZDV+3TC+NVP	Nevirapine + 2-3 NRTIs	A	No ART	896	20608	Female	311	1	0.9	No		Northeast	Other		68	66	66	7.9	7	7	17.08	-SD2 to SD1	Normal weight/Overweight	16.07	Normal weight/Overweight		-0.853	>=-2 SD	-1.722	>=-2 SD		-0.4
5	No event	Withdrawal	24	5	56	56	84	1050	Yes	Naive	1999-2004	0	896	2	2	1	ZDV+3TC+NVP	Nevirapine + 2-3 NRTIs	A	No ART	896	20608	Female	311	1	1	No		Northeast	Other		68	66	66	7.9	7.4	7.4	17.08	-SD2 to SD1	Normal weight/Overweight	16.99	Normal weight/Overweight		-0.853	>=-2 SD	-2	>=-2 SD		-0.4
5	No event	Withdrawal	24	6	84	84	112	1050	Yes	Naive	1999-2004	0	896	2	2	1	ZDV+3TC+NVP	Nevirapine + 2-3 NRTIs	A	No ART	896	20608	Female	311	1	1.1	No		Northeast	Other		68	66	66	7.9	7.9	7.9	17.08	-SD2 to SD1	Normal weight/Overweight	18.14	Normal weight/Overweight		-0.853	>=-2 SD	-2.237	<-2 SD		-0.4
5	No event	Withdrawal	24	7	112	112	140	1050	Yes	Naive	1999-2004	0	896	2	2	1	ZDV+3TC+NVP	Nevirapine + 2-3 NRTIs	A	No ART	896	20608	Female	311	1	1.2	No		Northeast	Other		68	66	66	7.9	8	8	17.08	-SD2 to SD1	Normal weight/Overweight	18.37	Normal weight/Overweight		-0.853	>=-2 SD	-2.462	<-2 SD		-0.4
5	No event	Withdrawal	24	8	140	140	161	1050	Yes	Naive	1999-2004	0	896	2	2	1	ZDV+3TC+NVP	Nevirapine + 2-3 NRTIs	A	No ART	896	20608	Female	311	1	1.2	No		Northeast	Other		68	67	67	7.9	8.1	8.1	17.08	-SD2 to SD1	Normal weight/Overweight	18.04	Normal weight/Overweight		-0.853	>=-2 SD	-2.553	<-2 SD		-0.4
5	No event	Withdrawal	24	9	161	161	196	1050	Yes	Naive	1999-2004	0	896	2	2	1	ZDV+3TC+NVP	Nevirapine + 2-3 NRTIs	A	No ART	896	20608	Female	311	1	1.3	No		Northeast	Other		68	68	68	7.9	8.6	8.6	17.08	-SD2 to SD1	Normal weight/Overweight	18.6	Normal weight/Overweight		-0.853	>=-2 SD	-2.553	<-2 SD		-0.4
5	No event	Withdrawal	24	10	196	196	231	1050	Yes	Naive	1999-2004	0	896	2	2	1	ZDV+3TC+NVP	Nevirapine + 2-3 NRTIs	A	No ART	896	20608	Female	311	1	1.4	No		Northeast	Other		68	68	68	7.9	8.9	8.9	17.08	-SD2 to SD1	Normal weight/Overweight	19.25	Normal weight/Overweight		-0.853	>=-2 SD	-2.816	<-2 SD		-0.4
5	No event	Withdrawal	24	11	231	231	259	1050	Yes	Naive	1999-2004	0	896	2	2	1	ZDV+3TC+NVP	Nevirapine + 2-3 NRTIs	A	No ART	896	20608	Female	311	1	1.5	No		Northeast	Other		68	71	71	7.9	9.2	9.2	17.08	-SD2 to SD1	Normal weight/Overweight	18.25	Normal weight/Overweight		-0.853	>=-2 SD	-2.289	<-2 SD		-0.4
5	No event	Withdrawal	24	12	259	259	287	1050	Yes	Naive	1999-2004	0	896	2	2	1	ZDV+3TC+NVP	Nevirapine + 2-3 NRTIs	A	No ART	896	20608	Female	311	1	1.6	No		Northeast	Other		68	69	69	7.9	10	10	17.08	-SD2 to SD1	Normal weight/Overweight	21	Normal weight/Overweight		-0.853	>=-2 SD	-3.162	<-2 SD		-0.4
5	No event	Withdrawal	24	13	287	287	322	1050	Yes	Naive	1999-2004	0	896	2	2	1	ZDV+3TC+NVP	Nevirapine + 2-3 NRTIs	A	No ART	896	20608	Female	311	1	1.6	No		Northeast	Other		68	72	72	7.9	9.7	9.7	17.08	-SD2 to SD1	Normal weight/Overweight	18.71	Normal weight/Overweight		-0.853	>=-2 SD	-2.595	<-2 SD		-0.4
5	No event	Withdrawal	24	14	322	322	378	1050	Yes	Naive	1999-2004	0	896	2	2	1	ZDV+3TC+NVP	Nevirapine + 2-3 NRTIs	A	No ART	896	20608	Female	311	1	1.7	No		Northeast	Other		68	74	74	7.9	9.5	9.5	17.08	-SD2 to SD1	Normal weight/Overweight	17.35	Normal weight/Overweight		-0.853	>=-2 SD	-2.389	<-2 SD		-0.4
5	No event	Withdrawal	24	15	378	378	406	1050	Yes	Naive	1999-2004	0	896	2	2	1	ZDV+3TC+NVP	Nevirapine + 2-3 NRTIs	A	No ART	896	20608	Female	311	1	1.9	No		Northeast	Other		68	76	76	7.9	11	11	17.08	-SD2 to SD1	Normal weight/Overweight	19.04	Normal weight/Overweight		-0.853	>=-2 SD	-2.457	<-2 SD		-0.4
5	No event	Withdrawal	24	16	406	406	476	1050	Yes	Naive	1999-2004	0	896	2	2	1	ZDV+3TC+NVP	Nevirapine + 2-3 NRTIs	A	No ART	896	20608	Female	311	1	2	No		Northeast	Other		68	78	78	7.9	11.4	11.4	17.08	-SD2 to SD1	Normal weight/Overweight	18.74	Normal weight/Overweight		-0.853	>=-2 SD	-1.914	>=-2 SD		-0.4
5	No event	Withdrawal	24	17	476	476	553	1050	Yes	Naive	1999-2004	0	896	2	2	1	ZDV+3TC+NVP	Nevirapine + 2-3 NRTIs	A	No ART	896	20608	Female	311	1	2.2	No		Northeast	Other		68	78	78	7.9	10.9	10.9	17.08	-SD2 to SD1	Normal weight/Overweight	17.92	Normal weight/Overweight		-0.853	>=-2 SD	-2.471	<-2 SD		-0.4
5	No event	Withdrawal	24	18	553	553	609	1050	Yes	Naive	1999-2004	0	896	2	2	1	ZDV+3TC+NVP	Nevirapine + 2-3 NRTIs	A	No ART	896	20608	Female	311	1	2.4	No		Northeast	Other		68	81	81	7.9	11.8	11.8	17.08	-SD2 to SD1	Normal weight/Overweight	17.99	Normal weight/Overweight		-0.853	>=-2 SD	-2.121	<-2 SD		-0.4
5	No event	Withdrawal	24	19	609	609	686	1050	Yes	Naive	1999-2004	0	896	2	2	1	ZDV+3TC+NVP	Nevirapine + 2-3 NRTIs	A	No ART	896	20608	Female	311	1	2.5	No		Northeast	Other		68	82	82	7.9	11.8	11.8	17.08	-SD2 to SD1	Normal weight/Overweight	17.55	Normal weight/Overweight	Normal weight/Overweight	-0.853	>=-2 SD	-2.333	<-2 SD	<-2 SD	-0.4
5	No event	Withdrawal	24	20	686	686	721	1050	Yes	Naive	1999-2004	0	896	2	2	1	ZDV+3TC+NVP	Nevirapine + 2-3 NRTIs	A	No ART	896	20608	Female	311	1	2.7	No	No	Northeast	Other		68	83	83	7.9	12	12	17.08	-SD2 to SD1	Normal weight/Overweight	17.42	Normal weight/Overweight	Normal weight/Overweight	-0.853	>=-2 SD	-2.727	<-2 SD	<-2 SD	-0.4
5	No event	Withdrawal	24	21	721	721	777	1050	Yes	Naive	1999-2004	0	896	2	2	1	ZDV+3TC+NVP	Nevirapine + 2-3 NRTIs	A	No ART	896	20608	Female	311	1	2.8	No	No	Northeast	Other		68	83	83	7.9	12	12	17.08	-SD2 to SD1	Normal weight/Overweight	17.42	Normal weight/Overweight	Normal weight/Overweight	-0.853	>=-2 SD	-2.939	<-2 SD	<-2 SD	-0.4
5	No event	Withdrawal	24	22	777	777	833	1050	Yes	Naive	1999-2004	0	896	2	2	1	ZDV+3TC+NVP	Nevirapine + 2-3 NRTIs	A	No ART	896	20608	Female	311	1	3	No	No	Northeast	Other		68	85	85	7.9	12.4	12.4	17.08	-SD2 to SD1	Normal weight/Overweight	17.16	Normal weight/Overweight	Normal weight/Overweight	-0.853	>=-2 SD	-2.676	<-2 SD	<-2 SD	-0.4
5	No event	Withdrawal	24	23	833	833	959	1050	Yes	Naive	1999-2004	0	896	2	2	1	ZDV+3TC+NVP	Nevirapine + 2-3 NRTIs	A	No ART	896	20608	Female	311	1	3.1	No	No	Northeast	Other		68	86	86	7.9	13.2	13.2	17.08	-SD2 to SD1	Normal weight/Overweight	17.85	Normal weight/Overweight	Normal weight/Overweight	-0.853	>=-2 SD	-2.583	<-2 SD	<-2 SD	-0.4
5	Withdrawal	Withdrawal	24	24	959	959	1050	1050	Yes	Naive	1999-2004	896	1050	2	2	2	No ART	Treatment interruption	0	No ART	0	20608	Female	311	1	3.5	No	No	Northeast	Other		68	89	89	7.9	13.8	13.8	17.08	-SD2 to SD1	Normal weight/Overweight	17.42	Normal weight/Overweight	Normal weight/Overweight	-0.853	>=-2 SD	-2.351	<-2 SD	<-2 SD	-0.4
6	No event	No event	72	1	0	0	2	4329	Yes	Naive	1999-2004	0	694	4	>2	1	ZDV+3TC+NVP	Nevirapine + 2-3 NRTIs	A	ZDV+3TC+LPV/rtv	694	82715	Female	362	1	1	No		East	Other	Urban	64	64	64	7	7	7	17.09	-SD2 to SD1	Normal weight/Overweight	17.09	Normal weight/Overweight		-2.541	<-2 SD	-2.541	<-2 SD		-1.636
6	No event	No event	72	2	2	2	14	4329	Yes	Naive	1999-2004	0	694	4	>2	1	ZDV+3TC+NVP	Nevirapine + 2-3 NRTIs	A	ZDV+3TC+LPV/rtv	694	82715	Female	362	1	1	No		East	Other	Urban	64		64.3	7		7	17.09	-SD2 to SD1	Normal weight/Overweight	16.93	Normal weight/Overweight		-2.541	<-2 SD	-2.459	<-2 SD		-1.636
6	No event	No event	72	3	14	14	38	4329	Yes	Naive	1999-2004	0	694	4	>2	1	ZDV+3TC+NVP	Nevirapine + 2-3 NRTIs	A	ZDV+3TC+LPV/rtv	694	82715	Female	362	1	1	No		East	Other	Urban	64	66	66	7	7	7	17.09	-SD2 to SD1	Normal weight/Overweight	16.07	Normal weight/Overweight		-2.541	<-2 SD	-2	>=-2 SD		-1.636
6	No event	No event	72	4	38	38	206	4329	Yes	Naive	1999-2004	0	694	4	>2	1	ZDV+3TC+NVP	Nevirapine + 2-3 NRTIs	A	ZDV+3TC+LPV/rtv	694	82715	Female	362	1	1.1	No		East	Other	Urban	64		66.6	7		7.2	17.09	-SD2 to SD1	Normal weight/Overweight	16.23	Normal weight/Overweight		-2.541	<-2 SD	-2.079	<-2 SD		-1.636
6	No event	No event	72	5	206	206	403	4329	Yes	Naive	1999-2004	0	694	4	>2	1	ZDV+3TC+NVP	Nevirapine + 2-3 NRTIs	A	ZDV+3TC+LPV/rtv	694	82715	Female	362	1	1.6	No		East	Other	Urban	64		70.9	7		8.2	17.09	-SD2 to SD1	Normal weight/Overweight	16.31	Normal weight/Overweight		-2.541	<-2 SD	-2.649	<-2 SD		-1.636
6	No event	No event	72	6	403	403	408	4329	Yes	Naive	1999-2004	0	694	4	>2	1	ZDV+3TC+NVP	Nevirapine + 2-3 NRTIs	A	ZDV+3TC+LPV/rtv	694	82715	Female	362	1	2.1	No		East	Other	Urban	64	76	76	7	9.5	9.5	17.09	-SD2 to SD1	Normal weight/Overweight	16.45	Normal weight/Overweight		-2.541	<-2 SD	-2.714	<-2 SD		-1.636
6	No event	No event	72	7	408	408	437	4329	Yes	Naive	1999-2004	0	694	4	>2	1	ZDV+3TC+NVP	Nevirapine + 2-3 NRTIs	A	ZDV+3TC+LPV/rtv	694	82715	Female	362	1	2.1	No		East	Other	Urban	64	78	78	7	9.5	9.5	17.09	-SD2 to SD1	Normal weight/Overweight	15.61	Normal weight/Overweight		-2.541	<-2 SD	-2.143	<-2 SD		-1.636
6	No event	No event	72	8	437	437	505	4329	Yes	Naive	1999-2004	0	694	4	>2	1	ZDV+3TC+NVP	Nevirapine + 2-3 NRTIs	A	ZDV+3TC+LPV/rtv	694	82715	Female	362	1	2.2	No		East	Other	Urban	64	80	80	7	10.5	10.5	17.09	-SD2 to SD1	Normal weight/Overweight	16.41	Normal weight/Overweight		-2.541	<-2 SD	-1.882	>=-2 SD		-1.636
6	No event	No event	72	9	505	505	568	4329	Yes	Naive	1999-2004	0	694	4	>2	1	ZDV+3TC+NVP	Nevirapine + 2-3 NRTIs	A	ZDV+3TC+LPV/rtv	694	82715	Female	362	1	2.4	No		East	Other	Urban	64	82	82	7	10.4	10.4	17.09	-SD2 to SD1	Normal weight/Overweight	15.47	Normal weight/Overweight		-2.541	<-2 SD	-1.818	>=-2 SD		-1.636
6	No event	No event	72	10	568	568	569	4329	Yes	Naive	1999-2004	0	694	4	>2	1	ZDV+3TC+NVP	Nevirapine + 2-3 NRTIs	A	ZDV+3TC+LPV/rtv	694	82715	Female	362	1	2.5	No		East	Other	Urban	64	83	83	7	10.8	10.8	17.09	-SD2 to SD1	Normal weight/Overweight	15.68	Normal weight/Overweight		-2.541	<-2 SD	-2.273	<-2 SD		-1.636
6	No event	No event	72	11	569	569	596	4329	Yes	Naive	1999-2004	0	694	4	>2	1	ZDV+3TC+NVP	Nevirapine + 2-3 NRTIs	A	ZDV+3TC+LPV/rtv	694	82715	Female	362	1	2.5	No		East	Other	Urban	64		83	7		10.8	17.09	-SD2 to SD1	Normal weight/Overweight	15.68	Normal weight/Overweight		-2.541	<-2 SD	-2.273	<-2 SD		-1.636
6	No event	No event	72	12	596	596	694	4329	Yes	Naive	1999-2004	0	694	4	>2	1	ZDV+3TC+NVP	Nevirapine + 2-3 NRTIs	A	ZDV+3TC+LPV/rtv	694	82715	Female	362	1	2.6	No		East	Other	Urban	64	83	83	7	10.8	10.8	17.09	-SD2 to SD1	Normal weight/Overweight	15.68	Normal weight/Overweight		-2.541	<-2 SD	-2.273	<-2 SD		-1.636
6	No event	No event	72	13	694	694	722	4329	Yes	Naive	1999-2004	694	2031	4	>2	2	ZDV+DDI+NFV	Nelfinavir + 2 NRTIs	B	ZDV+3TC+LPV/rtv	1337	82715	Female	362	1	2.9	No		East	Other	Urban	64		87.7	7		11.3	17.09	-SD2 to SD1	Normal weight/Overweight	14.69	Normal weight/Overweight		-2.541	<-2 SD	-1.676	>=-2 SD		-1.636
6	No event	No event	72	14	722	722	750	4329	Yes	Naive	1999-2004	694	2031	4	>2	2	ZDV+DDI+NFV	Nelfinavir + 2 NRTIs	B	ZDV+3TC+LPV/rtv	1337	82715	Female	362	1	3	No		East	Other	Urban	64	89	89	7	11.4	11.4	17.09	-SD2 to SD1	Normal weight/Overweight	14.39	Normal weight/Overweight		-2.541	<-2 SD	-1.5	>=-2 SD		-1.636
6	No event	No event	72	15	750	750	813	4329	Yes	Naive	1999-2004	694	2031	4	>2	2	ZDV+DDI+NFV	Nelfinavir + 2 NRTIs	B	ZDV+3TC+LPV/rtv	1337	82715	Female	362	1	3	No		East	Other	Urban	64	89	89	7	11.4	11.4	17.09	-SD2 to SD1	Normal weight/Overweight	14.39	Normal weight/Overweight		-2.541	<-2 SD	-1.629	>=-2 SD		-1.636
6	No event	No event	72	16	813	813	848	4329	Yes	Naive	1999-2004	694	2031	4	>2	2	ZDV+DDI+NFV	Nelfinavir + 2 NRTIs	B	ZDV+3TC+LPV/rtv	1337	82715	Female	362	1	3.2	No		East	Other	Urban	64	90	90	7	11.6	11.6	17.09	-SD2 to SD1	Normal weight/Overweight	14.32	Normal weight/Overweight		-2.541	<-2 SD	-1.667	>=-2 SD		-1.636
6	No event	No event	72	17	848	848	932	4329	Yes	Naive	1999-2004	694	2031	4	>2	2	ZDV+DDI+NFV	Nelfinavir + 2 NRTIs	B	ZDV+3TC+LPV/rtv	1337	82715	Female	362	1	3.3	No		East	Other	Urban	64	90	90	7	11.8	11.8	17.09	-SD2 to SD1	Normal weight/Overweight	14.57	Normal weight/Overweight		-2.541	<-2 SD	-1.757	>=-2 SD		-1.636
6	No event	No event	72	18	932	932	995	4329	Yes	Naive	1999-2004	694	2031	4	>2	2	ZDV+DDI+NFV	Nelfinavir + 2 NRTIs	B	ZDV+3TC+LPV/rtv	1337	82715	Female	362	1	3.5	No		East	Other	Urban	64	90	90	7	12.2	12.2	17.09	-SD2 to SD1	Normal weight/Overweight	15.06	Normal weight/Overweight		-2.541	<-2 SD	-2.184	<-2 SD		-1.636
6	No event	No event	72	19	995	995	1058	4329	Yes	Naive	1999-2004	694	2031	4	>2	2	ZDV+DDI+NFV	Nelfinavir + 2 NRTIs	B	ZDV+3TC+LPV/rtv	1337	82715	Female	362	1	3.7	No		East	Other	Urban	64	90	90	7	12	12	17.09	-SD2 to SD1	Normal weight/Overweight	14.81	Normal weight/Overweight		-2.541	<-2 SD	-2.474	<-2 SD		-1.636
6	No event	No event	72	20	1058	1058	1086	4329	Yes	Naive	1999-2004	694	2031	4	>2	2	ZDV+DDI+NFV	Nelfinavir + 2 NRTIs	B	ZDV+3TC+LPV/rtv	1337	82715	Female	362	1	3.9	No		East	Other	Urban	64	90	90	7	13	13	17.09	-SD2 to SD1	Normal weight/Overweight	16.05	Normal weight/Overweight		-2.541	<-2 SD	-2.789	<-2 SD		-1.636
6	No event	No event	72	21	1086	1086	1121	4329	Yes	Naive	1999-2004	694	2031	4	>2	2	ZDV+DDI+NFV	Nelfinavir + 2 NRTIs	B	ZDV+3TC+LPV/rtv	1337	82715	Female	362	1	4	No		East	Other	Urban	64	90	90	7	12.2	12.2	17.09	-SD2 to SD1	Normal weight/Overweight	15.06	Normal weight/Overweight		-2.541	<-2 SD	-2.846	<-2 SD		-1.636
6	No event	No event	72	22	1121	1121	1149	4329	Yes	Naive	1999-2004	694	2031	4	>2	2	ZDV+DDI+NFV	Nelfinavir + 2 NRTIs	B	ZDV+3TC+LPV/rtv	1337	82715	Female	362	1	4.1	No		East	Other	Urban	64	90	90	7	12.5	12.5	17.09	-SD2 to SD1	Normal weight/Overweight	15.43	Normal weight/Overweight		-2.541	<-2 SD	-3	<-2 SD		-1.636
6	No event	No event	72	23	1149	1149	1177	4329	Yes	Naive	1999-2004	694	2031	4	>2	2	ZDV+DDI+NFV	Nelfinavir + 2 NRTIs	B	ZDV+3TC+LPV/rtv	1337	82715	Female	362	1	4.1	No		East	Other	Urban	64	92	92	7	12.9	12.9	17.09	-SD2 to SD1	Normal weight/Overweight	15.24	Normal weight/Overweight		-2.541	<-2 SD	-2.615	<-2 SD		-1.636
6	No event	No event	72	24	1177	1177	1212	4329	Yes	Naive	1999-2004	694	2031	4	>2	2	ZDV+DDI+NFV	Nelfinavir + 2 NRTIs	B	ZDV+3TC+LPV/rtv	1337	82715	Female	362	1	4.2	No		East	Other	Urban	64	94	94	7	11.6	11.6	17.09	-SD2 to SD1	Normal weight/Overweight	13.13	Normal weight/Overweight		-2.541	<-2 SD	-2.256	<-2 SD		-1.636
6	No event	No event	72	25	1212	1212	1303	4329	Yes	Naive	1999-2004	694	2031	4	>2	2	ZDV+DDI+NFV	Nelfinavir + 2 NRTIs	B	ZDV+3TC+LPV/rtv	1337	82715	Female	362	1	4.3	No		East	Other	Urban	64	94	94	7	13	13	17.09	-SD2 to SD1	Normal weight/Overweight	14.71	Normal weight/Overweight		-2.541	<-2 SD	-2.385	<-2 SD		-1.636
6	No event	No event	72	26	1303	1303	1359	4329	Yes	Naive	1999-2004	694	2031	4	>2	2	ZDV+DDI+NFV	Nelfinavir + 2 NRTIs	B	ZDV+3TC+LPV/rtv	1337	82715	Female	362	1	4.6	No		East	Other	Urban	64	95	95	7	13	13	17.09	-SD2 to SD1	Normal weight/Overweight	14.4	Normal weight/Overweight		-2.541	<-2 SD	-2.5	<-2 SD		-1.636
6	No event	No event	72	27	1359	1359	1368	4329	Yes	Naive	1999-2004	694	2031	4	>2	2	ZDV+DDI+NFV	Nelfinavir + 2 NRTIs	B	ZDV+3TC+LPV/rtv	1337	82715	Female	362	1	4.7	No		East	Other	Urban	64	97	97	7	13	13	17.09	-SD2 to SD1	Normal weight/Overweight	13.82	Normal weight/Overweight		-2.541	<-2 SD	-2.195	<-2 SD		-1.636
6	No event	No event	72	28	1368	1368	1422	4329	Yes	Naive	1999-2004	694	2031	4	>2	2	ZDV+DDI+NFV	Nelfinavir + 2 NRTIs	B	ZDV+3TC+LPV/rtv	1337	82715	Female	362	1	4.7	No		East	Other	Urban	64	97	97	7	13	13	17.09	-SD2 to SD1	Normal weight/Overweight	13.82	Normal weight/Overweight		-2.541	<-2 SD	-2.195	<-2 SD		-1.636
6	No event	No event	72	29	1422	1422	1431	4329	Yes	Naive	1999-2004	694	2031	4	>2	2	ZDV+DDI+NFV	Nelfinavir + 2 NRTIs	B	ZDV+3TC+LPV/rtv	1337	82715	Female	362	1	4.9	No		East	Other	Urban	64	97	97	7	13	13	17.09	-SD2 to SD1	Normal weight/Overweight	13.82	Normal weight/Overweight		-2.541	<-2 SD	-2.463	<-2 SD		-1.636
6	No event	No event	72	30	1431	1431	1485	4329	Yes	Naive	1999-2004	694	2031	4	>2	2	ZDV+DDI+NFV	Nelfinavir + 2 NRTIs	B	ZDV+3TC+LPV/rtv	1337	82715	Female	362	1	4.9	No		East	Other	Urban	64		97.4	7		13	17.09	-SD2 to SD1	Normal weight/Overweight	13.7	Normal weight/Overweight		-2.541	<-2 SD	-2.366	<-2 SD		-1.636
6	No event	No event	72	31	1485	1485	1576	4329	Yes	Naive	1999-2004	694	2031	4	>2	2	ZDV+DDI+NFV	Nelfinavir + 2 NRTIs	B	ZDV+3TC+LPV/rtv	1337	82715	Female	362	1	5.1	No		East	Other	Urban	64	100	100	7	13.1	13.1	17.09	-SD2 to SD1	Normal weight/Overweight	13.1	Normal weight/Overweight		-2.541	<-2 SD	-1.884	>=-2 SD		-1.636
6	No event	No event	72	32	1576	1576	1603	4329	Yes	Naive	1999-2004	694	2031	4	>2	2	ZDV+DDI+NFV	Nelfinavir + 2 NRTIs	B	ZDV+3TC+LPV/rtv	1337	82715	Female	362	1	5.3	No		East	Other	Urban	64		100	7		13.4	17.09	-SD2 to SD1	Normal weight/Overweight	13.4	Normal weight/Overweight		-2.541	<-2 SD	-2.111	<-2 SD		-1.636
6	No event	No event	72	33	1603	1603	1660	4329	Yes	Naive	1999-2004	694	2031	4	>2	2	ZDV+DDI+NFV	Nelfinavir + 2 NRTIs	B	ZDV+3TC+LPV/rtv	1337	82715	Female	362	1	5.4	No		East	Other	Urban	64	100	100	7	13.5	13.5	17.09	-SD2 to SD1	Normal weight/Overweight	13.5	Normal weight/Overweight		-2.541	<-2 SD	-2.244	<-2 SD		-1.636
6	No event	No event	72	34	1660	1660	1786	4329	Yes	Naive	1999-2004	694	2031	4	>2	2	ZDV+DDI+NFV	Nelfinavir + 2 NRTIs	B	ZDV+3TC+LPV/rtv	1337	82715	Female	362	1	5.5	No		East	Other	Urban	64	102	102	7	13.9	13.9	17.09	-SD2 to SD1	Normal weight/Overweight	13.36	Normal weight/Overweight		-2.541	<-2 SD	-1.911	>=-2 SD		-1.636
6	No event	No event	72	35	1786	1786	1912	4329	Yes	Naive	1999-2004	694	2031	4	>2	2	ZDV+DDI+NFV	Nelfinavir + 2 NRTIs	B	ZDV+3TC+LPV/rtv	1337	82715	Female	362	1	5.9	No		East	Other	Urban	64		106	7		14.4	17.09	-SD2 to SD1	Normal weight/Overweight	12.82	Normal weight/Overweight		-2.541	<-2 SD	-1.609	>=-2 SD		-1.636
6	No event	No event	72	36	1912	1912	1968	4329	Yes	Naive	1999-2004	694	2031	4	>2	2	ZDV+DDI+NFV	Nelfinavir + 2 NRTIs	B	ZDV+3TC+LPV/rtv	1337	82715	Female	362	1	6.2	No		East	Other	Urban	64	110	110	7	15	15	17.09	-SD2 to SD1	Normal weight/Overweight	12.4	Thinness (<-2 SD)		-2.541	<-2 SD	-1.196	>=-2 SD		-1.636
6	No event	No event	72	37	1968	1968	2031	4329	Yes	Naive	1999-2004	694	2031	4	>2	2	ZDV+DDI+NFV	Nelfinavir + 2 NRTIs	B	ZDV+3TC+LPV/rtv	1337	82715	Female	362	1	6.4	No		East	Other	Urban	64	110	110	7	15	15	17.09	-SD2 to SD1	Normal weight/Overweight	12.4	Thinness (<-2 SD)		-2.541	<-2 SD	-1.362	>=-2 SD		-1.636
6	No event	No event	72	38	2031	2031	2066	4329	Yes	Naive	1999-2004	2031	3263	4	>2	3	ZDV+DDI+IDV+RTV	Indinavir + 2 NRTIs	B	ZDV+3TC+LPV/rtv	1232	82715	Female	362	1	6.6	No		East	Other	Urban	64	110	110	7	15	15	17.09	-SD2 to SD1	Normal weight/Overweight	12.4	Thinness (<-2 SD)		-2.541	<-2 SD	-1.574	>=-2 SD		-1.636
6	No event	No event	72	39	2066	2066	2150	4329	Yes	Naive	1999-2004	2031	3263	4	>2	3	ZDV+DDI+IDV+RTV	Indinavir + 2 NRTIs	B	ZDV+3TC+LPV/rtv	1232	82715	Female	362	1	6.6	No		East	Other	Urban	64		109.1	7		15.2	17.09	-SD2 to SD1	Normal weight/Overweight	12.77	Normal weight/Overweight		-2.541	<-2 SD	-1.872	>=-2 SD		-1.636
6	No event	No event	72	40	2150	2150	2206	4329	Yes	Naive	1999-2004	2031	3263	4	>2	3	ZDV+DDI+IDV+RTV	Indinavir + 2 NRTIs	B	ZDV+3TC+LPV/rtv	1232	82715	Female	362	1	6.9	No		East	Other	Urban	64	107	107	7	15.6	15.6	17.09	-SD2 to SD1	Normal weight/Overweight	13.63	Normal weight/Overweight		-2.541	<-2 SD	-2.617	<-2 SD		-1.636
6	No event	No event	72	41	2206	2206	2276	4329	Yes	Naive	1999-2004	2031	3263	4	>2	3	ZDV+DDI+IDV+RTV	Indinavir + 2 NRTIs	B	ZDV+3TC+LPV/rtv	1232	82715	Female	362	1	7	No		East	Other	Urban	64	109	109	7	16	16	17.09	-SD2 to SD1	Normal weight/Overweight	13.47	Normal weight/Overweight		-2.541	<-2 SD	-2.298	<-2 SD		-1.636
6	No event	No event	72	42	2276	2276	2327	4329	Yes	Naive	1999-2004	2031	3263	4	>2	3	ZDV+DDI+IDV+RTV	Indinavir + 2 NRTIs	B	ZDV+3TC+LPV/rtv	1232	82715	Female	362	1	7.2	No		East	Other	Urban	64	111	111	7	16	16	17.09	-SD2 to SD1	Normal weight/Overweight	12.99	Normal weight/Overweight		-2.541	<-2 SD	-2.063	<-2 SD		-1.636
6	No event	No event	72	43	2327	2327	2332	4329	Yes	Naive	1999-2004	2031	3263	4	>2	3	ZDV+DDI+IDV+RTV	Indinavir + 2 NRTIs	B	ZDV+3TC+LPV/rtv	1232	82715	Female	362	1	7.4	No		East	Other	Urban	64		111.6	7		16.1	17.09	-SD2 to SD1	Normal weight/Overweight	12.93	Normal weight/Overweight		-2.541	<-2 SD	-1.98	>=-2 SD		-1.636
6	No event	No event	72	44	2332	2332	2607	4329	Yes	Naive	1999-2004	2031	3263	4	>2	3	ZDV+DDI+IDV+RTV	Indinavir + 2 NRTIs	B	ZDV+3TC+LPV/rtv	1232	82715	Female	362	1	7.4	No		East	Other	Urban	64		111.6	7		16.2	17.09	-SD2 to SD1	Normal weight/Overweight	13.01	Normal weight/Overweight		-2.541	<-2 SD	-2	>=-2 SD		-1.636
6	No event	No event	72	45	2607	2607	2626	4329	Yes	Naive	1999-2004	2031	3263	4	>2	3	ZDV+DDI+IDV+RTV	Indinavir + 2 NRTIs	B	ZDV+3TC+LPV/rtv	1232	82715	Female	362	1	8.1	No		East	Other	Urban	64		114.8	7		16.9	17.09	-SD2 to SD1	Normal weight/Overweight	12.82	Thinness (<-2 SD)		-2.541	<-2 SD	-2.115	<-2 SD		-1.636
6	No event	No event	72	46	2626	2626	2710	4329	Yes	Naive	1999-2004	2031	3263	4	>2	3	ZDV+DDI+IDV+RTV	Indinavir + 2 NRTIs	B	ZDV+3TC+LPV/rtv	1232	82715	Female	362	1	8.2	No		East	Other	Urban	64	115	115	7	17	17	17.09	-SD2 to SD1	Normal weight/Overweight	12.85	Thinness (<-2 SD)		-2.541	<-2 SD	-2.077	<-2 SD		-1.636
6	No event	No event	72	47	2710	2710	2724	4329	Yes	Naive	1999-2004	2031	3263	4	>2	3	ZDV+DDI+IDV+RTV	Indinavir + 2 NRTIs	B	ZDV+3TC+LPV/rtv	1232	82715	Female	362	1	8.4	No		East	Other	Urban	64	115.5	115.5	7	18.2	18.2	17.09	-SD2 to SD1	Normal weight/Overweight	13.64	Normal weight/Overweight		-2.541	<-2 SD	-2.148	<-2 SD		-1.636
6	No event	No event	72	48	2724	2724	2745	4329	Yes	Naive	1999-2004	2031	3263	4	>2	3	ZDV+DDI+IDV+RTV	Indinavir + 2 NRTIs	B	ZDV+3TC+LPV/rtv	1232	82715	Female	362	1	8.4	No		East	Other	Urban	64		116.1	7		18	17.09	-SD2 to SD1	Normal weight/Overweight	13.35	Normal weight/Overweight		-2.541	<-2 SD	-2.037	<-2 SD		-1.636
6	No event	No event	72	49	2745	2745	2815	4329	Yes	Naive	1999-2004	2031	3263	4	>2	3	ZDV+DDI+IDV+RTV	Indinavir + 2 NRTIs	B	ZDV+3TC+LPV/rtv	1232	82715	Female	362	1	8.5	No		East	Other	Urban	64	117	117	7	17.6	17.6	17.09	-SD2 to SD1	Normal weight/Overweight	12.86	Thinness (<-2 SD)		-2.541	<-2 SD	-1.963	>=-2 SD		-1.636
6	No event	No event	72	50	2815	2815	2899	4329	Yes	Naive	1999-2004	2031	3263	4	>2	3	ZDV+DDI+IDV+RTV	Indinavir + 2 NRTIs	B	ZDV+3TC+LPV/rtv	1232	82715	Female	362	1	8.7	No		East	Other	Urban	64		117.5	7		17.7	17.09	-SD2 to SD1	Normal weight/Overweight	12.82	Thinness (<-2 SD)		-2.541	<-2 SD	-1.946	>=-2 SD		-1.636
6	No event	No event	72	51	2899	2899	2906	4329	Yes	Naive	1999-2004	2031	3263	4	>2	3	ZDV+DDI+IDV+RTV	Indinavir + 2 NRTIs	B	ZDV+3TC+LPV/rtv	1232	82715	Female	362	1	8.9	No		East	Other	Urban	64	118	118	7	17.8	17.8	17.09	-SD2 to SD1	Normal weight/Overweight	12.78	Thinness (<-2 SD)		-2.541	<-2 SD	-1.983	>=-2 SD		-1.636
6	No event	No event	72	52	2906	2906	2990	4329	Yes	Naive	1999-2004	2031	3263	4	>2	3	ZDV+DDI+IDV+RTV	Indinavir + 2 NRTIs	B	ZDV+3TC+LPV/rtv	1232	82715	Female	362	1	8.9	No		East	Other	Urban	64		118	7		17.8	17.09	-SD2 to SD1	Normal weight/Overweight	12.78	Thinness (<-2 SD)		-2.541	<-2 SD	-1.983	>=-2 SD		-1.636
6	No event	No event	72	53	2990	2990	3011	4329	Yes	Naive	1999-2004	2031	3263	4	>2	3	ZDV+DDI+IDV+RTV	Indinavir + 2 NRTIs	B	ZDV+3TC+LPV/rtv	1232	82715	Female	362	1	9.2	No		East	Other	Urban	64		118.4	7		18.5	17.09	-SD2 to SD1	Normal weight/Overweight	13.2	Normal weight/Overweight		-2.541	<-2 SD	-2.032	<-2 SD		-1.636
6	No event	No event	72	54	3011	3011	3053	4329	Yes	Naive	1999-2004	2031	3263	4	>2	3	ZDV+DDI+IDV+RTV	Indinavir + 2 NRTIs	B	ZDV+3TC+LPV/rtv	1232	82715	Female	362	1	9.2	No		East	Other	Urban	64	118.5	118.5	7	18.6	18.6	17.09	-SD2 to SD1	Normal weight/Overweight	13.25	Normal weight/Overweight		-2.541	<-2 SD	-2.097	<-2 SD		-1.636
6	No event	No event	72	55	3053	3053	3074	4329	Yes	Naive	1999-2004	2031	3263	4	>2	3	ZDV+DDI+IDV+RTV	Indinavir + 2 NRTIs	B	ZDV+3TC+LPV/rtv	1232	82715	Female	362	1	9.3	No		East	Other	Urban	64		119.8	7		18.3	17.09	-SD2 to SD1	Normal weight/Overweight	12.75	Thinness (<-2 SD)		-2.541	<-2 SD	-1.937	>=-2 SD		-1.636
6	No event	No event	72	56	3074	3074	3137	4329	Yes	Naive	1999-2004	2031	3263	4	>2	3	ZDV+DDI+IDV+RTV	Indinavir + 2 NRTIs	B	ZDV+3TC+LPV/rtv	1232	82715	Female	362	1	9.4	No		East	Other	Urban	64	120.5	120.5	7	18.2	18.2	17.09	-SD2 to SD1	Normal weight/Overweight	12.53	Thinness (<-2 SD)		-2.541	<-2 SD	-1.905	>=-2 SD		-1.636
6	No event	No event	72	57	3137	3137	3179	4329	Yes	Naive	1999-2004	2031	3263	4	>2	3	ZDV+DDI+IDV+RTV	Indinavir + 2 NRTIs	B	ZDV+3TC+LPV/rtv	1232	82715	Female	362	1	9.6	No		East	Other	Urban	64	120.5	120.5	7	19	19	17.09	-SD2 to SD1	Normal weight/Overweight	13.09	Thinness (<-2 SD)		-2.541	<-2 SD	-2.031	<-2 SD		-1.636
6	No event	No event	72	58	3179	3179	3193	4329	Yes	Naive	1999-2004	2031	3263	4	>2	3	ZDV+DDI+IDV+RTV	Indinavir + 2 NRTIs	B	ZDV+3TC+LPV/rtv	1232	82715	Female	362	1	9.7	No		East	Other	Urban	64		121.6	7		19.4	17.09	-SD2 to SD1	Normal weight/Overweight	13.12	Thinness (<-2 SD)		-2.541	<-2 SD	-1.938	>=-2 SD		-1.636
6	No event	No event	72	59	3193	3193	3263	4329	Yes	Naive	1999-2004	2031	3263	4	>2	3	ZDV+DDI+IDV+RTV	Indinavir + 2 NRTIs	B	ZDV+3TC+LPV/rtv	1232	82715	Female	362	1	9.7	No		East	Other	Urban	64	122	122	7	19.5	19.5	17.09	-SD2 to SD1	Normal weight/Overweight	13.1	Thinness (<-2 SD)		-2.541	<-2 SD	-1.923	>=-2 SD		-1.636
6	No event	No event	72	60	3263	3263	3312	4329	Yes	Naive	1999-2004	3263	4329	4	>2	4	ZDV+3TC+LPV/rtv	Lopinavir + 2 NRTIs	B	ZDV+3TC+LPV/rtv	1066	82715	Female	362	1	9.9	No		East	Other	Urban	64	121	121	7	20	20	17.09	-SD2 to SD1	Normal weight/Overweight	13.66	Normal weight/Overweight		-2.541	<-2 SD	-2.212	<-2 SD		-1.636
6	No event	No event	72	61	3312	3312	3361	4329	Yes	Naive	1999-2004	3263	4329	4	>2	4	ZDV+3TC+LPV/rtv	Lopinavir + 2 NRTIs	B	ZDV+3TC+LPV/rtv	1066	82715	Female	362	1	10.1	No		East	Other	Urban	64		122.4	7		20.2	17.09	-SD2 to SD1	Normal weight/Overweight	13.48	Thinness (<-2 SD)		-2.541	<-2 SD	-2.182	<-2 SD		-1.636
6	No event	No event	72	62	3361	3361	3382	4329	Yes	Naive	1999-2004	3263	4329	4	>2	4	ZDV+3TC+LPV/rtv	Lopinavir + 2 NRTIs	B	ZDV+3TC+LPV/rtv	1066	82715	Female	362	1	10.2	No		East	Other	Urban	64		123.9	7		20.5	17.09	-SD2 to SD1	Normal weight/Overweight	13.35	Thinness (<-2 SD)		-2.541	<-2 SD	-2.045	<-2 SD		-1.636
6	No event	No event	72	63	3382	3382	3426	4329	Yes	Naive	1999-2004	3263	4329	4	>2	4	ZDV+3TC+LPV/rtv	Lopinavir + 2 NRTIs	B	ZDV+3TC+LPV/rtv	1066	82715	Female	362	1	10.3	No		East	Other	Urban	64	124.5	124.5	7	20.6	20.6	17.09	-SD2 to SD1	Normal weight/Overweight	13.29	Thinness (<-2 SD)		-2.541	<-2 SD	-2.045	<-2 SD		-1.636
6	No event	No event	72	64	3426	3426	3599	4329	Yes	Naive	1999-2004	3263	4329	4	>2	4	ZDV+3TC+LPV/rtv	Lopinavir + 2 NRTIs	B	ZDV+3TC+LPV/rtv	1066	82715	Female	362	1	10.4	No		East	Other	Urban	64		125.4	7		21	17.09	-SD2 to SD1	Normal weight/Overweight	13.35	Thinness (<-2 SD)		-2.541	<-2 SD	-2	>=-2 SD		-1.636
6	No event	No event	72	65	3599	3599	3627	4329	Yes	Naive	1999-2004	3263	4329	4	>2	4	ZDV+3TC+LPV/rtv	Lopinavir + 2 NRTIs	B	ZDV+3TC+LPV/rtv	1066	82715	Female	362	1	10.8	No		East	Other	Urban	64		128.9	7		22.6	17.09	-SD2 to SD1	Normal weight/Overweight	13.6	Thinness (<-2 SD)		-2.541	<-2 SD	-2.015	<-2 SD		-1.636
6	No event	No event	72	66	3627	3627	3753	4329	Yes	Naive	1999-2004	3263	4329	4	>2	4	ZDV+3TC+LPV/rtv	Lopinavir + 2 NRTIs	B	ZDV+3TC+LPV/rtv	1066	82715	Female	362	1	10.9	No		East	Other	Urban	64	129.5	129.5	7	22.9	22.9	17.09	-SD2 to SD1	Normal weight/Overweight	13.66	Thinness (<-2 SD)		-2.541	<-2 SD	-2.031	<-2 SD		-1.636
6	No event	No event	72	67	3753	3753	3823	4329	Yes	Naive	1999-2004	3263	4329	4	>2	4	ZDV+3TC+LPV/rtv	Lopinavir + 2 NRTIs	B	ZDV+3TC+LPV/rtv	1066	82715	Female	362	1	11.3	No		East	Other	Urban	64		131.1	7		24.1	17.09	-SD2 to SD1	Normal weight/Overweight	14.02	Normal weight/Overweight		-2.541	<-2 SD	-2.095	<-2 SD		-1.636
6	No event	No event	72	68	3823	3823	3900	4329	Yes	Naive	1999-2004	3263	4329	4	>2	4	ZDV+3TC+LPV/rtv	Lopinavir + 2 NRTIs	B	ZDV+3TC+LPV/rtv	1066	82715	Female	362	1	11.5	No		East	Other	Urban	64	132	132	7	24.8	24.8	17.09	-SD2 to SD1	Normal weight/Overweight	14.23	Normal weight/Overweight		-2.541	<-2 SD	-2.164	<-2 SD		-1.636
6	No event	No event	72	69	3900	3900	3998	4329	Yes	Naive	1999-2004	3263	4329	4	>2	4	ZDV+3TC+LPV/rtv	Lopinavir + 2 NRTIs	B	ZDV+3TC+LPV/rtv	1066	82715	Female	362	1	11.7	No		East	Other	Urban	64		132.9	7		25.1	17.09	-SD2 to SD1	Normal weight/Overweight	14.21	Thinness (<-2 SD)		-2.541	<-2 SD	-2.379	<-2 SD		-1.636
6	No event	No event	72	70	3998	3998	4180	4329	Yes	Naive	1999-2004	3263	4329	4	>2	4	ZDV+3TC+LPV/rtv	Lopinavir + 2 NRTIs	B	ZDV+3TC+LPV/rtv	1066	82715	Female	362	1	11.9	No		East	Other	Urban	64	134	134	7	25.5	25.5	17.09	-SD2 to SD1	Normal weight/Overweight	14.2	Thinness (<-2 SD)	Thinness (<-2 SD)	-2.541	<-2 SD	-2.6	<-2 SD	<-2 SD	-1.636
6	No event	No event	72	71	4180	4180	4329	4329	Yes	Naive	1999-2004	3263	4329	4	>2	4	ZDV+3TC+LPV/rtv	Lopinavir + 2 NRTIs	B	ZDV+3TC+LPV/rtv	1066	82715	Female	362	1	12.4	No	No	East	Other	Urban	64	135	135	7	26	26	17.09	-SD2 to SD1	Normal weight/Overweight	14.27	Thinness (<-2 SD)	Thinness (<-2 SD)	-2.541	<-2 SD	-3.098	<-2 SD	<-2 SD	-1.636
6	No event	No event	72	72	4329	4329	4531	4329	Yes	Naive	1999-2004	3263	4329	4	>2	4	ZDV+3TC+LPV/rtv	Lopinavir + 2 NRTIs	B	ZDV+3TC+LPV/rtv	1066	82715	Female	362	1	12.8	No	No	East	Other	Urban	64		135	7		26	17.09	-SD2 to SD1	Normal weight/Overweight	14.27	Thinness (<-2 SD)	Thinness (<-2 SD)	-2.541	<-2 SD	-3.531	<-2 SD	<-2 SD	-1.636
7	No event	No event	97	1	0	0	7	4460	Yes	Naive	1999-2004	0	805	6	>2	1	ZDV+3TC+NVP	Nevirapine + 2-3 NRTIs	A	TDF+3TC+ATV+RTV	805	128138	Female	375	1	1	No		North	North	Urban	73	73	73	8.9	8.9	8.9	16.7	-SD2 to SD1	Normal weight/Overweight	16.7	Normal weight/Overweight		-0.108	>=-2 SD	-0.108	>=-2 SD		0.091
7	No event	No event	97	2	7	7	14	4460	Yes	Naive	1999-2004	0	805	6	>2	1	ZDV+3TC+NVP	Nevirapine + 2-3 NRTIs	A	TDF+3TC+ATV+RTV	805	128138	Female	375	1	1	No		North	North	Urban	73	73	73	8.9	8.9	8.9	16.7	-SD2 to SD1	Normal weight/Overweight	16.7	Normal weight/Overweight		-0.108	>=-2 SD	-0.395	>=-2 SD		0.091
7	No event	No event	97	3	14	14	21	4460	Yes	Naive	1999-2004	0	805	6	>2	1	ZDV+3TC+NVP	Nevirapine + 2-3 NRTIs	A	TDF+3TC+ATV+RTV	805	128138	Female	375	1	1.1	No		North	North	Urban	73	73	73	8.9	8.8	8.8	16.7	-SD2 to SD1	Normal weight/Overweight	16.51	Normal weight/Overweight		-0.108	>=-2 SD	-0.395	>=-2 SD		0.091
7	No event	No event	97	4	21	21	28	4460	Yes	Naive	1999-2004	0	805	6	>2	1	ZDV+3TC+NVP	Nevirapine + 2-3 NRTIs	A	TDF+3TC+ATV+RTV	805	128138	Female	375	1	1.1	No		North	North	Urban	73	73	73	8.9	8.8	8.8	16.7	-SD2 to SD1	Normal weight/Overweight	16.51	Normal weight/Overweight		-0.108	>=-2 SD	-0.395	>=-2 SD		0.091
7	No event	No event	97	5	28	28	56	4460	Yes	Naive	1999-2004	0	805	6	>2	1	ZDV+3TC+NVP	Nevirapine + 2-3 NRTIs	A	TDF+3TC+ATV+RTV	805	128138	Female	375	1	1.1	No		North	North	Urban	73	73	73	8.9	8.9	8.9	16.7	-SD2 to SD1	Normal weight/Overweight	16.7	Normal weight/Overweight		-0.108	>=-2 SD	-0.395	>=-2 SD		0.091
7	No event	No event	97	6	56	56	91	4460	Yes	Naive	1999-2004	0	805	6	>2	1	ZDV+3TC+NVP	Nevirapine + 2-3 NRTIs	A	TDF+3TC+ATV+RTV	805	128138	Female	375	1	1.2	No		North	North	Urban	73	74	74	8.9	9	9	16.7	-SD2 to SD1	Normal weight/Overweight	16.44	Normal weight/Overweight		-0.108	>=-2 SD	-0.41	>=-2 SD		0.091
7	No event	No event	97	7	91	91	119	4460	Yes	Naive	1999-2004	0	805	6	>2	1	ZDV+3TC+NVP	Nevirapine + 2-3 NRTIs	A	TDF+3TC+ATV+RTV	805	128138	Female	375	1	1.3	No		North	North	Urban	73	74	74	8.9	9	9	16.7	-SD2 to SD1	Normal weight/Overweight	16.44	Normal weight/Overweight		-0.108	>=-2 SD	-0.711	>=-2 SD		0.091
7	No event	No event	97	8	119	119	147	4460	Yes	Naive	1999-2004	0	805	6	>2	1	ZDV+3TC+NVP	Nevirapine + 2-3 NRTIs	A	TDF+3TC+ATV+RTV	805	128138	Female	375	1	1.4	No		North	North	Urban	73	78	78	8.9	9.4	9.4	16.7	-SD2 to SD1	Normal weight/Overweight	15.45	Normal weight/Overweight		-0.108	>=-2 SD	0.079	>=-2 SD		0.091
7	No event	No event	97	9	147	147	175	4460	Yes	Naive	1999-2004	0	805	6	>2	1	ZDV+3TC+NVP	Nevirapine + 2-3 NRTIs	A	TDF+3TC+ATV+RTV	805	128138	Female	375	1	1.4	No		North	North	Urban	73	80	80	8.9	10.2	10.2	16.7	-SD2 to SD1	Normal weight/Overweight	15.94	Normal weight/Overweight		-0.108	>=-2 SD	0.342	>=-2 SD		0.091
7	No event	No event	97	10	175	175	210	4460	Yes	Naive	1999-2004	0	805	6	>2	1	ZDV+3TC+NVP	Nevirapine + 2-3 NRTIs	A	TDF+3TC+ATV+RTV	805	128138	Female	375	1	1.5	No		North	North	Urban	73	79	79	8.9	10	10	16.7	-SD2 to SD1	Normal weight/Overweight	16.02	Normal weight/Overweight		-0.108	>=-2 SD	-0.184	>=-2 SD		0.091
7	No event	No event	97	11	210	210	245	4460	Yes	Naive	1999-2004	0	805	6	>2	1	ZDV+3TC+NVP	Nevirapine + 2-3 NRTIs	A	TDF+3TC+ATV+RTV	805	128138	Female	375	1	1.6	No		North	North	Urban	73	81	81	8.9	11	11	16.7	-SD2 to SD1	Normal weight/Overweight	16.77	Normal weight/Overweight		-0.108	>=-2 SD	0.081	>=-2 SD		0.091
7	No event	No event	97	12	245	245	273	4460	Yes	Naive	1999-2004	0	805	6	>2	1	ZDV+3TC+NVP	Nevirapine + 2-3 NRTIs	A	TDF+3TC+ATV+RTV	805	128138	Female	375	1	1.7	No		North	North	Urban	73	82	82	8.9	10.5	10.5	16.7	-SD2 to SD1	Normal weight/Overweight	15.62	Normal weight/Overweight		-0.108	>=-2 SD	0.108	>=-2 SD		0.091
7	No event	No event	97	13	273	273	315	4460	Yes	Naive	1999-2004	0	805	6	>2	1	ZDV+3TC+NVP	Nevirapine + 2-3 NRTIs	A	TDF+3TC+ATV+RTV	805	128138	Female	375	1	1.8	No		North	North	Urban	73	82	82	8.9	10.5	10.5	16.7	-SD2 to SD1	Normal weight/Overweight	15.62	Normal weight/Overweight		-0.108	>=-2 SD	-0.167	>=-2 SD		0.091
7	No event	No event	97	14	315	315	350	4460	Yes	Naive	1999-2004	0	805	6	>2	1	ZDV+3TC+NVP	Nevirapine + 2-3 NRTIs	A	TDF+3TC+ATV+RTV	805	128138	Female	375	1	1.9	No		North	North	Urban	73	82	82	8.9	10.8	10.8	16.7	-SD2 to SD1	Normal weight/Overweight	16.06	Normal weight/Overweight		-0.108	>=-2 SD	-0.743	>=-2 SD		0.091
7	No event	No event	97	15	350	350	385	4460	Yes	Naive	1999-2004	0	805	6	>2	1	ZDV+3TC+NVP	Nevirapine + 2-3 NRTIs	A	TDF+3TC+ATV+RTV	805	128138	Female	375	1	2	No		North	North	Urban	73	84	84	8.9	11	11	16.7	-SD2 to SD1	Normal weight/Overweight	15.59	Normal weight/Overweight		-0.108	>=-2 SD	-0.2	>=-2 SD		0.091
7	No event	No event	97	16	385	385	420	4460	Yes	Naive	1999-2004	0	805	6	>2	1	ZDV+3TC+NVP	Nevirapine + 2-3 NRTIs	A	TDF+3TC+ATV+RTV	805	128138	Female	375	1	2.1	No		North	North	Urban	73	85	85	8.9	11.5	11.5	16.7	-SD2 to SD1	Normal weight/Overweight	15.92	Normal weight/Overweight		-0.108	>=-2 SD	-0.143	>=-2 SD		0.091
7	No event	No event	97	17	420	420	448	4460	Yes	Naive	1999-2004	0	805	6	>2	1	ZDV+3TC+NVP	Nevirapine + 2-3 NRTIs	A	TDF+3TC+ATV+RTV	805	128138	Female	375	1	2.2	No		North	North	Urban	73	87	87	8.9	11.5	11.5	16.7	-SD2 to SD1	Normal weight/Overweight	15.19	Normal weight/Overweight		-0.108	>=-2 SD	0.176	>=-2 SD		0.091
7	No event	No event	97	18	448	448	483	4460	Yes	Naive	1999-2004	0	805	6	>2	1	ZDV+3TC+NVP	Nevirapine + 2-3 NRTIs	A	TDF+3TC+ATV+RTV	805	128138	Female	375	1	2.3	No		North	North	Urban	73	87	87	8.9	11	11	16.7	-SD2 to SD1	Normal weight/Overweight	14.53	Normal weight/Overweight		-0.108	>=-2 SD	-0.059	>=-2 SD		0.091
7	No event	No event	97	19	483	483	518	4460	Yes	Naive	1999-2004	0	805	6	>2	1	ZDV+3TC+NVP	Nevirapine + 2-3 NRTIs	A	TDF+3TC+ATV+RTV	805	128138	Female	375	1	2.3	No		North	North	Urban	73	88	88	8.9	11.5	11.5	16.7	-SD2 to SD1	Normal weight/Overweight	14.85	Normal weight/Overweight		-0.108	>=-2 SD	0	>=-2 SD		0.091
7	No event	No event	97	20	518	518	546	4460	Yes	Naive	1999-2004	0	805	6	>2	1	ZDV+3TC+NVP	Nevirapine + 2-3 NRTIs	A	TDF+3TC+ATV+RTV	805	128138	Female	375	1	2.4	No		North	North	Urban	73	90	90	8.9	12	12	16.7	-SD2 to SD1	Normal weight/Overweight	14.81	Normal weight/Overweight		-0.108	>=-2 SD	0.333	>=-2 SD		0.091
7	No event	No event	97	21	546	546	581	4460	Yes	Naive	1999-2004	0	805	6	>2	1	ZDV+3TC+NVP	Nevirapine + 2-3 NRTIs	A	TDF+3TC+ATV+RTV	805	128138	Female	375	1	2.5	No		North	North	Urban	73	90	90	8.9	12	12	16.7	-SD2 to SD1	Normal weight/Overweight	14.81	Normal weight/Overweight		-0.108	>=-2 SD	0.091	>=-2 SD		0.091
7	No event	No event	97	22	581	581	609	4460	Yes	Naive	1999-2004	0	805	6	>2	1	ZDV+3TC+NVP	Nevirapine + 2-3 NRTIs	A	TDF+3TC+ATV+RTV	805	128138	Female	375	1	2.6	No		North	North	Urban	73	91	91	8.9	12.5	12.5	16.7	-SD2 to SD1	Normal weight/Overweight	15.09	Normal weight/Overweight		-0.108	>=-2 SD	0.152	>=-2 SD		0.091
7	No event	No event	97	23	609	609	637	4460	Yes	Naive	1999-2004	0	805	6	>2	1	ZDV+3TC+NVP	Nevirapine + 2-3 NRTIs	A	TDF+3TC+ATV+RTV	805	128138	Female	375	1	2.7	No		North	North	Urban	73	92	92	8.9	13	13	16.7	-SD2 to SD1	Normal weight/Overweight	15.36	Normal weight/Overweight		-0.108	>=-2 SD	0.242	>=-2 SD		0.091
7	No event	No event	97	24	637	637	679	4460	Yes	Naive	1999-2004	0	805	6	>2	1	ZDV+3TC+NVP	Nevirapine + 2-3 NRTIs	A	TDF+3TC+ATV+RTV	805	128138	Female	375	1	2.8	No		North	North	Urban	73	93	93	8.9	13.5	13.5	16.7	-SD2 to SD1	Normal weight/Overweight	15.61	Normal weight/Overweight		-0.108	>=-2 SD	0.303	>=-2 SD		0.091
7	No event	No event	97	25	679	679	714	4460	Yes	Naive	1999-2004	0	805	6	>2	1	ZDV+3TC+NVP	Nevirapine + 2-3 NRTIs	A	TDF+3TC+ATV+RTV	805	128138	Female	375	1	2.9	No		North	North	Urban	73	95	95	8.9	13	13	16.7	-SD2 to SD1	Normal weight/Overweight	14.4	Normal weight/Overweight		-0.108	>=-2 SD	0.471	>=-2 SD		0.091
7	No event	No event	97	26	714	714	742	4460	Yes	Naive	1999-2004	0	805	6	>2	1	ZDV+3TC+NVP	Nevirapine + 2-3 NRTIs	A	TDF+3TC+ATV+RTV	805	128138	Female	375	1	3	No		North	North	Urban	73	95	95	8.9	12.5	12.5	16.7	-SD2 to SD1	Normal weight/Overweight	13.85	Normal weight/Overweight		-0.108	>=-2 SD	0.265	>=-2 SD		0.091
7	No event	No event	97	27	742	742	770	4460	Yes	Naive	1999-2004	0	805	6	>2	1	ZDV+3TC+NVP	Nevirapine + 2-3 NRTIs	A	TDF+3TC+ATV+RTV	805	128138	Female	375	1	3.1	No		North	North	Urban	73	95	95	8.9	13	13	16.7	-SD2 to SD1	Normal weight/Overweight	14.4	Normal weight/Overweight		-0.108	>=-2 SD	0.086	>=-2 SD		0.091
7	No event	No event	97	28	770	770	805	4460	Yes	Naive	1999-2004	0	805	6	>2	1	ZDV+3TC+NVP	Nevirapine + 2-3 NRTIs	A	TDF+3TC+ATV+RTV	805	128138	Female	375	1	3.1	No		North	North	Urban	73	95	95	8.9	13	13	16.7	-SD2 to SD1	Normal weight/Overweight	14.4	Normal weight/Overweight		-0.108	>=-2 SD	-0.083	>=-2 SD		0.091
7	No event	No event	97	29	805	805	819	4460	Yes	Naive	1999-2004	805	973	6	>2	2	ZDV+DDI+IDV+RTV	Indinavir + 2 NRTIs	B	TDF+3TC+ATV+RTV	168	128138	Female	375	1	3.2	No		North	North	Urban	73	95	95	8.9	13.5	13.5	16.7	-SD2 to SD1	Normal weight/Overweight	14.96	Normal weight/Overweight		-0.108	>=-2 SD	-0.278	>=-2 SD		0.091
7	No event	No event	97	30	819	819	847	4460	Yes	Naive	1999-2004	805	973	6	>2	2	ZDV+DDI+IDV+RTV	Indinavir + 2 NRTIs	B	TDF+3TC+ATV+RTV	168	128138	Female	375	1	3.3	No		North	North	Urban	73	97	97	8.9	13	13	16.7	-SD2 to SD1	Normal weight/Overweight	13.82	Normal weight/Overweight		-0.108	>=-2 SD	0.278	>=-2 SD		0.091
7	No event	No event	97	31	847	847	875	4460	Yes	Naive	1999-2004	805	973	6	>2	2	ZDV+DDI+IDV+RTV	Indinavir + 2 NRTIs	B	TDF+3TC+ATV+RTV	168	128138	Female	375	1	3.3	No		North	North	Urban	73	96	96	8.9	13	13	16.7	-SD2 to SD1	Normal weight/Overweight	14.11	Normal weight/Overweight		-0.108	>=-2 SD	-0.135	>=-2 SD		0.091
7	No event	No event	97	32	875	875	903	4460	Yes	Naive	1999-2004	805	973	6	>2	2	ZDV+DDI+IDV+RTV	Indinavir + 2 NRTIs	B	TDF+3TC+ATV+RTV	168	128138	Female	375	1	3.4	No		North	North	Urban	73	97	97	8.9	13.5	13.5	16.7	-SD2 to SD1	Normal weight/Overweight	14.35	Normal weight/Overweight		-0.108	>=-2 SD	-0.027	>=-2 SD		0.091
7	No event	No event	97	33	903	903	938	4460	Yes	Naive	1999-2004	805	973	6	>2	2	ZDV+DDI+IDV+RTV	Indinavir + 2 NRTIs	B	TDF+3TC+ATV+RTV	168	128138	Female	375	1	3.5	No		North	North	Urban	73	97	97	8.9	13.5	13.5	16.7	-SD2 to SD1	Normal weight/Overweight	14.35	Normal weight/Overweight		-0.108	>=-2 SD	-0.189	>=-2 SD		0.091
7	No event	No event	97	34	938	938	973	4460	Yes	Naive	1999-2004	805	973	6	>2	2	ZDV+DDI+IDV+RTV	Indinavir + 2 NRTIs	B	TDF+3TC+ATV+RTV	168	128138	Female	375	1	3.6	No		North	North	Urban	73	98	98	8.9	13.5	13.5	16.7	-SD2 to SD1	Normal weight/Overweight	14.06	Normal weight/Overweight		-0.108	>=-2 SD	-0.079	>=-2 SD		0.091
7	No event	No event	97	35	973	973	994	4460	Yes	Naive	1999-2004	973	980	6	>2	3	No ART	Treatment interruption	0	TDF+3TC+ATV+RTV	0	128138	Female	375	1	3.7	No		North	North	Urban	73	98	98	8.9	12.5	12.5	16.7	-SD2 to SD1	Normal weight/Overweight	13.02	Normal weight/Overweight		-0.108	>=-2 SD	-0.237	>=-2 SD		0.091
7	No event	No event	97	36	994	994	1008	4460	Yes	Naive	1999-2004	980	2388	6	>2	4	ZDV+DDI+LPV/rtv	Lopinavir + 2 NRTIs	B	TDF+3TC+ATV+RTV	1408	128138	Female	375	1	3.7	No		North	North	Urban	73	98	98	8.9	13.5	13.5	16.7	-SD2 to SD1	Normal weight/Overweight	14.06	Normal weight/Overweight		-0.108	>=-2 SD	-0.368	>=-2 SD		0.091
7	No event	No event	97	37	1008	1008	1022	4460	Yes	Naive	1999-2004	980	2388	6	>2	4	ZDV+DDI+LPV/rtv	Lopinavir + 2 NRTIs	B	TDF+3TC+ATV+RTV	1408	128138	Female	375	1	3.8	No		North	North	Urban	73	100	100	8.9	14.5	14.5	16.7	-SD2 to SD1	Normal weight/Overweight	14.5	Normal weight/Overweight		-0.108	>=-2 SD	0.158	>=-2 SD		0.091
7	No event	No event	97	38	1022	1022	1043	4460	Yes	Naive	1999-2004	980	2388	6	>2	4	ZDV+DDI+LPV/rtv	Lopinavir + 2 NRTIs	B	TDF+3TC+ATV+RTV	1408	128138	Female	375	1	3.8	No		North	North	Urban	73	98	98	8.9	14.5	14.5	16.7	-SD2 to SD1	Normal weight/Overweight	15.1	Normal weight/Overweight		-0.108	>=-2 SD	-0.526	>=-2 SD		0.091
7	No event	No event	97	39	1043	1043	1071	4460	Yes	Naive	1999-2004	980	2388	6	>2	4	ZDV+DDI+LPV/rtv	Lopinavir + 2 NRTIs	B	TDF+3TC+ATV+RTV	1408	128138	Female	375	1	3.9	No		North	North	Urban	73	100	100	8.9	14	14	16.7	-SD2 to SD1	Normal weight/Overweight	14	Normal weight/Overweight		-0.108	>=-2 SD	-0.158	>=-2 SD		0.091
7	No event	No event	97	40	1071	1071	1106	4460	Yes	Naive	1999-2004	980	2388	6	>2	4	ZDV+DDI+LPV/rtv	Lopinavir + 2 NRTIs	B	TDF+3TC+ATV+RTV	1408	128138	Female	375	1	4	No		North	North	Urban	73	100	100	8.9	14.5	14.5	16.7	-SD2 to SD1	Normal weight/Overweight	14.5	Normal weight/Overweight		-0.108	>=-2 SD	-0.282	>=-2 SD		0.091
7	No event	No event	97	41	1106	1106	1134	4460	Yes	Naive	1999-2004	980	2388	6	>2	4	ZDV+DDI+LPV/rtv	Lopinavir + 2 NRTIs	B	TDF+3TC+ATV+RTV	1408	128138	Female	375	1	4.1	No		North	North	Urban	73	101	101	8.9	14.5	14.5	16.7	-SD2 to SD1	Normal weight/Overweight	14.21	Normal weight/Overweight		-0.108	>=-2 SD	-0.179	>=-2 SD		0.091
7	No event	No event	97	42	1134	1134	1169	4460	Yes	Naive	1999-2004	980	2388	6	>2	4	ZDV+DDI+LPV/rtv	Lopinavir + 2 NRTIs	B	TDF+3TC+ATV+RTV	1408	128138	Female	375	1	4.1	No		North	North	Urban	73	103	103	8.9	14.5	14.5	16.7	-SD2 to SD1	Normal weight/Overweight	13.67	Normal weight/Overweight		-0.108	>=-2 SD	0.205	>=-2 SD		0.091
7	No event	No event	97	43	1169	1169	1204	4460	Yes	Naive	1999-2004	980	2388	6	>2	4	ZDV+DDI+LPV/rtv	Lopinavir + 2 NRTIs	B	TDF+3TC+ATV+RTV	1408	128138	Female	375	1	4.2	No		North	North	Urban	73	103	103	8.9	14.5	14.5	16.7	-SD2 to SD1	Normal weight/Overweight	13.67	Normal weight/Overweight		-0.108	>=-2 SD	0.051	>=-2 SD		0.091
7	No event	No event	97	44	1204	1204	1239	4460	Yes	Naive	1999-2004	980	2388	6	>2	4	ZDV+DDI+LPV/rtv	Lopinavir + 2 NRTIs	B	TDF+3TC+ATV+RTV	1408	128138	Female	375	1	4.3	No		North	North	Urban	73	103	103	8.9	14.5	14.5	16.7	-SD2 to SD1	Normal weight/Overweight	13.67	Normal weight/Overweight		-0.108	>=-2 SD	-0.077	>=-2 SD		0.091
7	No event	No event	97	45	1239	1239	1274	4460	Yes	Naive	1999-2004	980	2388	6	>2	4	ZDV+DDI+LPV/rtv	Lopinavir + 2 NRTIs	B	TDF+3TC+ATV+RTV	1408	128138	Female	375	1	4.4	No		North	North	Urban	73	104.5	104.5	8.9	14.5	14.5	16.7	-SD2 to SD1	Normal weight/Overweight	13.28	Normal weight/Overweight		-0.108	>=-2 SD	0.154	>=-2 SD		0.091
7	No event	No event	97	46	1274	1274	1347	4460	Yes	Naive	1999-2004	980	2388	6	>2	4	ZDV+DDI+LPV/rtv	Lopinavir + 2 NRTIs	B	TDF+3TC+ATV+RTV	1408	128138	Female	375	1	4.5	No		North	North	Urban	73	103.5	103.5	8.9	16	16	16.7	-SD2 to SD1	Normal weight/Overweight	14.94	Normal weight/Overweight		-0.108	>=-2 SD	-0.225	>=-2 SD		0.091
7	No event	No event	97	47	1347	1347	1380	4460	Yes	Naive	1999-2004	980	2388	6	>2	4	ZDV+DDI+LPV/rtv	Lopinavir + 2 NRTIs	B	TDF+3TC+ATV+RTV	1408	128138	Female	375	1	4.7	No		North	North	Urban	73	106	106	8.9	16	16	16.7	-SD2 to SD1	Normal weight/Overweight	14.24	Normal weight/Overweight		-0.108	>=-2 SD	0	>=-2 SD		0.091
7	No event	No event	97	48	1380	1380	1415	4460	Yes	Naive	1999-2004	980	2388	6	>2	4	ZDV+DDI+LPV/rtv	Lopinavir + 2 NRTIs	B	TDF+3TC+ATV+RTV	1408	128138	Female	375	1	4.8	No		North	North	Urban	73	106.5	106.5	8.9	15.5	15.5	16.7	-SD2 to SD1	Normal weight/Overweight	13.67	Normal weight/Overweight		-0.108	>=-2 SD	0	>=-2 SD		0.091
7	No event	No event	97	49	1415	1415	1443	4460	Yes	Naive	1999-2004	980	2388	6	>2	4	ZDV+DDI+LPV/rtv	Lopinavir + 2 NRTIs	B	TDF+3TC+ATV+RTV	1408	128138	Female	375	1	4.9	No		North	North	Urban	73	107.5	107.5	8.9	16.5	16.5	16.7	-SD2 to SD1	Normal weight/Overweight	14.28	Normal weight/Overweight		-0.108	>=-2 SD	0.098	>=-2 SD		0.091
7	No event	No event	97	50	1443	1443	1499	4460	Yes	Naive	1999-2004	980	2388	6	>2	4	ZDV+DDI+LPV/rtv	Lopinavir + 2 NRTIs	B	TDF+3TC+ATV+RTV	1408	128138	Female	375	1	5	No		North	North	Urban	73	108	108	8.9	16	16	16.7	-SD2 to SD1	Normal weight/Overweight	13.72	Normal weight/Overweight		-0.108	>=-2 SD	0.095	>=-2 SD		0.091
7	No event	No event	97	51	1499	1499	1541	4460	Yes	Naive	1999-2004	980	2388	6	>2	4	ZDV+DDI+LPV/rtv	Lopinavir + 2 NRTIs	B	TDF+3TC+ATV+RTV	1408	128138	Female	375	1	5.1	No		North	North	Urban	73	110	110	8.9	16	16	16.7	-SD2 to SD1	Normal weight/Overweight	13.22	Normal weight/Overweight		-0.108	>=-2 SD	0.326	>=-2 SD		0.091
7	No event	No event	97	52	1541	1541	1611	4460	Yes	Naive	1999-2004	980	2388	6	>2	4	ZDV+DDI+LPV/rtv	Lopinavir + 2 NRTIs	B	TDF+3TC+ATV+RTV	1408	128138	Female	375	1	5.2	No		North	North	Urban	73	110	110	8.9	16.5	16.5	16.7	-SD2 to SD1	Normal weight/Overweight	13.64	Normal weight/Overweight		-0.108	>=-2 SD	0.222	>=-2 SD		0.091
7	No event	No event	97	53	1611	1611	1667	4460	Yes	Naive	1999-2004	980	2388	6	>2	4	ZDV+DDI+LPV/rtv	Lopinavir + 2 NRTIs	B	TDF+3TC+ATV+RTV	1408	128138	Female	375	1	5.4	No		North	North	Urban	73	111	111	8.9	17	17	16.7	-SD2 to SD1	Normal weight/Overweight	13.8	Normal weight/Overweight		-0.108	>=-2 SD	0.2	>=-2 SD		0.091
7	No event	No event	97	54	1667	1667	1716	4460	Yes	Naive	1999-2004	980	2388	6	>2	4	ZDV+DDI+LPV/rtv	Lopinavir + 2 NRTIs	B	TDF+3TC+ATV+RTV	1408	128138	Female	375	1	5.6	No		North	North	Urban	73	112	112	8.9	17.5	17.5	16.7	-SD2 to SD1	Normal weight/Overweight	13.95	Normal weight/Overweight		-0.108	>=-2 SD	0.196	>=-2 SD		0.091
7	No event	No event	97	55	1716	1716	1807	4460	Yes	Naive	1999-2004	980	2388	6	>2	4	ZDV+DDI+LPV/rtv	Lopinavir + 2 NRTIs	B	TDF+3TC+ATV+RTV	1408	128138	Female	375	1	5.7	No		North	North	Urban	73	112.5	112.5	8.9	16.5	16.5	16.7	-SD2 to SD1	Normal weight/Overweight	13.04	Normal weight/Overweight		-0.108	>=-2 SD	0.043	>=-2 SD		0.091
7	No event	No event	97	56	1807	1807	1856	4460	Yes	Naive	1999-2004	980	2388	6	>2	4	ZDV+DDI+LPV/rtv	Lopinavir + 2 NRTIs	B	TDF+3TC+ATV+RTV	1408	128138	Female	375	1	6	No		North	North	Urban	73	115	115	8.9	18	18	16.7	-SD2 to SD1	Normal weight/Overweight	13.61	Normal weight/Overweight		-0.108	>=-2 SD	0.239	>=-2 SD		0.091
7	No event	No event	97	57	1856	1856	1912	4460	Yes	Naive	1999-2004	980	2388	6	>2	4	ZDV+DDI+LPV/rtv	Lopinavir + 2 NRTIs	B	TDF+3TC+ATV+RTV	1408	128138	Female	375	1	6.1	No		North	North	Urban	73	115.5	115.5	8.9	18	18	16.7	-SD2 to SD1	Normal weight/Overweight	13.49	Normal weight/Overweight		-0.108	>=-2 SD	0.239	>=-2 SD		0.091
7	No event	No event	97	58	1912	1912	1954	4460	Yes	Naive	1999-2004	980	2388	6	>2	4	ZDV+DDI+LPV/rtv	Lopinavir + 2 NRTIs	B	TDF+3TC+ATV+RTV	1408	128138	Female	375	1	6.3	No		North	North	Urban	73	117	117	8.9	17.5	17.5	16.7	-SD2 to SD1	Normal weight/Overweight	12.78	Normal weight/Overweight		-0.108	>=-2 SD	0.326	>=-2 SD		0.091
7	No event	No event	97	59	1954	1954	2010	4460	Yes	Naive	1999-2004	980	2388	6	>2	4	ZDV+DDI+LPV/rtv	Lopinavir + 2 NRTIs	B	TDF+3TC+ATV+RTV	1408	128138	Female	375	1	6.4	No		North	North	Urban	73	118	118	8.9	18.5	18.5	16.7	-SD2 to SD1	Normal weight/Overweight	13.29	Normal weight/Overweight		-0.108	>=-2 SD	0.34	>=-2 SD		0.091
7	No event	No event	97	60	2010	2010	2066	4460	Yes	Naive	1999-2004	980	2388	6	>2	4	ZDV+DDI+LPV/rtv	Lopinavir + 2 NRTIs	B	TDF+3TC+ATV+RTV	1408	128138	Female	375	1	6.5	No		North	North	Urban	73	117	117	8.9	19	19	16.7	-SD2 to SD1	Normal weight/Overweight	13.88	Normal weight/Overweight		-0.108	>=-2 SD	0.021	>=-2 SD		0.091
7	No event	No event	97	61	2066	2066	2129	4460	Yes	Naive	1999-2004	980	2388	6	>2	4	ZDV+DDI+LPV/rtv	Lopinavir + 2 NRTIs	B	TDF+3TC+ATV+RTV	1408	128138	Female	375	1	6.7	No		North	North	Urban	73	119	119	8.9	19	19	16.7	-SD2 to SD1	Normal weight/Overweight	13.42	Normal weight/Overweight		-0.108	>=-2 SD	0.234	>=-2 SD		0.091
7	No event	No event	97	62	2129	2129	2185	4460	Yes	Naive	1999-2004	980	2388	6	>2	4	ZDV+DDI+LPV/rtv	Lopinavir + 2 NRTIs	B	TDF+3TC+ATV+RTV	1408	128138	Female	375	1	6.9	No		North	North	Urban	73	121	121	8.9	19	19	16.7	-SD2 to SD1	Normal weight/Overweight	12.98	Normal weight/Overweight		-0.108	>=-2 SD	0.447	>=-2 SD		0.091
7	No event	No event	97	63	2185	2185	2241	4460	Yes	Naive	1999-2004	980	2388	6	>2	4	ZDV+DDI+LPV/rtv	Lopinavir + 2 NRTIs	B	TDF+3TC+ATV+RTV	1408	128138	Female	375	1	7	No		North	North	Urban	73	122	122	8.9	19	19	16.7	-SD2 to SD1	Normal weight/Overweight	12.77	Normal weight/Overweight		-0.108	>=-2 SD	0.468	>=-2 SD		0.091
7	No event	No event	97	64	2241	2241	2297	4460	Yes	Naive	1999-2004	980	2388	6	>2	4	ZDV+DDI+LPV/rtv	Lopinavir + 2 NRTIs	B	TDF+3TC+ATV+RTV	1408	128138	Female	375	1	7.2	No		North	North	Urban	73	123	123	8.9	19	19	16.7	-SD2 to SD1	Normal weight/Overweight	12.56	Thinness (<-2 SD)		-0.108	>=-2 SD	0.521	>=-2 SD		0.091
7	No event	No event	97	65	2297	2297	2353	4460	Yes	Naive	1999-2004	980	2388	6	>2	4	ZDV+DDI+LPV/rtv	Lopinavir + 2 NRTIs	B	TDF+3TC+ATV+RTV	1408	128138	Female	375	1	7.3	No		North	North	Urban	73	123	123	8.9	19	19	16.7	-SD2 to SD1	Normal weight/Overweight	12.56	Thinness (<-2 SD)		-0.108	>=-2 SD	0.347	>=-2 SD		0.091
7	No event	No event	97	66	2353	2353	2388	4460	Yes	Naive	1999-2004	980	2388	6	>2	4	ZDV+DDI+LPV/rtv	Lopinavir + 2 NRTIs	B	TDF+3TC+ATV+RTV	1408	128138	Female	375	1	7.5	No		North	North	Urban	73	125	125	8.9	20	20	16.7	-SD2 to SD1	Normal weight/Overweight	12.8	Normal weight/Overweight		-0.108	>=-2 SD	0.6	>=-2 SD		0.091
7	No event	No event	97	67	2388	2388	2444	4460	Yes	Naive	1999-2004	2388	4418	6	>2	5	ZDV/3TC+LPV/rtv	Lopinavir + 2 NRTIs	B	TDF+3TC+ATV+RTV	2030	128138	Female	375	1	7.6	No		North	North	Urban	73	125	125	8.9	20.5	20.5	16.7	-SD2 to SD1	Normal weight/Overweight	13.12	Normal weight/Overweight		-0.108	>=-2 SD	0.51	>=-2 SD		0.091
7	No event	No event	97	68	2444	2444	2472	4460	Yes	Naive	1999-2004	2388	4418	6	>2	5	ZDV/3TC+LPV/rtv	Lopinavir + 2 NRTIs	B	TDF+3TC+ATV+RTV	2030	128138	Female	375	1	7.7	No		North	North	Urban	73	125	125	8.9	19.5	19.5	16.7	-SD2 to SD1	Normal weight/Overweight	12.48	Thinness (<-2 SD)		-0.108	>=-2 SD	0.333	>=-2 SD		0.091
7	No event	No event	97	69	2472	2472	2528	4460	Yes	Naive	1999-2004	2388	4418	6	>2	5	ZDV/3TC+LPV/rtv	Lopinavir + 2 NRTIs	B	TDF+3TC+ATV+RTV	2030	128138	Female	375	1	7.8	No		North	North	Urban	73	126	126	8.9	19.5	19.5	16.7	-SD2 to SD1	Normal weight/Overweight	12.28	Thinness (<-2 SD)		-0.108	>=-2 SD	0.431	>=-2 SD		0.091
7	No event	No event	97	70	2528	2528	2591	4460	Yes	Naive	1999-2004	2388	4418	6	>2	5	ZDV/3TC+LPV/rtv	Lopinavir + 2 NRTIs	B	TDF+3TC+ATV+RTV	2030	128138	Female	375	1	7.9	No		North	North	Urban	73	127	127	8.9	21	21	16.7	-SD2 to SD1	Normal weight/Overweight	13.02	Normal weight/Overweight		-0.108	>=-2 SD	0.529	>=-2 SD		0.091
7	No event	No event	97	71	2591	2591	2647	4460	Yes	Naive	1999-2004	2388	4418	6	>2	5	ZDV/3TC+LPV/rtv	Lopinavir + 2 NRTIs	B	TDF+3TC+ATV+RTV	2030	128138	Female	375	1	8.1	No		North	North	Urban	73	127	127	8.9	20	20	16.7	-SD2 to SD1	Normal weight/Overweight	12.4	Thinness (<-2 SD)		-0.108	>=-2 SD	0.327	>=-2 SD		0.091
7	No event	No event	97	72	2647	2647	2668	4460	Yes	Naive	1999-2004	2388	4418	6	>2	5	ZDV/3TC+LPV/rtv	Lopinavir + 2 NRTIs	B	TDF+3TC+ATV+RTV	2030	128138	Female	375	1	8.3	No		North	North	Urban	73	129	129	8.9	20	20	16.7	-SD2 to SD1	Normal weight/Overweight	12.02	Thinness (<-2 SD)		-0.108	>=-2 SD	0.528	>=-2 SD		0.091
7	No event	No event	97	73	2668	2668	2724	4460	Yes	Naive	1999-2004	2388	4418	6	>2	5	ZDV/3TC+LPV/rtv	Lopinavir + 2 NRTIs	B	TDF+3TC+ATV+RTV	2030	128138	Female	375	1	8.3	No		North	North	Urban	73	128.5	128.5	8.9	21	21	16.7	-SD2 to SD1	Normal weight/Overweight	12.72	Thinness (<-2 SD)		-0.108	>=-2 SD	0.34	>=-2 SD		0.091
7	No event	No event	97	74	2724	2724	2773	4460	Yes	Naive	1999-2004	2388	4418	6	>2	5	ZDV/3TC+LPV/rtv	Lopinavir + 2 NRTIs	B	TDF+3TC+ATV+RTV	2030	128138	Female	375	1	8.5	No		North	North	Urban	73	129	129	8.9	21	21	16.7	-SD2 to SD1	Normal weight/Overweight	12.62	Thinness (<-2 SD)		-0.108	>=-2 SD	0.259	>=-2 SD		0.091
7	No event	No event	97	75	2773	2773	2836	4460	Yes	Naive	1999-2004	2388	4418	6	>2	5	ZDV/3TC+LPV/rtv	Lopinavir + 2 NRTIs	B	TDF+3TC+ATV+RTV	2030	128138	Female	375	1	8.6	No		North	North	Urban	73	129	129	8.9	21	21	16.7	-SD2 to SD1	Normal weight/Overweight	12.62	Thinness (<-2 SD)		-0.108	>=-2 SD	0.182	>=-2 SD		0.091
7	No event	No event	97	76	2836	2836	2906	4460	Yes	Naive	1999-2004	2388	4418	6	>2	5	ZDV/3TC+LPV/rtv	Lopinavir + 2 NRTIs	B	TDF+3TC+ATV+RTV	2030	128138	Female	375	1	8.8	No		North	North	Urban	73	131	131	8.9	22	22	16.7	-SD2 to SD1	Normal weight/Overweight	12.82	Thinness (<-2 SD)		-0.108	>=-2 SD	0.368	>=-2 SD		0.091
7	No event	No event	97	77	2906	2906	2948	4460	Yes	Naive	1999-2004	2388	4418	6	>2	5	ZDV/3TC+LPV/rtv	Lopinavir + 2 NRTIs	B	TDF+3TC+ATV+RTV	2030	128138	Female	375	1	9	No		North	North	Urban	73	136	136	8.9	23.5	23.5	16.7	-SD2 to SD1	Normal weight/Overweight	12.71	Thinness (<-2 SD)		-0.108	>=-2 SD	0.983	>=-2 SD		0.091
7	No event	No event	97	78	2948	2948	3046	4460	Yes	Naive	1999-2004	2388	4418	6	>2	5	ZDV/3TC+LPV/rtv	Lopinavir + 2 NRTIs	B	TDF+3TC+ATV+RTV	2030	128138	Female	375	1	9.1	No		North	North	Urban	73	136	136	8.9	23.5	23.5	16.7	-SD2 to SD1	Normal weight/Overweight	12.71	Thinness (<-2 SD)		-0.108	>=-2 SD	0.885	>=-2 SD		0.091
7	No event	No event	97	79	3046	3046	3053	4460	Yes	Naive	1999-2004	2388	4418	6	>2	5	ZDV/3TC+LPV/rtv	Lopinavir + 2 NRTIs	B	TDF+3TC+ATV+RTV	2030	128138	Female	375	1	9.4	No		North	North	Urban	73	136	136	8.9	23.5	23.5	16.7	-SD2 to SD1	Normal weight/Overweight	12.71	Thinness (<-2 SD)		-0.108	>=-2 SD	0.635	>=-2 SD		0.091
7	No event	No event	97	80	3053	3053	3070	4460	Yes	Naive	1999-2004	2388	4418	6	>2	5	ZDV/3TC+LPV/rtv	Lopinavir + 2 NRTIs	B	TDF+3TC+ATV+RTV	2030	128138	Female	375	1	9.4	No		North	North	Urban	73	136	136	8.9	23.5	23.5	16.7	-SD2 to SD1	Normal weight/Overweight	12.71	Thinness (<-2 SD)		-0.108	>=-2 SD	0.556	>=-2 SD		0.091
7	No event	No event	97	81	3070	3070	3097	4460	Yes	Naive	1999-2004	2388	4418	6	>2	5	ZDV/3TC+LPV/rtv	Lopinavir + 2 NRTIs	B	TDF+3TC+ATV+RTV	2030	128138	Female	375	1	9.4	No		North	North	Urban	73		136.3	8.9		23.8	16.7	-SD2 to SD1	Normal weight/Overweight	12.81	Thinness (<-2 SD)		-0.108	>=-2 SD	0.603	>=-2 SD		0.091
7	No event	No event	97	82	3097	3097	3130	4460	Yes	Naive	1999-2004	2388	4418	6	>2	5	ZDV/3TC+LPV/rtv	Lopinavir + 2 NRTIs	B	TDF+3TC+ATV+RTV	2030	128138	Female	375	1	9.5	No		North	North	Urban	73		136.9	8.9		24.2	16.7	-SD2 to SD1	Normal weight/Overweight	12.91	Thinness (<-2 SD)		-0.108	>=-2 SD	0.609	>=-2 SD		0.091
7	No event	No event	97	83	3130	3130	3153	4460	Yes	Naive	1999-2004	2388	4418	6	>2	5	ZDV/3TC+LPV/rtv	Lopinavir + 2 NRTIs	B	TDF+3TC+ATV+RTV	2030	128138	Female	375	1	9.6	No		North	North	Urban	73		137.5	8.9		24.7	16.7	-SD2 to SD1	Normal weight/Overweight	13.06	Thinness (<-2 SD)		-0.108	>=-2 SD	0.625	>=-2 SD		0.091
7	No event	No event	97	84	3153	3153	3235	4460	Yes	Naive	1999-2004	2388	4418	6	>2	5	ZDV/3TC+LPV/rtv	Lopinavir + 2 NRTIs	B	TDF+3TC+ATV+RTV	2030	128138	Female	375	1	9.7	No		North	North	Urban	73	138	138	8.9	25	25	16.7	-SD2 to SD1	Normal weight/Overweight	13.13	Thinness (<-2 SD)		-0.108	>=-2 SD	0.625	>=-2 SD		0.091
7	No event	No event	97	85	3235	3235	3326	4460	Yes	Naive	1999-2004	2388	4418	6	>2	5	ZDV/3TC+LPV/rtv	Lopinavir + 2 NRTIs	B	TDF+3TC+ATV+RTV	2030	128138	Female	375	1	9.9	No		North	North	Urban	73	140	140	8.9	26	26	16.7	-SD2 to SD1	Normal weight/Overweight	13.27	Thinness (<-2 SD)		-0.108	>=-2 SD	0.667	>=-2 SD		0.091
7	No event	No event	97	86	3326	3326	3403	4460	Yes	Naive	1999-2004	2388	4418	6	>2	5	ZDV/3TC+LPV/rtv	Lopinavir + 2 NRTIs	B	TDF+3TC+ATV+RTV	2030	128138	Female	375	1	10.1	No		North	North	Urban	73	143	143	8.9	26	26	16.7	-SD2 to SD1	Normal weight/Overweight	12.71	Thinness (<-2 SD)		-0.108	>=-2 SD	0.848	>=-2 SD		0.091
7	No event	No event	97	87	3403	3403	3494	4460	Yes	Naive	1999-2004	2388	4418	6	>2	5	ZDV/3TC+LPV/rtv	Lopinavir + 2 NRTIs	B	TDF+3TC+ATV+RTV	2030	128138	Female	375	1	10.3	No		North	North	Urban	73	143	143	8.9	27	27	16.7	-SD2 to SD1	Normal weight/Overweight	13.2	Thinness (<-2 SD)		-0.108	>=-2 SD	0.667	>=-2 SD		0.091
7	No event	No event	97	88	3494	3494	3564	4460	Yes	Naive	1999-2004	2388	4418	6	>2	5	ZDV/3TC+LPV/rtv	Lopinavir + 2 NRTIs	B	TDF+3TC+ATV+RTV	2030	128138	Female	375	1	10.6	No		North	North	Urban	73	145	145	8.9	27	27	16.7	-SD2 to SD1	Normal weight/Overweight	12.84	Thinness (<-2 SD)		-0.108	>=-2 SD	0.708	>=-2 SD		0.091
7	No event	No event	97	89	3564	3564	3648	4460	Yes	Naive	1999-2004	2388	4418	6	>2	5	ZDV/3TC+LPV/rtv	Lopinavir + 2 NRTIs	B	TDF+3TC+ATV+RTV	2030	128138	Female	375	1	10.8	No		North	North	Urban	73	145	145	8.9	28	28	16.7	-SD2 to SD1	Normal weight/Overweight	13.32	Thinness (<-2 SD)		-0.108	>=-2 SD	0.538	>=-2 SD		0.091
7	No event	No event	97	90	3648	3648	3732	4460	Yes	Naive	1999-2004	2388	4418	6	>2	5	ZDV/3TC+LPV/rtv	Lopinavir + 2 NRTIs	B	TDF+3TC+ATV+RTV	2030	128138	Female	375	1	11	No		North	North	Urban	73	147	147	8.9	31	31	16.7	-SD2 to SD1	Normal weight/Overweight	14.35	Normal weight/Overweight		-0.108	>=-2 SD	0.625	>=-2 SD		0.091
7	No event	No event	97	91	3732	3732	3802	4460	Yes	Naive	1999-2004	2388	4418	6	>2	5	ZDV/3TC+LPV/rtv	Lopinavir + 2 NRTIs	B	TDF+3TC+ATV+RTV	2030	128138	Female	375	1	11.2	No		North	North	Urban	73	150	150	8.9	32	32	16.7	-SD2 to SD1	Normal weight/Overweight	14.22	Normal weight/Overweight		-0.108	>=-2 SD	0.905	>=-2 SD		0.091
7	No event	No event	97	92	3802	3802	3900	4460	Yes	Naive	1999-2004	2388	4418	6	>2	5	ZDV/3TC+LPV/rtv	Lopinavir + 2 NRTIs	B	TDF+3TC+ATV+RTV	2030	128138	Female	375	1	11.4	No		North	North	Urban	73	151	151	8.9	33	33	16.7	-SD2 to SD1	Normal weight/Overweight	14.47	Normal weight/Overweight		-0.108	>=-2 SD	0.951	>=-2 SD		0.091
7	No event	No event	97	93	3900	3900	3984	4460	Yes	Naive	1999-2004	2388	4418	6	>2	5	ZDV/3TC+LPV/rtv	Lopinavir + 2 NRTIs	B	TDF+3TC+ATV+RTV	2030	128138	Female	375	1	11.7	No		North	North	Urban	73	153	153	8.9	34	34	16.7	-SD2 to SD1	Normal weight/Overweight	14.52	Normal weight/Overweight		-0.108	>=-2 SD	1.086	>=-2 SD		0.091
7	No event	No event	97	94	3984	3984	4068	4460	Yes	Naive	1999-2004	2388	4418	6	>2	5	ZDV/3TC+LPV/rtv	Lopinavir + 2 NRTIs	B	TDF+3TC+ATV+RTV	2030	128138	Female	375	1	11.9	No		North	North	Urban	73	153	153	8.9	35	35	16.7	-SD2 to SD1	Normal weight/Overweight	14.95	Normal weight/Overweight		-0.108	>=-2 SD	0.855	>=-2 SD		0.091
7	No event	No event	97	95	4068	4068	4243	4460	Yes	Naive	1999-2004	2388	4418	6	>2	5	ZDV/3TC+LPV/rtv	Lopinavir + 2 NRTIs	B	TDF+3TC+ATV+RTV	2030	128138	Female	375	1	12.2	No		North	North	Urban	73	156	156	8.9	37	37	16.7	-SD2 to SD1	Normal weight/Overweight	15.2	Normal weight/Overweight	Normal weight/Overweight	-0.108	>=-2 SD	1.212	>=-2 SD	>=-2 SD	0.091
7	No event	No event	97	96	4243	4243	4418	4460	Yes	Naive	1999-2004	2388	4418	6	>2	5	ZDV/3TC+LPV/rtv	Lopinavir + 2 NRTIs	B	TDF+3TC+ATV+RTV	2030	128138	Female	375	1	12.6	No	No	North	North	Urban	73	157	157	8.9	40	40	16.7	-SD2 to SD1	Normal weight/Overweight	16.23	Normal weight/Overweight	Normal weight/Overweight	-0.108	>=-2 SD	1.06	>=-2 SD	>=-2 SD	0.091
7	No event	No event	97	97	4418	4418	4460	4460	Yes	Naive	1999-2004	4418	4460	6	>2	6	TDF+3TC+ATV+RTV	PI-based (others)	B	TDF+3TC+ATV+RTV	42	128138	Female	375	1	13.1	Yes	Yes	North	North	Urban	73	158	158	8.9	41	41	16.7	-SD2 to SD1	Normal weight/Overweight	16.42	Normal weight/Overweight	Normal weight/Overweight	-0.108	>=-2 SD	1.02	>=-2 SD	>=-2 SD	0.091
8	No event	No event	22	1	0	0	14	2052	Yes	Naive	After 2004	0	56	3	>2	1	D4T+3TC+NVP	Nevirapine + 2-3 NRTIs	A	ZDV/3TC/NVP	56	19574	Female	2788	8	7.6	No		North	North		112	112	112	16.5	16.5	16.5	13.15	-SD2 to SD1	Normal weight/Overweight	13.15	Normal weight/Overweight		-2.137	<-2 SD	-2.137	<-2 SD		-1.105
8	No event	No event	22	2	14	14	56	2052	Yes	Naive	After 2004	0	56	3	>2	1	D4T+3TC+NVP	Nevirapine + 2-3 NRTIs	A	ZDV/3TC/NVP	56	19574	Female	2788	8	7.7	No		North	North		112	113	113	16.5	17.5	17.5	13.15	-SD2 to SD1	Normal weight/Overweight	13.71	Normal weight/Overweight		-2.137	<-2 SD	-1.941	>=-2 SD		-1.105
8	No event	No event	22	3	56	56	84	2052	Yes	Naive	After 2004	56	805	3	>2	2	D4T/3TC/NVP	Nevirapine + 2-3 NRTIs	A	ZDV/3TC/NVP	749	19574	Female	2788	8	7.8	No		North	North		112	113	113	16.5	17	17	13.15	-SD2 to SD1	Normal weight/Overweight	13.31	Normal weight/Overweight		-2.137	<-2 SD	-2.02	<-2 SD		-1.105
8	No event	No event	22	4	84	84	140	2052	Yes	Naive	After 2004	56	805	3	>2	2	D4T/3TC/NVP	Nevirapine + 2-3 NRTIs	A	ZDV/3TC/NVP	749	19574	Female	2788	8	7.9	No		North	North		112	113.5	113.5	16.5	17.5	17.5	13.15	-SD2 to SD1	Normal weight/Overweight	13.58	Normal weight/Overweight		-2.137	<-2 SD	-2.02	<-2 SD		-1.105
8	No event	No event	22	5	140	140	168	2052	Yes	Naive	After 2004	56	805	3	>2	2	D4T/3TC/NVP	Nevirapine + 2-3 NRTIs	A	ZDV/3TC/NVP	749	19574	Female	2788	8	8	No		North	North		112	115	115	16.5	17.5	17.5	13.15	-SD2 to SD1	Normal weight/Overweight	13.23	Normal weight/Overweight		-2.137	<-2 SD	-1.885	>=-2 SD		-1.105
8	No event	No event	22	6	168	168	224	2052	Yes	Naive	After 2004	56	805	3	>2	2	D4T/3TC/NVP	Nevirapine + 2-3 NRTIs	A	ZDV/3TC/NVP	749	19574	Female	2788	8	8.1	No		North	North		112	115	115	16.5	18	18	13.15	-SD2 to SD1	Normal weight/Overweight	13.61	Normal weight/Overweight		-2.137	<-2 SD	-1.981	>=-2 SD		-1.105
8	No event	No event	22	7	224	224	280	2052	Yes	Naive	After 2004	56	805	3	>2	2	D4T/3TC/NVP	Nevirapine + 2-3 NRTIs	A	ZDV/3TC/NVP	749	19574	Female	2788	8	8.2	No		North	North		112	116	116	16.5	19	19	13.15	-SD2 to SD1	Normal weight/Overweight	14.12	Normal weight/Overweight		-2.137	<-2 SD	-1.925	>=-2 SD		-1.105
8	No event	No event	22	8	280	280	336	2052	Yes	Naive	After 2004	56	805	3	>2	2	D4T/3TC/NVP	Nevirapine + 2-3 NRTIs	A	ZDV/3TC/NVP	749	19574	Female	2788	8	8.4	No		North	North		112	117	117	16.5	19	19	13.15	-SD2 to SD1	Normal weight/Overweight	13.88	Normal weight/Overweight		-2.137	<-2 SD	-1.87	>=-2 SD		-1.105
8	No event	No event	22	9	336	336	448	2052	Yes	Naive	After 2004	56	805	3	>2	2	D4T/3TC/NVP	Nevirapine + 2-3 NRTIs	A	ZDV/3TC/NVP	749	19574	Female	2788	8	8.6	No		North	North		112	118	118	16.5	19	19	13.15	-SD2 to SD1	Normal weight/Overweight	13.65	Normal weight/Overweight		-2.137	<-2 SD	-1.818	>=-2 SD		-1.105
8	No event	No event	22	10	448	448	539	2052	Yes	Naive	After 2004	56	805	3	>2	2	D4T/3TC/NVP	Nevirapine + 2-3 NRTIs	A	ZDV/3TC/NVP	749	19574	Female	2788	8	8.9	No		North	North		112	121	121	16.5	19.5	19.5	13.15	-SD2 to SD1	Normal weight/Overweight	13.32	Normal weight/Overweight		-2.137	<-2 SD	-1.431	>=-2 SD		-1.105
8	No event	No event	22	11	539	539	623	2052	Yes	Naive	After 2004	56	805	3	>2	2	D4T/3TC/NVP	Nevirapine + 2-3 NRTIs	A	ZDV/3TC/NVP	749	19574	Female	2788	8	9.1	No		North	North		112	125	125	16.5	20	20	13.15	-SD2 to SD1	Normal weight/Overweight	12.8	Thinness (<-2 SD)		-2.137	<-2 SD	-0.918	>=-2 SD		-1.105
8	No event	No event	22	12	623	623	707	2052	Yes	Naive	After 2004	56	805	3	>2	2	D4T/3TC/NVP	Nevirapine + 2-3 NRTIs	A	ZDV/3TC/NVP	749	19574	Female	2788	8	9.3	No		North	North		112	123	123	16.5	21	21	13.15	-SD2 to SD1	Normal weight/Overweight	13.88	Normal weight/Overweight		-2.137	<-2 SD	-1.429	>=-2 SD		-1.105
8	No event	No event	22	13	707	707	805	2052	Yes	Naive	After 2004	56	805	3	>2	2	D4T/3TC/NVP	Nevirapine + 2-3 NRTIs	A	ZDV/3TC/NVP	749	19574	Female	2788	8	9.6	No		North	North		112	126	126	16.5	22	22	13.15	-SD2 to SD1	Normal weight/Overweight	13.86	Normal weight/Overweight		-2.137	<-2 SD	-1.172	>=-2 SD		-1.105
8	No event	No event	22	14	805	805	889	2052	Yes	Naive	After 2004	805	2052	3	>2	3	ZDV/3TC/NVP	Nevirapine + 2-3 NRTIs	A	ZDV/3TC/NVP	1247	19574	Female	2788	8	9.8	No		North	North		112	128	128	16.5	23	23	13.15	-SD2 to SD1	Normal weight/Overweight	14.04	Normal weight/Overweight		-2.137	<-2 SD	-1.092	>=-2 SD		-1.105
8	No event	No event	22	15	889	889	987	2052	Yes	Naive	After 2004	805	2052	3	>2	3	ZDV/3TC/NVP	Nevirapine + 2-3 NRTIs	A	ZDV/3TC/NVP	1247	19574	Female	2788	8	10.1	No		North	North		112	127	127	16.5	23	23	13.15	-SD2 to SD1	Normal weight/Overweight	14.26	Normal weight/Overweight		-2.137	<-2 SD	-1.485	>=-2 SD		-1.105
8	No event	No event	22	16	987	987	1071	2052	Yes	Naive	After 2004	805	2052	3	>2	3	ZDV/3TC/NVP	Nevirapine + 2-3 NRTIs	A	ZDV/3TC/NVP	1247	19574	Female	2788	8	10.3	No		North	North		112	128	128	16.5	24.5	24.5	13.15	-SD2 to SD1	Normal weight/Overweight	14.95	Normal weight/Overweight		-2.137	<-2 SD	-1.606	>=-2 SD		-1.105
8	No event	No event	22	17	1071	1071	1169	2052	Yes	Naive	After 2004	805	2052	3	>2	3	ZDV/3TC/NVP	Nevirapine + 2-3 NRTIs	A	ZDV/3TC/NVP	1247	19574	Female	2788	8	10.6	No		North	North		112	134	134	16.5	25	25	13.15	-SD2 to SD1	Normal weight/Overweight	13.92	Normal weight/Overweight		-2.137	<-2 SD	-0.985	>=-2 SD		-1.105
8	No event	No event	22	18	1169	1169	1253	2052	Yes	Naive	After 2004	805	2052	3	>2	3	ZDV/3TC/NVP	Nevirapine + 2-3 NRTIs	A	ZDV/3TC/NVP	1247	19574	Female	2788	8	10.8	No		North	North		112	136	136	16.5	25	25	13.15	-SD2 to SD1	Normal weight/Overweight	13.52	Thinness (<-2 SD)		-2.137	<-2 SD	-0.923	>=-2 SD		-1.105
8	No event	No event	22	19	1253	1253	1533	2052	Yes	Naive	After 2004	805	2052	3	>2	3	ZDV/3TC/NVP	Nevirapine + 2-3 NRTIs	A	ZDV/3TC/NVP	1247	19574	Female	2788	8	11.1	No		North	North		112	139	139	16.5	27	27	13.15	-SD2 to SD1	Normal weight/Overweight	13.97	Normal weight/Overweight		-2.137	<-2 SD	-0.687	>=-2 SD		-1.105
8	No event	No event	22	20	1533	1533	1792	2052	Yes	Naive	After 2004	805	2052	3	>2	3	ZDV/3TC/NVP	Nevirapine + 2-3 NRTIs	A	ZDV/3TC/NVP	1247	19574	Female	2788	8	11.8	No		North	North		112	145	145	16.5	31	31	13.15	-SD2 to SD1	Normal weight/Overweight	14.74	Normal weight/Overweight	Normal weight/Overweight	-2.137	<-2 SD	-0.5	>=-2 SD	>=-2 SD	-1.105
8	No event	No event	22	21	1792	1792	1988	2052	Yes	Naive	After 2004	805	2052	3	>2	3	ZDV/3TC/NVP	Nevirapine + 2-3 NRTIs	A	ZDV/3TC/NVP	1247	19574	Female	2788	8	12.5	No	No	North	North		112	151	151	16.5	36	36	13.15	-SD2 to SD1	Normal weight/Overweight	15.79	Normal weight/Overweight	Normal weight/Overweight	-2.137	<-2 SD	-0.02	>=-2 SD	>=-2 SD	-1.105
8	No event	No event	22	22	1988	1988	2052	2052	Yes	Naive	After 2004	805	2052	3	>2	3	ZDV/3TC/NVP	Nevirapine + 2-3 NRTIs	A	ZDV/3TC/NVP	1247	19574	Female	2788	8	13.1	Yes	Yes	North	North		112	154	154	16.5	39	39	13.15	-SD2 to SD1	Normal weight/Overweight	16.44	Normal weight/Overweight	Normal weight/Overweight	-2.137	<-2 SD	0.22	>=-2 SD	>=-2 SD	-1.105
9	No event	No event	92	1	0	0	7	4555	Yes	Naive	1999-2004	0	818	12	>2	1	ZDV+3TC+NVP	Nevirapine + 2-3 NRTIs	A	ZDV/3TC+TDF+DRV+RTV	818	49206	Female	258	1	0.7	No		East	Other	Rural	60	60	60	4.3	4.3	4.3	11.94	<-SD2	Thinness (<-2 SD)	11.94	Thinness (<-2 SD)		-2.394	<-2 SD	-2.394	<-2 SD		-3.667
9	No event	No event	92	2	7	7	14	4555	Yes	Naive	1999-2004	0	818	12	>2	1	ZDV+3TC+NVP	Nevirapine + 2-3 NRTIs	A	ZDV/3TC+TDF+DRV+RTV	818	49206	Female	258	1	0.7	No		East	Other	Rural	60	60	60	4.3	4.3	4.3	11.94	<-SD2	Thinness (<-2 SD)	11.94	Thinness (<-2 SD)		-2.394	<-2 SD	-2.879	<-2 SD		-3.667
9	No event	No event	92	3	14	14	21	4555	Yes	Naive	1999-2004	0	818	12	>2	1	ZDV+3TC+NVP	Nevirapine + 2-3 NRTIs	A	ZDV/3TC+TDF+DRV+RTV	818	49206	Female	258	1	0.7	No		East	Other	Rural	60	60	60	4.3	4.3	4.3	11.94	<-SD2	Thinness (<-2 SD)	11.94	Thinness (<-2 SD)		-2.394	<-2 SD	-2.879	<-2 SD		-3.667
9	No event	No event	92	4	21	21	28	4555	Yes	Naive	1999-2004	0	818	12	>2	1	ZDV+3TC+NVP	Nevirapine + 2-3 NRTIs	A	ZDV/3TC+TDF+DRV+RTV	818	49206	Female	258	1	0.8	No		East	Other	Rural	60	60	60	4.3	4.5	4.5	11.94	<-SD2	Thinness (<-2 SD)	12.5	Thinness (<-2 SD)		-2.394	<-2 SD	-2.879	<-2 SD		-3.667
9	No event	No event	92	5	28	28	29	4555	Yes	Naive	1999-2004	0	818	12	>2	1	ZDV+3TC+NVP	Nevirapine + 2-3 NRTIs	A	ZDV/3TC+TDF+DRV+RTV	818	49206	Female	258	1	0.8	No		East	Other	Rural	60	60	60	4.3	5.5	5.5	11.94	<-SD2	Thinness (<-2 SD)	15.28	Normal weight/Overweight		-2.394	<-2 SD	-2.879	<-2 SD		-3.667
9	No event	No event	92	6	29	29	119	4555	Yes	Naive	1999-2004	0	818	12	>2	1	ZDV+3TC+NVP	Nevirapine + 2-3 NRTIs	A	ZDV/3TC+TDF+DRV+RTV	818	49206	Female	258	1	0.8	No		East	Other	Rural	60		60.1	4.3		5.5	11.94	<-SD2	Thinness (<-2 SD)	15.23	Normal weight/Overweight		-2.394	<-2 SD	-2.848	<-2 SD		-3.667
9	No event	No event	92	7	119	119	350	4555	Yes	Naive	1999-2004	0	818	12	>2	1	ZDV+3TC+NVP	Nevirapine + 2-3 NRTIs	A	ZDV/3TC+TDF+DRV+RTV	818	49206	Female	258	1	1	No		East	Other	Rural	60	68	68	4.3	7.3	7.3	11.94	<-SD2	Thinness (<-2 SD)	15.79	Normal weight/Overweight		-2.394	<-2 SD	-1.459	>=-2 SD		-3.667
9	No event	No event	92	8	350	350	378	4555	Yes	Naive	1999-2004	0	818	12	>2	1	ZDV+3TC+NVP	Nevirapine + 2-3 NRTIs	A	ZDV/3TC+TDF+DRV+RTV	818	49206	Female	258	1	1.7	No		East	Other	Rural	60	75	75	4.3	8.07	8.1	11.94	<-SD2	Thinness (<-2 SD)	14.4	Normal weight/Overweight		-2.394	<-2 SD	-1.784	>=-2 SD		-3.667
9	No event	No event	92	9	378	378	406	4555	Yes	Naive	1999-2004	0	818	12	>2	1	ZDV+3TC+NVP	Nevirapine + 2-3 NRTIs	A	ZDV/3TC+TDF+DRV+RTV	818	49206	Female	258	1	1.7	No		East	Other	Rural	60	75	75	4.3	8.7	8.7	11.94	<-SD2	Thinness (<-2 SD)	15.47	Normal weight/Overweight		-2.394	<-2 SD	-2.111	<-2 SD		-3.667
9	No event	No event	92	10	406	406	448	4555	Yes	Naive	1999-2004	0	818	12	>2	1	ZDV+3TC+NVP	Nevirapine + 2-3 NRTIs	A	ZDV/3TC+TDF+DRV+RTV	818	49206	Female	258	1	1.8	No		East	Other	Rural	60	75	75	4.3	9.1	9.1	11.94	<-SD2	Thinness (<-2 SD)	16.18	Normal weight/Overweight		-2.394	<-2 SD	-2.389	<-2 SD		-3.667
9	No event	No event	92	11	448	448	476	4555	Yes	Naive	1999-2004	0	818	12	>2	1	ZDV+3TC+NVP	Nevirapine + 2-3 NRTIs	A	ZDV/3TC+TDF+DRV+RTV	818	49206	Female	258	1	1.9	No		East	Other	Rural	60	75	75	4.3	9.1	9.1	11.94	<-SD2	Thinness (<-2 SD)	16.18	Normal weight/Overweight		-2.394	<-2 SD	-2.743	<-2 SD		-3.667
9	No event	No event	92	12	476	476	532	4555	Yes	Naive	1999-2004	0	818	12	>2	1	ZDV+3TC+NVP	Nevirapine + 2-3 NRTIs	A	ZDV/3TC+TDF+DRV+RTV	818	49206	Female	258	1	2	No		East	Other	Rural	60		76.3	4.3		9.1	11.94	<-SD2	Thinness (<-2 SD)	15.63	Normal weight/Overweight		-2.394	<-2 SD	-2.4	<-2 SD		-3.667
9	No event	No event	92	13	532	532	665	4555	Yes	Naive	1999-2004	0	818	12	>2	1	ZDV+3TC+NVP	Nevirapine + 2-3 NRTIs	A	ZDV/3TC+TDF+DRV+RTV	818	49206	Female	258	1	2.2	No		East	Other	Rural	60	79	79	4.3	9	9	11.94	<-SD2	Thinness (<-2 SD)	14.42	Normal weight/Overweight		-2.394	<-2 SD	-2.176	<-2 SD		-3.667
9	No event	No event	92	14	665	665	693	4555	Yes	Naive	1999-2004	0	818	12	>2	1	ZDV+3TC+NVP	Nevirapine + 2-3 NRTIs	A	ZDV/3TC+TDF+DRV+RTV	818	49206	Female	258	1	2.5	No		East	Other	Rural	60	80	80	4.3	10	10	11.94	<-SD2	Thinness (<-2 SD)	15.62	Normal weight/Overweight		-2.394	<-2 SD	-2.939	<-2 SD		-3.667
9	No event	No event	92	15	693	693	784	4555	Yes	Naive	1999-2004	0	818	12	>2	1	ZDV+3TC+NVP	Nevirapine + 2-3 NRTIs	A	ZDV/3TC+TDF+DRV+RTV	818	49206	Female	258	1	2.6	No		East	Other	Rural	60	82	82	4.3	9.6	9.6	11.94	<-SD2	Thinness (<-2 SD)	14.28	Normal weight/Overweight		-2.394	<-2 SD	-2.576	<-2 SD		-3.667
9	No event	No event	92	16	784	784	818	4555	Yes	Naive	1999-2004	0	818	12	>2	1	ZDV+3TC+NVP	Nevirapine + 2-3 NRTIs	A	ZDV/3TC+TDF+DRV+RTV	818	49206	Female	258	1	2.9	No		East	Other	Rural	60		83.5	4.3		9.9	11.94	<-SD2	Thinness (<-2 SD)	14.2	Normal weight/Overweight		-2.394	<-2 SD	-2.788	<-2 SD		-3.667
9	No event	No event	92	17	818	818	860	4555	Yes	Naive	1999-2004	818	938	12	>2	2	ZDV+3TC+NFV	Nelfinavir + 2 NRTIs	B	ZDV/3TC+TDF+DRV+RTV	120	49206	Female	258	1	2.9	No		East	Other	Rural	60	84	84	4.3	10	10	11.94	<-SD2	Thinness (<-2 SD)	14.17	Normal weight/Overweight		-2.394	<-2 SD	-2.765	<-2 SD		-3.667
9	No event	No event	92	18	860	860	890	4555	Yes	Naive	1999-2004	818	938	12	>2	2	ZDV+3TC+NFV	Nelfinavir + 2 NRTIs	B	ZDV/3TC+TDF+DRV+RTV	120	49206	Female	258	1	3.1	No		East	Other	Rural	60		84	4.3		10	11.94	<-SD2	Thinness (<-2 SD)	14.17	Normal weight/Overweight		-2.394	<-2 SD	-3.057	<-2 SD		-3.667
9	No event	No event	92	19	890	890	923	4555	Yes	Naive	1999-2004	818	938	12	>2	2	ZDV+3TC+NFV	Nelfinavir + 2 NRTIs	B	ZDV/3TC+TDF+DRV+RTV	120	49206	Female	258	1	3.1	No		East	Other	Rural	60	84	84	4.3	10	10	11.94	<-SD2	Thinness (<-2 SD)	14.17	Normal weight/Overweight		-2.394	<-2 SD	-3.139	<-2 SD		-3.667
9	No event	No event	92	20	923	923	938	4555	Yes	Naive	1999-2004	818	938	12	>2	2	ZDV+3TC+NFV	Nelfinavir + 2 NRTIs	B	ZDV/3TC+TDF+DRV+RTV	120	49206	Female	258	1	3.2	No		East	Other	Rural	60	84	84	4.3	10	10	11.94	<-SD2	Thinness (<-2 SD)	14.17	Normal weight/Overweight		-2.394	<-2 SD	-3.333	<-2 SD		-3.667
9	No event	No event	92	21	938	938	965	4555	Yes	Naive	1999-2004	938	1287	12	>2	3	NFV+IDV+RTV	Dual-PI	C	ZDV/3TC+TDF+DRV+RTV	349	49206	Female	258	1	3.3	No		East	Other	Rural	60	84	84	4.3	10	10	11.94	<-SD2	Thinness (<-2 SD)	14.17	Normal weight/Overweight		-2.394	<-2 SD	-3.333	<-2 SD		-3.667
9	No event	No event	92	22	965	965	1000	4555	Yes	Naive	1999-2004	938	1287	12	>2	3	NFV+IDV+RTV	Dual-PI	C	ZDV/3TC+TDF+DRV+RTV	349	49206	Female	258	1	3.3	No		East	Other	Rural	60	85	85	4.3	10	10	11.94	<-SD2	Thinness (<-2 SD)	13.84	Normal weight/Overweight		-2.394	<-2 SD	-3.108	<-2 SD		-3.667
9	No event	No event	92	23	1000	1000	1028	4555	Yes	Naive	1999-2004	938	1287	12	>2	3	NFV+IDV+RTV	Dual-PI	C	ZDV/3TC+TDF+DRV+RTV	349	49206	Female	258	1	3.4	No		East	Other	Rural	60	87	87	4.3	10	10	11.94	<-SD2	Thinness (<-2 SD)	13.21	Normal weight/Overweight		-2.394	<-2 SD	-2.73	<-2 SD		-3.667
9	No event	No event	92	24	1028	1028	1056	4555	Yes	Naive	1999-2004	938	1287	12	>2	3	NFV+IDV+RTV	Dual-PI	C	ZDV/3TC+TDF+DRV+RTV	349	49206	Female	258	1	3.5	No		East	Other	Rural	60	87	87	4.3	10	10	11.94	<-SD2	Thinness (<-2 SD)	13.21	Normal weight/Overweight		-2.394	<-2 SD	-2.892	<-2 SD		-3.667
9	No event	No event	92	25	1056	1056	1091	4555	Yes	Naive	1999-2004	938	1287	12	>2	3	NFV+IDV+RTV	Dual-PI	C	ZDV/3TC+TDF+DRV+RTV	349	49206	Female	258	1	3.6	No		East	Other	Rural	60	88	88	4.3	11	11	11.94	<-SD2	Thinness (<-2 SD)	14.2	Normal weight/Overweight		-2.394	<-2 SD	-2.711	<-2 SD		-3.667
9	No event	No event	92	26	1091	1091	1133	4555	Yes	Naive	1999-2004	938	1287	12	>2	3	NFV+IDV+RTV	Dual-PI	C	ZDV/3TC+TDF+DRV+RTV	349	49206	Female	258	1	3.7	No		East	Other	Rural	60	88	88	4.3	10	10	11.94	<-SD2	Thinness (<-2 SD)	12.91	Normal weight/Overweight		-2.394	<-2 SD	-2.868	<-2 SD		-3.667
9	No event	No event	92	27	1133	1133	1180	4555	Yes	Naive	1999-2004	938	1287	12	>2	3	NFV+IDV+RTV	Dual-PI	C	ZDV/3TC+TDF+DRV+RTV	349	49206	Female	258	1	3.8	No		East	Other	Rural	60	88	88	4.3	11	11	11.94	<-SD2	Thinness (<-2 SD)	14.2	Normal weight/Overweight		-2.394	<-2 SD	-3.158	<-2 SD		-3.667
9	No event	No event	92	28	1180	1180	1210	4555	Yes	Naive	1999-2004	938	1287	12	>2	3	NFV+IDV+RTV	Dual-PI	C	ZDV/3TC+TDF+DRV+RTV	349	49206	Female	258	1	3.9	No		East	Other	Rural	60	89	89	4.3	10	10	11.94	<-SD2	Thinness (<-2 SD)	12.62	Thinness (<-2 SD)		-2.394	<-2 SD	-3.053	<-2 SD		-3.667
9	No event	No event	92	29	1210	1210	1238	4555	Yes	Naive	1999-2004	938	1287	12	>2	3	NFV+IDV+RTV	Dual-PI	C	ZDV/3TC+TDF+DRV+RTV	349	49206	Female	258	1	4	No		East	Other	Rural	60	90	90	4.3	11	11	11.94	<-SD2	Thinness (<-2 SD)	13.58	Normal weight/Overweight		-2.394	<-2 SD	-2.846	<-2 SD		-3.667
9	No event	No event	92	30	1238	1238	1287	4555	Yes	Naive	1999-2004	938	1287	12	>2	3	NFV+IDV+RTV	Dual-PI	C	ZDV/3TC+TDF+DRV+RTV	349	49206	Female	258	1	4.1	No		East	Other	Rural	60	90	90	4.3	10.5	10.5	11.94	<-SD2	Thinness (<-2 SD)	12.96	Normal weight/Overweight		-2.394	<-2 SD	-3	<-2 SD		-3.667
9	No event	No event	92	31	1287	1287	1301	4555	Yes	Naive	1999-2004	1287	1350	12	>2	4	IDV+LPV/rtv	Dual-PI	C	ZDV/3TC+TDF+DRV+RTV	63	49206	Female	258	1	4.2	No		East	Other	Rural	60	91	91	4.3	11	11	11.94	<-SD2	Thinness (<-2 SD)	13.28	Normal weight/Overweight		-2.394	<-2 SD	-3.026	<-2 SD		-3.667
9	No event	No event	92	32	1301	1301	1329	4555	Yes	Naive	1999-2004	1287	1350	12	>2	4	IDV+LPV/rtv	Dual-PI	C	ZDV/3TC+TDF+DRV+RTV	63	49206	Female	258	1	4.3	No		East	Other	Rural	60	91	91	4.3	11	11	11.94	<-SD2	Thinness (<-2 SD)	13.28	Normal weight/Overweight		-2.394	<-2 SD	-3.026	<-2 SD		-3.667
9	No event	No event	92	33	1329	1329	1336	4555	Yes	Naive	1999-2004	1287	1350	12	>2	4	IDV+LPV/rtv	Dual-PI	C	ZDV/3TC+TDF+DRV+RTV	63	49206	Female	258	1	4.3	No		East	Other	Rural	60	91	91	4.3	11	11	11.94	<-SD2	Thinness (<-2 SD)	13.28	Normal weight/Overweight		-2.394	<-2 SD	-3.154	<-2 SD		-3.667
9	No event	No event	92	34	1336	1336	1337	4555	Yes	Naive	1999-2004	1287	1350	12	>2	4	IDV+LPV/rtv	Dual-PI	C	ZDV/3TC+TDF+DRV+RTV	63	49206	Female	258	1	4.4	No		East	Other	Rural	60		91.1	4.3		11.1	11.94	<-SD2	Thinness (<-2 SD)	13.37	Normal weight/Overweight		-2.394	<-2 SD	-3.128	<-2 SD		-3.667
9	No event	No event	92	35	1337	1337	1441	4555	Yes	Naive	1999-2004	1287	1350	12	>2	4	IDV+LPV/rtv	Dual-PI	C	ZDV/3TC+TDF+DRV+RTV	63	49206	Female	258	1	4.4	No		East	Other	Rural	60		91.1	4.3		11.1	11.94	<-SD2	Thinness (<-2 SD)	13.37	Normal weight/Overweight		-2.394	<-2 SD	-3.128	<-2 SD		-3.667
9	No event	No event	92	36	1441	1441	1469	4555	Yes	Naive	1999-2004	1441	1742	12	>2	6	IDV+LPV/rtv	Dual-PI	C	ZDV/3TC+TDF+DRV+RTV	301	49206	Female	258	1	4.7	No		East	Other	Rural	60	93	93	4.3	13	13	11.94	<-SD2	Thinness (<-2 SD)	15.03	Normal weight/Overweight		-2.394	<-2 SD	-3.125	<-2 SD		-3.667
9	No event	No event	92	37	1469	1469	1497	4555	Yes	Naive	1999-2004	1441	1742	12	>2	6	IDV+LPV/rtv	Dual-PI	C	ZDV/3TC+TDF+DRV+RTV	301	49206	Female	258	1	4.7	No		East	Other	Rural	60	94	94	4.3	12.5	12.5	11.94	<-SD2	Thinness (<-2 SD)	14.15	Normal weight/Overweight		-2.394	<-2 SD	-2.927	<-2 SD		-3.667
9	No event	No event	92	38	1497	1497	1532	4555	Yes	Naive	1999-2004	1441	1742	12	>2	6	IDV+LPV/rtv	Dual-PI	C	ZDV/3TC+TDF+DRV+RTV	301	49206	Female	258	1	4.8	No		East	Other	Rural	60	96	96	4.3	12	12	11.94	<-SD2	Thinness (<-2 SD)	13.02	Normal weight/Overweight		-2.394	<-2 SD	-2.561	<-2 SD		-3.667
9	No event	No event	92	39	1532	1532	1574	4555	Yes	Naive	1999-2004	1441	1742	12	>2	6	IDV+LPV/rtv	Dual-PI	C	ZDV/3TC+TDF+DRV+RTV	301	49206	Female	258	1	4.9	No		East	Other	Rural	60	96	96	4.3	12	12	11.94	<-SD2	Thinness (<-2 SD)	13.02	Normal weight/Overweight		-2.394	<-2 SD	-2.707	<-2 SD		-3.667
9	No event	No event	92	40	1574	1574	1609	4555	Yes	Naive	1999-2004	1441	1742	12	>2	6	IDV+LPV/rtv	Dual-PI	C	ZDV/3TC+TDF+DRV+RTV	301	49206	Female	258	1	5	No		East	Other	Rural	60	96	96	4.3	13	13	11.94	<-SD2	Thinness (<-2 SD)	14.11	Normal weight/Overweight		-2.394	<-2 SD	-2.762	<-2 SD		-3.667
9	No event	No event	92	41	1609	1609	1637	4555	Yes	Naive	1999-2004	1441	1742	12	>2	6	IDV+LPV/rtv	Dual-PI	C	ZDV/3TC+TDF+DRV+RTV	301	49206	Female	258	1	5.1	No		East	Other	Rural	60	97	97	4.3	14	14	11.94	<-SD2	Thinness (<-2 SD)	14.88	Normal weight/Overweight		-2.394	<-2 SD	-2.581	<-2 SD		-3.667
9	No event	No event	92	42	1637	1637	1665	4555	Yes	Naive	1999-2004	1441	1742	12	>2	6	IDV+LPV/rtv	Dual-PI	C	ZDV/3TC+TDF+DRV+RTV	301	49206	Female	258	1	5.2	No		East	Other	Rural	60	96	96	4.3	12.5	12.5	11.94	<-SD2	Thinness (<-2 SD)	13.56	Normal weight/Overweight		-2.394	<-2 SD	-2.93	<-2 SD		-3.667
9	No event	No event	92	43	1665	1665	1700	4555	Yes	Naive	1999-2004	1441	1742	12	>2	6	IDV+LPV/rtv	Dual-PI	C	ZDV/3TC+TDF+DRV+RTV	301	49206	Female	258	1	5.3	No		East	Other	Rural	60	97	97	4.3	13	13	11.94	<-SD2	Thinness (<-2 SD)	13.82	Normal weight/Overweight		-2.394	<-2 SD	-2.667	<-2 SD		-3.667
9	No event	No event	92	44	1700	1700	1742	4555	Yes	Naive	1999-2004	1441	1742	12	>2	6	IDV+LPV/rtv	Dual-PI	C	ZDV/3TC+TDF+DRV+RTV	301	49206	Female	258	1	5.4	No		East	Other	Rural	60	97	97	4.3	13	13	11.94	<-SD2	Thinness (<-2 SD)	13.82	Normal weight/Overweight		-2.394	<-2 SD	-2.778	<-2 SD		-3.667
9	No event	No event	92	45	1742	1742	1763	4555	Yes	Naive	1999-2004	1742	2442	12	>2	7	SQV+LPV/rtv	Dual-PI	C	ZDV/3TC+TDF+DRV+RTV	700	49206	Female	258	1	5.5	No		East	Other	Rural	60	98	98	4.3	13	13	11.94	<-SD2	Thinness (<-2 SD)	13.54	Normal weight/Overweight		-2.394	<-2 SD	-2.8	<-2 SD		-3.667
9	No event	No event	92	46	1763	1763	1791	4555	Yes	Naive	1999-2004	1742	2442	12	>2	7	SQV+LPV/rtv	Dual-PI	C	ZDV/3TC+TDF+DRV+RTV	700	49206	Female	258	1	5.5	No		East	Other	Rural	60	98	98	4.3	12.5	12.5	11.94	<-SD2	Thinness (<-2 SD)	13.02	Normal weight/Overweight		-2.394	<-2 SD	-2.8	<-2 SD		-3.667
9	No event	No event	92	47	1791	1791	1819	4555	Yes	Naive	1999-2004	1742	2442	12	>2	7	SQV+LPV/rtv	Dual-PI	C	ZDV/3TC+TDF+DRV+RTV	700	49206	Female	258	1	5.6	No		East	Other	Rural	60	99	99	4.3	14	14	11.94	<-SD2	Thinness (<-2 SD)	14.28	Normal weight/Overweight		-2.394	<-2 SD	-2.63	<-2 SD		-3.667
9	No event	No event	92	48	1819	1819	1896	4555	Yes	Naive	1999-2004	1742	2442	12	>2	7	SQV+LPV/rtv	Dual-PI	C	ZDV/3TC+TDF+DRV+RTV	700	49206	Female	258	1	5.7	No		East	Other	Rural	60	99	99	4.3	13	13	11.94	<-SD2	Thinness (<-2 SD)	13.26	Normal weight/Overweight		-2.394	<-2 SD	-2.761	<-2 SD		-3.667
9	No event	No event	92	49	1896	1896	1987	4555	Yes	Naive	1999-2004	1742	2442	12	>2	7	SQV+LPV/rtv	Dual-PI	C	ZDV/3TC+TDF+DRV+RTV	700	49206	Female	258	1	5.9	No		East	Other	Rural	60	100	100	4.3	13	13	11.94	<-SD2	Thinness (<-2 SD)	13	Normal weight/Overweight		-2.394	<-2 SD	-2.913	<-2 SD		-3.667
9	No event	No event	92	50	1987	1987	2029	4555	Yes	Naive	1999-2004	1742	2442	12	>2	7	SQV+LPV/rtv	Dual-PI	C	ZDV/3TC+TDF+DRV+RTV	700	49206	Female	258	1	6.1	No		East	Other	Rural	60	103	103	4.3	13	13	11.94	<-SD2	Thinness (<-2 SD)	12.25	Thinness (<-2 SD)		-2.394	<-2 SD	-2.609	<-2 SD		-3.667
9	No event	No event	92	51	2029	2029	2127	4555	Yes	Naive	1999-2004	1742	2442	12	>2	7	SQV+LPV/rtv	Dual-PI	C	ZDV/3TC+TDF+DRV+RTV	700	49206	Female	258	1	6.3	No		East	Other	Rural	60	103	103	4.3	13	13	11.94	<-SD2	Thinness (<-2 SD)	12.25	Thinness (<-2 SD)		-2.394	<-2 SD	-2.717	<-2 SD		-3.667
9	No event	No event	92	52	2127	2127	2183	4555	Yes	Naive	1999-2004	1742	2442	12	>2	7	SQV+LPV/rtv	Dual-PI	C	ZDV/3TC+TDF+DRV+RTV	700	49206	Female	258	1	6.5	No		East	Other	Rural	60	104	104	4.3	15	15	11.94	<-SD2	Thinness (<-2 SD)	13.87	Normal weight/Overweight		-2.394	<-2 SD	-2.745	<-2 SD		-3.667
9	No event	No event	92	53	2183	2183	2274	4555	Yes	Naive	1999-2004	1742	2442	12	>2	7	SQV+LPV/rtv	Dual-PI	C	ZDV/3TC+TDF+DRV+RTV	700	49206	Female	258	1	6.7	No		East	Other	Rural	60	104	104	4.3	14	14	11.94	<-SD2	Thinness (<-2 SD)	12.94	Normal weight/Overweight		-2.394	<-2 SD	-2.957	<-2 SD		-3.667
9	No event	No event	92	54	2274	2274	2351	4555	Yes	Naive	1999-2004	1742	2442	12	>2	7	SQV+LPV/rtv	Dual-PI	C	ZDV/3TC+TDF+DRV+RTV	700	49206	Female	258	1	6.9	No		East	Other	Rural	60	105	105	4.3	15	15	11.94	<-SD2	Thinness (<-2 SD)	13.61	Normal weight/Overweight		-2.394	<-2 SD	-3.043	<-2 SD		-3.667
9	No event	No event	92	55	2351	2351	2442	4555	Yes	Naive	1999-2004	1742	2442	12	>2	7	SQV+LPV/rtv	Dual-PI	C	ZDV/3TC+TDF+DRV+RTV	700	49206	Female	258	1	7.1	No		East	Other	Rural	60	105	105	4.3	14	14	11.94	<-SD2	Thinness (<-2 SD)	12.7	Thinness (<-2 SD)		-2.394	<-2 SD	-3.229	<-2 SD		-3.667
9	No event	No event	92	56	2442	2442	2477	4555	Yes	Naive	1999-2004	2442	3267	12	>2	8	3TC+SQV+LPV/rtv	PI-based (others)	D	ZDV/3TC+TDF+DRV+RTV	825	49206	Female	258	1	7.4	No		East	Other	Rural	60	107	107	4.3	14.5	14.5	11.94	<-SD2	Thinness (<-2 SD)	12.66	Thinness (<-2 SD)		-2.394	<-2 SD	-2.92	<-2 SD		-3.667
9	No event	No event	92	57	2477	2477	2540	4555	Yes	Naive	1999-2004	2442	3267	12	>2	8	3TC+SQV+LPV/rtv	PI-based (others)	D	ZDV/3TC+TDF+DRV+RTV	825	49206	Female	258	1	7.5	No		East	Other	Rural	60	109	109	4.3	14	14	11.94	<-SD2	Thinness (<-2 SD)	11.78	Thinness (<-2 SD)		-2.394	<-2 SD	-2.6	<-2 SD		-3.667
9	No event	No event	92	58	2540	2540	2582	4555	Yes	Naive	1999-2004	2442	3267	12	>2	8	3TC+SQV+LPV/rtv	PI-based (others)	D	ZDV/3TC+TDF+DRV+RTV	825	49206	Female	258	1	7.7	No		East	Other	Rural	60	109	109	4.3	15	15	11.94	<-SD2	Thinness (<-2 SD)	12.63	Thinness (<-2 SD)		-2.394	<-2 SD	-2.725	<-2 SD		-3.667
9	No event	No event	92	59	2582	2582	2638	4555	Yes	Naive	1999-2004	2442	3267	12	>2	8	3TC+SQV+LPV/rtv	PI-based (others)	D	ZDV/3TC+TDF+DRV+RTV	825	49206	Female	258	1	7.8	No		East	Other	Rural	60	110	110	4.3	15	15	11.94	<-SD2	Thinness (<-2 SD)	12.4	Thinness (<-2 SD)		-2.394	<-2 SD	-2.608	<-2 SD		-3.667
9	No event	No event	92	60	2638	2638	2687	4555	Yes	Naive	1999-2004	2442	3267	12	>2	8	3TC+SQV+LPV/rtv	PI-based (others)	D	ZDV/3TC+TDF+DRV+RTV	825	49206	Female	258	1	7.9	No		East	Other	Rural	60	110	110	4.3	15	15	11.94	<-SD2	Thinness (<-2 SD)	12.4	Thinness (<-2 SD)		-2.394	<-2 SD	-2.804	<-2 SD		-3.667
9	No event	No event	92	61	2687	2687	2729	4555	Yes	Naive	1999-2004	2442	3267	12	>2	8	3TC+SQV+LPV/rtv	PI-based (others)	D	ZDV/3TC+TDF+DRV+RTV	825	49206	Female	258	1	8.1	No		East	Other	Rural	60	113	113	4.3	16	16	11.94	<-SD2	Thinness (<-2 SD)	12.53	Thinness (<-2 SD)		-2.394	<-2 SD	-2.365	<-2 SD		-3.667
9	No event	No event	92	62	2729	2729	2778	4555	Yes	Naive	1999-2004	2442	3267	12	>2	8	3TC+SQV+LPV/rtv	PI-based (others)	D	ZDV/3TC+TDF+DRV+RTV	825	49206	Female	258	1	8.2	No		East	Other	Rural	60	113	113	4.3	15	15	11.94	<-SD2	Thinness (<-2 SD)	11.75	Thinness (<-2 SD)		-2.394	<-2 SD	-2.462	<-2 SD		-3.667
9	No event	No event	92	63	2778	2778	2827	4555	Yes	Naive	1999-2004	2442	3267	12	>2	8	3TC+SQV+LPV/rtv	PI-based (others)	D	ZDV/3TC+TDF+DRV+RTV	825	49206	Female	258	1	8.3	No		East	Other	Rural	60	113	113	4.3	16	16	11.94	<-SD2	Thinness (<-2 SD)	12.53	Thinness (<-2 SD)		-2.394	<-2 SD	-2.585	<-2 SD		-3.667
9	No event	No event	92	64	2827	2827	2883	4555	Yes	Naive	1999-2004	2442	3267	12	>2	8	3TC+SQV+LPV/rtv	PI-based (others)	D	ZDV/3TC+TDF+DRV+RTV	825	49206	Female	258	1	8.4	No		East	Other	Rural	60	113	113	4.3	16	16	11.94	<-SD2	Thinness (<-2 SD)	12.53	Thinness (<-2 SD)		-2.394	<-2 SD	-2.611	<-2 SD		-3.667
9	No event	No event	92	65	2883	2883	2946	4555	Yes	Naive	1999-2004	2442	3267	12	>2	8	3TC+SQV+LPV/rtv	PI-based (others)	D	ZDV/3TC+TDF+DRV+RTV	825	49206	Female	258	1	8.6	No		East	Other	Rural	60	114	114	4.3	16	16	11.94	<-SD2	Thinness (<-2 SD)	12.31	Thinness (<-2 SD)		-2.394	<-2 SD	-2.545	<-2 SD		-3.667
9	No event	No event	92	66	2946	2946	3009	4555	Yes	Naive	1999-2004	2442	3267	12	>2	8	3TC+SQV+LPV/rtv	PI-based (others)	D	ZDV/3TC+TDF+DRV+RTV	825	49206	Female	258	1	8.8	No		East	Other	Rural	60	115	115	4.3	16	16	11.94	<-SD2	Thinness (<-2 SD)	12.1	Thinness (<-2 SD)		-2.394	<-2 SD	-2.439	<-2 SD		-3.667
9	No event	No event	92	67	3009	3009	3065	4555	Yes	Naive	1999-2004	2442	3267	12	>2	8	3TC+SQV+LPV/rtv	PI-based (others)	D	ZDV/3TC+TDF+DRV+RTV	825	49206	Female	258	1	8.9	No		East	Other	Rural	60	115	115	4.3	17.5	17.5	11.94	<-SD2	Thinness (<-2 SD)	13.23	Normal weight/Overweight		-2.394	<-2 SD	-2.492	<-2 SD		-3.667
9	No event	No event	92	68	3065	3065	3128	4555	Yes	Naive	1999-2004	2442	3267	12	>2	8	3TC+SQV+LPV/rtv	PI-based (others)	D	ZDV/3TC+TDF+DRV+RTV	825	49206	Female	258	1	9.1	No		East	Other	Rural	60	115	115	4.3	16.5	16.5	11.94	<-SD2	Thinness (<-2 SD)	12.48	Thinness (<-2 SD)		-2.394	<-2 SD	-2.557	<-2 SD		-3.667
9	No event	No event	92	69	3128	3128	3177	4555	Yes	Naive	1999-2004	2442	3267	12	>2	8	3TC+SQV+LPV/rtv	PI-based (others)	D	ZDV/3TC+TDF+DRV+RTV	825	49206	Female	258	1	9.3	No		East	Other	Rural	60	116	116	4.3	20	20	11.94	<-SD2	Thinness (<-2 SD)	14.86	Normal weight/Overweight		-2.394	<-2 SD	-2.5	<-2 SD		-3.667
9	No event	No event	92	70	3177	3177	3247	4555	Yes	Naive	1999-2004	2442	3267	12	>2	8	3TC+SQV+LPV/rtv	PI-based (others)	D	ZDV/3TC+TDF+DRV+RTV	825	49206	Female	258	1	9.4	No		East	Other	Rural	60	118	118	4.3	17	17	11.94	<-SD2	Thinness (<-2 SD)	12.21	Thinness (<-2 SD)		-2.394	<-2 SD	-2.302	<-2 SD		-3.667
9	No event	No event	92	71	3247	3247	3267	4555	Yes	Naive	1999-2004	2442	3267	12	>2	8	3TC+SQV+LPV/rtv	PI-based (others)	D	ZDV/3TC+TDF+DRV+RTV	825	49206	Female	258	1	9.6	No		East	Other	Rural	60	118	118	4.3	18	18	11.94	<-SD2	Thinness (<-2 SD)	12.93	Thinness (<-2 SD)		-2.394	<-2 SD	-2.422	<-2 SD		-3.667
9	No event	No event	92	72	3267	3267	3283	4555	Yes	Naive	1999-2004	3267	3401	12	>2	9	ABC+ZDV/3TC+DRV+RTV	PI-based (others)	E	ZDV/3TC+TDF+DRV+RTV	134	49206	Female	258	1	9.7	No		East	Other	Rural	60	118	118	4.3	19	19	11.94	<-SD2	Thinness (<-2 SD)	13.65	Normal weight/Overweight		-2.394	<-2 SD	-2.5	<-2 SD		-3.667
9	No event	No event	92	73	3283	3283	3302	4555	Yes	Naive	1999-2004	3267	3401	12	>2	9	ABC+ZDV/3TC+DRV+RTV	PI-based (others)	E	ZDV/3TC+TDF+DRV+RTV	134	49206	Female	258	1	9.7	No		East	Other	Rural	60	119	119	4.3	18	18	11.94	<-SD2	Thinness (<-2 SD)	12.71	Thinness (<-2 SD)		-2.394	<-2 SD	-2.344	<-2 SD		-3.667
9	No event	No event	92	74	3302	3302	3338	4555	Yes	Naive	1999-2004	3267	3401	12	>2	9	ABC+ZDV/3TC+DRV+RTV	PI-based (others)	E	ZDV/3TC+TDF+DRV+RTV	134	49206	Female	258	1	9.7	No		East	Other	Rural	60	119	119	4.3	19	19	11.94	<-SD2	Thinness (<-2 SD)	13.42	Normal weight/Overweight		-2.394	<-2 SD	-2.385	<-2 SD		-3.667
9	No event	No event	92	75	3338	3338	3401	4555	Yes	Naive	1999-2004	3267	3401	12	>2	9	ABC+ZDV/3TC+DRV+RTV	PI-based (others)	E	ZDV/3TC+TDF+DRV+RTV	134	49206	Female	258	1	9.8	No		East	Other	Rural	60	119	119	4.3	19	19	11.94	<-SD2	Thinness (<-2 SD)	13.42	Normal weight/Overweight		-2.394	<-2 SD	-2.477	<-2 SD		-3.667
9	No event	No event	92	76	3401	3401	3464	4555	Yes	Naive	1999-2004	3401	4010	12	>2	10	ZDV+3TC+ABC+DRV+RTV	PI-based (others)	E	ZDV/3TC+TDF+DRV+RTV	609	49206	Female	258	1	10	No		East	Other	Rural	60	119	119	4.3	19	19	11.94	<-SD2	Thinness (<-2 SD)	13.42	Thinness (<-2 SD)		-2.394	<-2 SD	-2.606	<-2 SD		-3.667
9	No event	No event	92	77	3464	3464	3527	4555	Yes	Naive	1999-2004	3401	4010	12	>2	10	ZDV+3TC+ABC+DRV+RTV	PI-based (others)	E	ZDV/3TC+TDF+DRV+RTV	609	49206	Female	258	1	10.2	No		East	Other	Rural	60	120	120	4.3	19	19	11.94	<-SD2	Thinness (<-2 SD)	13.19	Thinness (<-2 SD)		-2.394	<-2 SD	-2.636	<-2 SD		-3.667
9	No event	No event	92	78	3527	3527	3583	4555	Yes	Naive	1999-2004	3401	4010	12	>2	10	ZDV+3TC+ABC+DRV+RTV	PI-based (others)	E	ZDV/3TC+TDF+DRV+RTV	609	49206	Female	258	1	10.4	No		East	Other	Rural	60	121	121	4.3	19	19	11.94	<-SD2	Thinness (<-2 SD)	12.98	Thinness (<-2 SD)		-2.394	<-2 SD	-2.667	<-2 SD		-3.667
9	No event	No event	92	79	3583	3583	3646	4555	Yes	Naive	1999-2004	3401	4010	12	>2	10	ZDV+3TC+ABC+DRV+RTV	PI-based (others)	E	ZDV/3TC+TDF+DRV+RTV	609	49206	Female	258	1	10.5	No		East	Other	Rural	60	122	122	4.3	20	20	11.94	<-SD2	Thinness (<-2 SD)	13.44	Thinness (<-2 SD)		-2.394	<-2 SD	-2.697	<-2 SD		-3.667
9	No event	No event	92	80	3646	3646	3709	4555	Yes	Naive	1999-2004	3401	4010	12	>2	10	ZDV+3TC+ABC+DRV+RTV	PI-based (others)	E	ZDV/3TC+TDF+DRV+RTV	609	49206	Female	258	1	10.7	No		East	Other	Rural	60	123	123	4.3	21	21	11.94	<-SD2	Thinness (<-2 SD)	13.88	Normal weight/Overweight		-2.394	<-2 SD	-2.754	<-2 SD		-3.667
9	No event	No event	92	81	3709	3709	3765	4555	Yes	Naive	1999-2004	3401	4010	12	>2	10	ZDV+3TC+ABC+DRV+RTV	PI-based (others)	E	ZDV/3TC+TDF+DRV+RTV	609	49206	Female	258	1	10.9	No		East	Other	Rural	60	125	125	4.3	21	21	11.94	<-SD2	Thinness (<-2 SD)	13.44	Thinness (<-2 SD)		-2.394	<-2 SD	-2.615	<-2 SD		-3.667
9	No event	No event	92	82	3765	3765	3842	4555	Yes	Naive	1999-2004	3401	4010	12	>2	10	ZDV+3TC+ABC+DRV+RTV	PI-based (others)	E	ZDV/3TC+TDF+DRV+RTV	609	49206	Female	258	1	11	No		East	Other	Rural	60	125	125	4.3	22	22	11.94	<-SD2	Thinness (<-2 SD)	14.08	Normal weight/Overweight		-2.394	<-2 SD	-2.813	<-2 SD		-3.667
9	No event	No event	92	83	3842	3842	3940	4555	Yes	Naive	1999-2004	3401	4010	12	>2	10	ZDV+3TC+ABC+DRV+RTV	PI-based (others)	E	ZDV/3TC+TDF+DRV+RTV	609	49206	Female	258	1	11.2	No		East	Other	Rural	60	127	127	4.3	22	22	11.94	<-SD2	Thinness (<-2 SD)	13.64	Thinness (<-2 SD)		-2.394	<-2 SD	-2.746	<-2 SD		-3.667
9	No event	No event	92	84	3940	3940	4010	4555	Yes	Naive	1999-2004	3401	4010	12	>2	10	ZDV+3TC+ABC+DRV+RTV	PI-based (others)	E	ZDV/3TC+TDF+DRV+RTV	609	49206	Female	258	1	11.5	No		East	Other	Rural	60	129	129	4.3	24	24	11.94	<-SD2	Thinness (<-2 SD)	14.42	Normal weight/Overweight		-2.394	<-2 SD	-2.783	<-2 SD		-3.667
9	No event	No event	92	85	4010	4010	4087	4555	Yes	Naive	1999-2004	4010	4269	12	>2	11	ZDV+DDI+DRV+RTV	PI-based (others)	E	ZDV/3TC+TDF+DRV+RTV	259	49206	Female	258	1	11.7	No		East	Other	Rural	60	130	130	4.3	24.5	24.5	11.94	<-SD2	Thinness (<-2 SD)	14.5	Normal weight/Overweight		-2.394	<-2 SD	-2.879	<-2 SD		-3.667
9	No event	No event	92	86	4087	4087	4178	4555	Yes	Naive	1999-2004	4010	4269	12	>2	11	ZDV+DDI+DRV+RTV	PI-based (others)	E	ZDV/3TC+TDF+DRV+RTV	259	49206	Female	258	1	11.9	No		East	Other	Rural	60	134	134	4.3	26.5	26.5	11.94	<-SD2	Thinness (<-2 SD)	14.76	Normal weight/Overweight		-2.394	<-2 SD	-2.6	<-2 SD		-3.667
9	No event	No event	92	87	4178	4178	4269	4555	Yes	Naive	1999-2004	4010	4269	12	>2	11	ZDV+DDI+DRV+RTV	PI-based (others)	E	ZDV/3TC+TDF+DRV+RTV	259	49206	Female	258	1	12.1	No		East	Other	Rural	60	135	135	4.3	28.5	28.5	11.94	<-SD2	Thinness (<-2 SD)	15.64	Normal weight/Overweight	Normal weight/Overweight	-2.394	<-2 SD	-2.827	<-2 SD	<-2 SD	-3.667
9	No event	No event	92	88	4269	4269	4304	4555	Yes	Naive	1999-2004	4269	4555	12	>2	12	ZDV/3TC+TDF+DRV+RTV	PI-based (others)	F	ZDV/3TC+TDF+DRV+RTV	286	49206	Female	258	1	12.4	No	No	East	Other	Rural	60	137	137	4.3	30	30	11.94	<-SD2	Thinness (<-2 SD)	15.98	Normal weight/Overweight	Normal weight/Overweight	-2.394	<-2 SD	-2.706	<-2 SD	<-2 SD	-3.667
9	No event	No event	92	89	4304	4304	4360	4555	Yes	Naive	1999-2004	4269	4555	12	>2	12	ZDV/3TC+TDF+DRV+RTV	PI-based (others)	F	ZDV/3TC+TDF+DRV+RTV	286	49206	Female	258	1	12.5	No	No	East	Other	Rural	60		138.2	4.3		30.8	11.94	<-SD2	Thinness (<-2 SD)	16.13	Normal weight/Overweight	Normal weight/Overweight	-2.394	<-2 SD	-2.529	<-2 SD	<-2 SD	-3.667
9	No event	No event	92	90	4360	4360	4451	4555	Yes	Naive	1999-2004	4269	4555	12	>2	12	ZDV/3TC+TDF+DRV+RTV	PI-based (others)	F	ZDV/3TC+TDF+DRV+RTV	286	49206	Female	258	1	12.6	No	No	East	Other	Rural	60	140	140	4.3	32	32	11.94	<-SD2	Thinness (<-2 SD)	16.33	Normal weight/Overweight	Normal weight/Overweight	-2.394	<-2 SD	-2.34	<-2 SD	<-2 SD	-3.667
9	No event	No event	92	91	4451	4451	4541	4555	Yes	Naive	1999-2004	4269	4555	12	>2	12	ZDV/3TC+TDF+DRV+RTV	PI-based (others)	F	ZDV/3TC+TDF+DRV+RTV	286	49206	Female	258	1	12.9	No	No	East	Other	Rural	60	142	142	4.3	33	33	11.94	<-SD2	Thinness (<-2 SD)	16.37	Normal weight/Overweight	Normal weight/Overweight	-2.394	<-2 SD	-2.1	<-2 SD	<-2 SD	-3.667
9	No event	No event	92	92	4541	4541	4555	4555	Yes	Naive	1999-2004	4269	4555	12	>2	12	ZDV/3TC+TDF+DRV+RTV	PI-based (others)	F	ZDV/3TC+TDF+DRV+RTV	286	49206	Female	258	1	13.1	Yes	Yes	East	Other	Rural	60	144	144	4.3	33	33	11.94	<-SD2	Thinness (<-2 SD)	15.91	Normal weight/Overweight	Normal weight/Overweight	-2.394	<-2 SD	-1.82	>=-2 SD	>=-2 SD	-3.667
10	No event	Withdrawal	95	1	0	0	36	3607	Yes	Naive	1999-2004	0	42	5	>2	1	ZDV+3TC+NFV	Nelfinavir + 2 NRTIs	A	ZDV/3TC+LPV/rtv	42	96466	Male	863	2	2.4	No		Central	Other	Urban	93	93	93	14	14	14	16.19	-SD2 to SD1	Normal weight/Overweight	16.19	Normal weight/Overweight		0.971	>=-2 SD	0.971	>=-2 SD		0.571
10	No event	Withdrawal	95	2	36	36	38	3607	Yes	Naive	1999-2004	0	42	5	>2	1	ZDV+3TC+NFV	Nelfinavir + 2 NRTIs	A	ZDV/3TC+LPV/rtv	42	96466	Male	863	2	2.5	No		Central	Other	Urban	93	95	95	14	15	15	16.19	-SD2 to SD1	Normal weight/Overweight	16.62	Normal weight/Overweight		0.971	>=-2 SD	1.083	>=-2 SD		0.571
10	No event	Withdrawal	95	3	38	38	67	3607	Yes	Naive	1999-2004	0	42	5	>2	1	ZDV+3TC+NFV	Nelfinavir + 2 NRTIs	A	ZDV/3TC+LPV/rtv	42	96466	Male	863	2	2.5	No		Central	Other	Urban	93		95	14		15	16.19	-SD2 to SD1	Normal weight/Overweight	16.62	Normal weight/Overweight		0.971	>=-2 SD	1.083	>=-2 SD		0.571
10	No event	Withdrawal	95	4	67	67	98	3607	Yes	Naive	1999-2004	42	1025	5	>2	2	D4T+3TC+NFV	Nelfinavir + 2 NRTIs	A	ZDV/3TC+LPV/rtv	983	96466	Male	863	2	2.5	No		Central	Other	Urban	93	95	95	14	15	15	16.19	-SD2 to SD1	Normal weight/Overweight	16.62	Normal weight/Overweight		0.971	>=-2 SD	0.892	>=-2 SD		0.571
10	No event	Withdrawal	95	5	98	98	126	3607	Yes	Naive	1999-2004	42	1025	5	>2	2	D4T+3TC+NFV	Nelfinavir + 2 NRTIs	A	ZDV/3TC+LPV/rtv	983	96466	Male	863	2	2.6	No		Central	Other	Urban	93	95	95	14	15	15	16.19	-SD2 to SD1	Normal weight/Overweight	16.62	Normal weight/Overweight		0.971	>=-2 SD	0.703	>=-2 SD		0.571
10	No event	Withdrawal	95	6	126	126	146	3607	Yes	Naive	1999-2004	42	1025	5	>2	2	D4T+3TC+NFV	Nelfinavir + 2 NRTIs	A	ZDV/3TC+LPV/rtv	983	96466	Male	863	2	2.7	No		Central	Other	Urban	93	95	95	14	16	16	16.19	-SD2 to SD1	Normal weight/Overweight	17.73	Normal weight/Overweight		0.971	>=-2 SD	0.703	>=-2 SD		0.571
10	No event	Withdrawal	95	7	146	146	175	3607	Yes	Naive	1999-2004	42	1025	5	>2	2	D4T+3TC+NFV	Nelfinavir + 2 NRTIs	A	ZDV/3TC+LPV/rtv	983	96466	Male	863	2	2.8	No		Central	Other	Urban	93	95	95	14	16	16	16.19	-SD2 to SD1	Normal weight/Overweight	17.73	Normal weight/Overweight		0.971	>=-2 SD	0.514	>=-2 SD		0.571
10	No event	Withdrawal	95	8	175	175	207	3607	Yes	Naive	1999-2004	42	1025	5	>2	2	D4T+3TC+NFV	Nelfinavir + 2 NRTIs	A	ZDV/3TC+LPV/rtv	983	96466	Male	863	2	2.8	No		Central	Other	Urban	93	97	97	14	16	16	16.19	-SD2 to SD1	Normal weight/Overweight	17	Normal weight/Overweight		0.971	>=-2 SD	0.868	>=-2 SD		0.571
10	No event	Withdrawal	95	9	207	207	235	3607	Yes	Naive	1999-2004	42	1025	5	>2	2	D4T+3TC+NFV	Nelfinavir + 2 NRTIs	A	ZDV/3TC+LPV/rtv	983	96466	Male	863	2	2.9	No		Central	Other	Urban	93	98	98	14	16	16	16.19	-SD2 to SD1	Normal weight/Overweight	16.66	Normal weight/Overweight		0.971	>=-2 SD	0.947	>=-2 SD		0.571
10	No event	Withdrawal	95	10	235	235	261	3607	Yes	Naive	1999-2004	42	1025	5	>2	2	D4T+3TC+NFV	Nelfinavir + 2 NRTIs	A	ZDV/3TC+LPV/rtv	983	96466	Male	863	2	3	No		Central	Other	Urban	93	100	100	14	17	17	16.19	-SD2 to SD1	Normal weight/Overweight	17	Normal weight/Overweight		0.971	>=-2 SD	1.282	>=-2 SD		0.571
10	No event	Withdrawal	95	11	261	261	289	3607	Yes	Naive	1999-2004	42	1025	5	>2	2	D4T+3TC+NFV	Nelfinavir + 2 NRTIs	A	ZDV/3TC+LPV/rtv	983	96466	Male	863	2	3.1	No		Central	Other	Urban	93	100	100	14	17	17	16.19	-SD2 to SD1	Normal weight/Overweight	17	Normal weight/Overweight		0.971	>=-2 SD	1.128	>=-2 SD		0.571
10	No event	Withdrawal	95	12	289	289	324	3607	Yes	Naive	1999-2004	42	1025	5	>2	2	D4T+3TC+NFV	Nelfinavir + 2 NRTIs	A	ZDV/3TC+LPV/rtv	983	96466	Male	863	2	3.2	No		Central	Other	Urban	93	100	100	14	17	17	16.19	-SD2 to SD1	Normal weight/Overweight	17	Normal weight/Overweight		0.971	>=-2 SD	0.949	>=-2 SD		0.571
10	No event	Withdrawal	95	13	324	324	353	3607	Yes	Naive	1999-2004	42	1025	5	>2	2	D4T+3TC+NFV	Nelfinavir + 2 NRTIs	A	ZDV/3TC+LPV/rtv	983	96466	Male	863	2	3.2	No		Central	Other	Urban	93	101	101	14	17.5	17.5	16.19	-SD2 to SD1	Normal weight/Overweight	17.16	Normal weight/Overweight		0.971	>=-2 SD	1.051	>=-2 SD		0.571
10	No event	Withdrawal	95	14	353	353	380	3607	Yes	Naive	1999-2004	42	1025	5	>2	2	D4T+3TC+NFV	Nelfinavir + 2 NRTIs	A	ZDV/3TC+LPV/rtv	983	96466	Male	863	2	3.3	No		Central	Other	Urban	93	101	101	14	18	18	16.19	-SD2 to SD1	Normal weight/Overweight	17.65	Normal weight/Overweight		0.971	>=-2 SD	0.897	>=-2 SD		0.571
10	No event	Withdrawal	95	15	380	380	415	3607	Yes	Naive	1999-2004	42	1025	5	>2	2	D4T+3TC+NFV	Nelfinavir + 2 NRTIs	A	ZDV/3TC+LPV/rtv	983	96466	Male	863	2	3.4	No		Central	Other	Urban	93	103	103	14	16	16	16.19	-SD2 to SD1	Normal weight/Overweight	15.08	Normal weight/Overweight		0.971	>=-2 SD	1.256	>=-2 SD		0.571
10	No event	Withdrawal	95	16	415	415	443	3607	Yes	Naive	1999-2004	42	1025	5	>2	2	D4T+3TC+NFV	Nelfinavir + 2 NRTIs	A	ZDV/3TC+LPV/rtv	983	96466	Male	863	2	3.5	No		Central	Other	Urban	93	103	103	14	17.5	17.5	16.19	-SD2 to SD1	Normal weight/Overweight	16.5	Normal weight/Overweight		0.971	>=-2 SD	1.103	>=-2 SD		0.571
10	No event	Withdrawal	95	17	443	443	470	3607	Yes	Naive	1999-2004	42	1025	5	>2	2	D4T+3TC+NFV	Nelfinavir + 2 NRTIs	A	ZDV/3TC+LPV/rtv	983	96466	Male	863	2	3.6	No		Central	Other	Urban	93	103	103	14	18.2	18.2	16.19	-SD2 to SD1	Normal weight/Overweight	17.16	Normal weight/Overweight		0.971	>=-2 SD	0.95	>=-2 SD		0.571
10	No event	Withdrawal	95	18	470	470	506	3607	Yes	Naive	1999-2004	42	1025	5	>2	2	D4T+3TC+NFV	Nelfinavir + 2 NRTIs	A	ZDV/3TC+LPV/rtv	983	96466	Male	863	2	3.6	No		Central	Other	Urban	93	103	103	14	18	18	16.19	-SD2 to SD1	Normal weight/Overweight	16.97	Normal weight/Overweight		0.971	>=-2 SD	0.8	>=-2 SD		0.571
10	No event	Withdrawal	95	19	506	506	534	3607	Yes	Naive	1999-2004	42	1025	5	>2	2	D4T+3TC+NFV	Nelfinavir + 2 NRTIs	A	ZDV/3TC+LPV/rtv	983	96466	Male	863	2	3.7	No		Central	Other	Urban	93	103	103	14	19.2	19.2	16.19	-SD2 to SD1	Normal weight/Overweight	18.1	Normal weight/Overweight		0.971	>=-2 SD	0.65	>=-2 SD		0.571
10	No event	Withdrawal	95	20	534	534	535	3607	Yes	Naive	1999-2004	42	1025	5	>2	2	D4T+3TC+NFV	Nelfinavir + 2 NRTIs	A	ZDV/3TC+LPV/rtv	983	96466	Male	863	2	3.8	No		Central	Other	Urban	93	104.5	104.5	14	19.2	19.2	16.19	-SD2 to SD1	Normal weight/Overweight	17.58	Normal weight/Overweight		0.971	>=-2 SD	0.878	>=-2 SD		0.571
10	No event	Withdrawal	95	21	535	535	562	3607	Yes	Naive	1999-2004	42	1025	5	>2	2	D4T+3TC+NFV	Nelfinavir + 2 NRTIs	A	ZDV/3TC+LPV/rtv	983	96466	Male	863	2	3.8	No		Central	Other	Urban	93		104.6	14		19.2	16.19	-SD2 to SD1	Normal weight/Overweight	17.55	Normal weight/Overweight		0.971	>=-2 SD	0.902	>=-2 SD		0.571
10	No event	Withdrawal	95	22	562	562	590	3607	Yes	Naive	1999-2004	42	1025	5	>2	2	D4T+3TC+NFV	Nelfinavir + 2 NRTIs	A	ZDV/3TC+LPV/rtv	983	96466	Male	863	2	3.9	No		Central	Other	Urban	93	106	106	14	18.7	18.7	16.19	-SD2 to SD1	Normal weight/Overweight	16.64	Normal weight/Overweight		0.971	>=-2 SD	1.125	>=-2 SD		0.571
10	No event	Withdrawal	95	23	590	590	619	3607	Yes	Naive	1999-2004	42	1025	5	>2	2	D4T+3TC+NFV	Nelfinavir + 2 NRTIs	A	ZDV/3TC+LPV/rtv	983	96466	Male	863	2	4	No		Central	Other	Urban	93	108	108	14	19	19	16.19	-SD2 to SD1	Normal weight/Overweight	16.29	Normal weight/Overweight		0.971	>=-2 SD	1.463	>=-2 SD		0.571
10	No event	Withdrawal	95	24	619	619	653	3607	Yes	Naive	1999-2004	42	1025	5	>2	2	D4T+3TC+NFV	Nelfinavir + 2 NRTIs	A	ZDV/3TC+LPV/rtv	983	96466	Male	863	2	4.1	No		Central	Other	Urban	93	108	108	14	19	19	16.19	-SD2 to SD1	Normal weight/Overweight	16.29	Normal weight/Overweight		0.971	>=-2 SD	1.317	>=-2 SD		0.571
10	No event	Withdrawal	95	25	653	653	689	3607	Yes	Naive	1999-2004	42	1025	5	>2	2	D4T+3TC+NFV	Nelfinavir + 2 NRTIs	A	ZDV/3TC+LPV/rtv	983	96466	Male	863	2	4.2	No		Central	Other	Urban	93	109.5	109.5	14	18.7	18.7	16.19	-SD2 to SD1	Normal weight/Overweight	15.6	Normal weight/Overweight		0.971	>=-2 SD	1.524	>=-2 SD		0.571
10	No event	Withdrawal	95	26	689	689	717	3607	Yes	Naive	1999-2004	42	1025	5	>2	2	D4T+3TC+NFV	Nelfinavir + 2 NRTIs	A	ZDV/3TC+LPV/rtv	983	96466	Male	863	2	4.2	No		Central	Other	Urban	93	109	109	14	19.5	19.5	16.19	-SD2 to SD1	Normal weight/Overweight	16.41	Normal weight/Overweight		0.971	>=-2 SD	1.286	>=-2 SD		0.571
10	No event	Withdrawal	95	27	717	717	752	3607	Yes	Naive	1999-2004	42	1025	5	>2	2	D4T+3TC+NFV	Nelfinavir + 2 NRTIs	A	ZDV/3TC+LPV/rtv	983	96466	Male	863	2	4.3	No		Central	Other	Urban	93	110	110	14	18.9	18.9	16.19	-SD2 to SD1	Normal weight/Overweight	15.62	Normal weight/Overweight		0.971	>=-2 SD	1.372	>=-2 SD		0.571
10	No event	Withdrawal	95	28	752	752	780	3607	Yes	Naive	1999-2004	42	1025	5	>2	2	D4T+3TC+NFV	Nelfinavir + 2 NRTIs	A	ZDV/3TC+LPV/rtv	983	96466	Male	863	2	4.4	No		Central	Other	Urban	93	110.5	110.5	14	18.6	18.6	16.19	-SD2 to SD1	Normal weight/Overweight	15.23	Normal weight/Overweight		0.971	>=-2 SD	1.381	>=-2 SD		0.571
10	No event	Withdrawal	95	29	780	780	786	3607	Yes	Naive	1999-2004	42	1025	5	>2	2	D4T+3TC+NFV	Nelfinavir + 2 NRTIs	A	ZDV/3TC+LPV/rtv	983	96466	Male	863	2	4.5	No		Central	Other	Urban	93	111	111	14	18.7	18.7	16.19	-SD2 to SD1	Normal weight/Overweight	15.18	Normal weight/Overweight		0.971	>=-2 SD	1.349	>=-2 SD		0.571
10	No event	Withdrawal	95	30	786	786	815	3607	Yes	Naive	1999-2004	42	1025	5	>2	2	D4T+3TC+NFV	Nelfinavir + 2 NRTIs	A	ZDV/3TC+LPV/rtv	983	96466	Male	863	2	4.5	No		Central	Other	Urban	93		111.2	14		18.7	16.19	-SD2 to SD1	Normal weight/Overweight	15.12	Normal weight/Overweight		0.971	>=-2 SD	1.395	>=-2 SD		0.571
10	No event	Withdrawal	95	31	815	815	836	3607	Yes	Naive	1999-2004	42	1025	5	>2	2	D4T+3TC+NFV	Nelfinavir + 2 NRTIs	A	ZDV/3TC+LPV/rtv	983	96466	Male	863	2	4.6	No		Central	Other	Urban	93	112	112	14	18.6	18.6	16.19	-SD2 to SD1	Normal weight/Overweight	14.83	Normal weight/Overweight		0.971	>=-2 SD	1.432	>=-2 SD		0.571
10	No event	Withdrawal	95	32	836	836	869	3607	Yes	Naive	1999-2004	42	1025	5	>2	2	D4T+3TC+NFV	Nelfinavir + 2 NRTIs	A	ZDV/3TC+LPV/rtv	983	96466	Male	863	2	4.7	No		Central	Other	Urban	93	111.5	111.5	14	19.2	19.2	16.19	-SD2 to SD1	Normal weight/Overweight	15.44	Normal weight/Overweight		0.971	>=-2 SD	1.205	>=-2 SD		0.571
10	No event	Withdrawal	95	33	869	869	891	3607	Yes	Naive	1999-2004	42	1025	5	>2	2	D4T+3TC+NFV	Nelfinavir + 2 NRTIs	A	ZDV/3TC+LPV/rtv	983	96466	Male	863	2	4.7	No		Central	Other	Urban	93	113	113	14	19.6	19.6	16.19	-SD2 to SD1	Normal weight/Overweight	15.35	Normal weight/Overweight		0.971	>=-2 SD	1.409	>=-2 SD		0.571
10	No event	Withdrawal	95	34	891	891	896	3607	Yes	Naive	1999-2004	42	1025	5	>2	2	D4T+3TC+NFV	Nelfinavir + 2 NRTIs	A	ZDV/3TC+LPV/rtv	983	96466	Male	863	2	4.8	No		Central	Other	Urban	93	113	113	14	19.6	19.6	16.19	-SD2 to SD1	Normal weight/Overweight	15.35	Normal weight/Overweight		0.971	>=-2 SD	1.295	>=-2 SD		0.571
10	No event	Withdrawal	95	35	896	896	927	3607	Yes	Naive	1999-2004	42	1025	5	>2	2	D4T+3TC+NFV	Nelfinavir + 2 NRTIs	A	ZDV/3TC+LPV/rtv	983	96466	Male	863	2	4.8	No		Central	Other	Urban	93		113.1	14		19.5	16.19	-SD2 to SD1	Normal weight/Overweight	15.24	Normal weight/Overweight		0.971	>=-2 SD	1.318	>=-2 SD		0.571
10	No event	Withdrawal	95	36	927	927	962	3607	Yes	Naive	1999-2004	42	1025	5	>2	2	D4T+3TC+NFV	Nelfinavir + 2 NRTIs	A	ZDV/3TC+LPV/rtv	983	96466	Male	863	2	4.9	No		Central	Other	Urban	93	114	114	14	18.9	18.9	16.19	-SD2 to SD1	Normal weight/Overweight	14.54	Normal weight/Overweight		0.971	>=-2 SD	1.378	>=-2 SD		0.571
10	No event	Withdrawal	95	37	962	962	997	3607	Yes	Naive	1999-2004	42	1025	5	>2	2	D4T+3TC+NFV	Nelfinavir + 2 NRTIs	A	ZDV/3TC+LPV/rtv	983	96466	Male	863	2	5	No		Central	Other	Urban	93	115	115	14	19.5	19.5	16.19	-SD2 to SD1	Normal weight/Overweight	14.74	Normal weight/Overweight		0.971	>=-2 SD	1.489	>=-2 SD		0.571
10	No event	Withdrawal	95	38	997	997	1025	3607	Yes	Naive	1999-2004	42	1025	5	>2	2	D4T+3TC+NFV	Nelfinavir + 2 NRTIs	A	ZDV/3TC+LPV/rtv	983	96466	Male	863	2	5.1	No		Central	Other	Urban	93	115.5	115.5	14	19.8	19.8	16.19	-SD2 to SD1	Normal weight/Overweight	14.84	Normal weight/Overweight		0.971	>=-2 SD	1.5	>=-2 SD		0.571
10	No event	Withdrawal	95	39	1025	1025	1026	3607	Yes	Naive	1999-2004	1025	2250	5	>2	3	D4T/3TC/NVP	Nevirapine + 2-3 NRTIs	B	ZDV/3TC+LPV/rtv	1225	96466	Male	863	2	5.2	No		Central	Other	Urban	93	117	117	14	20.2	20.2	16.19	-SD2 to SD1	Normal weight/Overweight	14.76	Normal weight/Overweight		0.971	>=-2 SD	1.689	>=-2 SD		0.571
10	No event	Withdrawal	95	40	1026	1026	1039	3607	Yes	Naive	1999-2004	1025	2250	5	>2	3	D4T/3TC/NVP	Nevirapine + 2-3 NRTIs	B	ZDV/3TC+LPV/rtv	1225	96466	Male	863	2	5.2	No		Central	Other	Urban	93		117	14		20.3	16.19	-SD2 to SD1	Normal weight/Overweight	14.83	Normal weight/Overweight		0.971	>=-2 SD	1.689	>=-2 SD		0.571
10	No event	Withdrawal	95	41	1039	1039	1053	3607	Yes	Naive	1999-2004	1025	2250	5	>2	3	D4T/3TC/NVP	Nevirapine + 2-3 NRTIs	B	ZDV/3TC+LPV/rtv	1225	96466	Male	863	2	5.2	No		Central	Other	Urban	93	117	117	14	21	21	16.19	-SD2 to SD1	Normal weight/Overweight	15.34	Normal weight/Overweight		0.971	>=-2 SD	1.689	>=-2 SD		0.571
10	No event	Withdrawal	95	42	1053	1053	1113	3607	Yes	Naive	1999-2004	1025	2250	5	>2	3	D4T/3TC/NVP	Nevirapine + 2-3 NRTIs	B	ZDV/3TC+LPV/rtv	1225	96466	Male	863	2	5.2	No		Central	Other	Urban	93	117	117	14	21.7	21.7	16.19	-SD2 to SD1	Normal weight/Overweight	15.85	Normal weight/Overweight		0.971	>=-2 SD	1.578	>=-2 SD		0.571
10	No event	Withdrawal	95	43	1113	1113	1144	3607	Yes	Naive	1999-2004	1025	2250	5	>2	3	D4T/3TC/NVP	Nevirapine + 2-3 NRTIs	B	ZDV/3TC+LPV/rtv	1225	96466	Male	863	2	5.4	No		Central	Other	Urban	93		117.7	14		20.8	16.19	-SD2 to SD1	Normal weight/Overweight	15.01	Normal weight/Overweight		0.971	>=-2 SD	1.511	>=-2 SD		0.571
10	No event	Withdrawal	95	44	1144	1144	1172	3607	Yes	Naive	1999-2004	1025	2250	5	>2	3	D4T/3TC/NVP	Nevirapine + 2-3 NRTIs	B	ZDV/3TC+LPV/rtv	1225	96466	Male	863	2	5.5	No		Central	Other	Urban	93	118	118	14	20.4	20.4	16.19	-SD2 to SD1	Normal weight/Overweight	14.65	Normal weight/Overweight		0.971	>=-2 SD	1.435	>=-2 SD		0.571
10	No event	Withdrawal	95	45	1172	1172	1200	3607	Yes	Naive	1999-2004	1025	2250	5	>2	3	D4T/3TC/NVP	Nevirapine + 2-3 NRTIs	B	ZDV/3TC+LPV/rtv	1225	96466	Male	863	2	5.6	No		Central	Other	Urban	93	120	120	14	20.8	20.8	16.19	-SD2 to SD1	Normal weight/Overweight	14.44	Normal weight/Overweight		0.971	>=-2 SD	1.761	>=-2 SD		0.571
10	No event	Withdrawal	95	46	1200	1200	1249	3607	Yes	Naive	1999-2004	1025	2250	5	>2	3	D4T/3TC/NVP	Nevirapine + 2-3 NRTIs	B	ZDV/3TC+LPV/rtv	1225	96466	Male	863	2	5.6	No		Central	Other	Urban	93	119	119	14	20.6	20.6	16.19	-SD2 to SD1	Normal weight/Overweight	14.55	Normal weight/Overweight		0.971	>=-2 SD	1.435	>=-2 SD		0.571
10	No event	Withdrawal	95	47	1249	1249	1270	3607	Yes	Naive	1999-2004	1025	2250	5	>2	3	D4T/3TC/NVP	Nevirapine + 2-3 NRTIs	B	ZDV/3TC+LPV/rtv	1225	96466	Male	863	2	5.8	No		Central	Other	Urban	93		121.1	14		21	16.19	-SD2 to SD1	Normal weight/Overweight	14.32	Normal weight/Overweight		0.971	>=-2 SD	1.783	>=-2 SD		0.571
10	No event	Withdrawal	95	48	1270	1270	1326	3607	Yes	Naive	1999-2004	1025	2250	5	>2	3	D4T/3TC/NVP	Nevirapine + 2-3 NRTIs	B	ZDV/3TC+LPV/rtv	1225	96466	Male	863	2	5.8	No		Central	Other	Urban	93	122	122	14	21.2	21.2	16.19	-SD2 to SD1	Normal weight/Overweight	14.24	Normal weight/Overweight		0.971	>=-2 SD	1.87	>=-2 SD		0.571
10	No event	Withdrawal	95	49	1326	1326	1417	3607	Yes	Naive	1999-2004	1025	2250	5	>2	3	D4T/3TC/NVP	Nevirapine + 2-3 NRTIs	B	ZDV/3TC+LPV/rtv	1225	96466	Male	863	2	6	No		Central	Other	Urban	93		122	14		21.9	16.19	-SD2 to SD1	Normal weight/Overweight	14.71	Normal weight/Overweight		0.971	>=-2 SD	1.652	>=-2 SD		0.571
10	No event	Withdrawal	95	50	1417	1417	1445	3607	Yes	Naive	1999-2004	1025	2250	5	>2	3	D4T/3TC/NVP	Nevirapine + 2-3 NRTIs	B	ZDV/3TC+LPV/rtv	1225	96466	Male	863	2	6.2	No		Central	Other	Urban	93	122	122	14	23	23	16.19	-SD2 to SD1	Normal weight/Overweight	15.45	Normal weight/Overweight		0.971	>=-2 SD	1.292	>=-2 SD		0.571
10	No event	Withdrawal	95	51	1445	1445	1480	3607	Yes	Naive	1999-2004	1025	2250	5	>2	3	D4T/3TC/NVP	Nevirapine + 2-3 NRTIs	B	ZDV/3TC+LPV/rtv	1225	96466	Male	863	2	6.3	No		Central	Other	Urban	93	122.5	122.5	14	21.6	21.6	16.19	-SD2 to SD1	Normal weight/Overweight	14.39	Normal weight/Overweight		0.971	>=-2 SD	1.292	>=-2 SD		0.571
10	No event	Withdrawal	95	52	1480	1480	1508	3607	Yes	Naive	1999-2004	1025	2250	5	>2	3	D4T/3TC/NVP	Nevirapine + 2-3 NRTIs	B	ZDV/3TC+LPV/rtv	1225	96466	Male	863	2	6.4	No		Central	Other	Urban	93	123	123	14	22.1	22.1	16.19	-SD2 to SD1	Normal weight/Overweight	14.61	Normal weight/Overweight		0.971	>=-2 SD	1.292	>=-2 SD		0.571
10	No event	Withdrawal	95	53	1508	1508	1536	3607	Yes	Naive	1999-2004	1025	2250	5	>2	3	D4T/3TC/NVP	Nevirapine + 2-3 NRTIs	B	ZDV/3TC+LPV/rtv	1225	96466	Male	863	2	6.5	No		Central	Other	Urban	93	123	123	14	22.4	22.4	16.19	-SD2 to SD1	Normal weight/Overweight	14.81	Normal weight/Overweight		0.971	>=-2 SD	1.188	>=-2 SD		0.571
10	No event	Withdrawal	95	54	1536	1536	1571	3607	Yes	Naive	1999-2004	1025	2250	5	>2	3	D4T/3TC/NVP	Nevirapine + 2-3 NRTIs	B	ZDV/3TC+LPV/rtv	1225	96466	Male	863	2	6.6	No		Central	Other	Urban	93	124	124	14	22.8	22.8	16.19	-SD2 to SD1	Normal weight/Overweight	14.83	Normal weight/Overweight		0.971	>=-2 SD	1.286	>=-2 SD		0.571
10	No event	Withdrawal	95	55	1571	1571	1599	3607	Yes	Naive	1999-2004	1025	2250	5	>2	3	D4T/3TC/NVP	Nevirapine + 2-3 NRTIs	B	ZDV/3TC+LPV/rtv	1225	96466	Male	863	2	6.7	No		Central	Other	Urban	93	123	123	14	23.1	23.1	16.19	-SD2 to SD1	Normal weight/Overweight	15.27	Normal weight/Overweight		0.971	>=-2 SD	0.98	>=-2 SD		0.571
10	No event	Withdrawal	95	56	1599	1599	1669	3607	Yes	Naive	1999-2004	1025	2250	5	>2	3	D4T/3TC/NVP	Nevirapine + 2-3 NRTIs	B	ZDV/3TC+LPV/rtv	1225	96466	Male	863	2	6.7	No		Central	Other	Urban	93		123.9	14		23.4	16.19	-SD2 to SD1	Normal weight/Overweight	15.24	Normal weight/Overweight		0.971	>=-2 SD	1.082	>=-2 SD		0.571
10	No event	Withdrawal	95	57	1669	1669	1697	3607	Yes	Naive	1999-2004	1025	2250	5	>2	3	D4T/3TC/NVP	Nevirapine + 2-3 NRTIs	B	ZDV/3TC+LPV/rtv	1225	96466	Male	863	2	6.9	No		Central	Other	Urban	93		126.1	14		24.2	16.19	-SD2 to SD1	Normal weight/Overweight	15.22	Normal weight/Overweight		0.971	>=-2 SD	1.32	>=-2 SD		0.571
10	No event	Withdrawal	95	58	1697	1697	1725	3607	Yes	Naive	1999-2004	1025	2250	5	>2	3	D4T/3TC/NVP	Nevirapine + 2-3 NRTIs	B	ZDV/3TC+LPV/rtv	1225	96466	Male	863	2	7	No		Central	Other	Urban	93	127	127	14	24.5	24.5	16.19	-SD2 to SD1	Normal weight/Overweight	15.19	Normal weight/Overweight		0.971	>=-2 SD	1.429	>=-2 SD		0.571
10	No event	Withdrawal	95	59	1725	1725	1753	3607	Yes	Naive	1999-2004	1025	2250	5	>2	3	D4T/3TC/NVP	Nevirapine + 2-3 NRTIs	B	ZDV/3TC+LPV/rtv	1225	96466	Male	863	2	7.1	No		Central	Other	Urban	93	127	127	14	23.9	23.9	16.19	-SD2 to SD1	Normal weight/Overweight	14.82	Normal weight/Overweight		0.971	>=-2 SD	1.32	>=-2 SD		0.571
10	No event	Withdrawal	95	60	1753	1753	1757	3607	Yes	Naive	1999-2004	1025	2250	5	>2	3	D4T/3TC/NVP	Nevirapine + 2-3 NRTIs	B	ZDV/3TC+LPV/rtv	1225	96466	Male	863	2	7.2	No		Central	Other	Urban	93	127	127	14	23.6	23.6	16.19	-SD2 to SD1	Normal weight/Overweight	14.63	Normal weight/Overweight		0.971	>=-2 SD	1.245	>=-2 SD		0.571
10	No event	Withdrawal	95	61	1757	1757	1781	3607	Yes	Naive	1999-2004	1025	2250	5	>2	3	D4T/3TC/NVP	Nevirapine + 2-3 NRTIs	B	ZDV/3TC+LPV/rtv	1225	96466	Male	863	2	7.2	No		Central	Other	Urban	93		127.1	14		23.8	16.19	-SD2 to SD1	Normal weight/Overweight	14.73	Normal weight/Overweight		0.971	>=-2 SD	1.265	>=-2 SD		0.571
10	No event	Withdrawal	95	62	1781	1781	1816	3607	Yes	Naive	1999-2004	1025	2250	5	>2	3	D4T/3TC/NVP	Nevirapine + 2-3 NRTIs	B	ZDV/3TC+LPV/rtv	1225	96466	Male	863	2	7.2	No		Central	Other	Urban	93	127.5	127.5	14	24.7	24.7	16.19	-SD2 to SD1	Normal weight/Overweight	15.19	Normal weight/Overweight		0.971	>=-2 SD	1.24	>=-2 SD		0.571
10	No event	Withdrawal	95	63	1816	1816	1844	3607	Yes	Naive	1999-2004	1025	2250	5	>2	3	D4T/3TC/NVP	Nevirapine + 2-3 NRTIs	B	ZDV/3TC+LPV/rtv	1225	96466	Male	863	2	7.3	No		Central	Other	Urban	93	128	128	14	25.5	25.5	16.19	-SD2 to SD1	Normal weight/Overweight	15.56	Normal weight/Overweight		0.971	>=-2 SD	1.24	>=-2 SD		0.571
10	No event	Withdrawal	95	64	1844	1844	1872	3607	Yes	Naive	1999-2004	1025	2250	5	>2	3	D4T/3TC/NVP	Nevirapine + 2-3 NRTIs	B	ZDV/3TC+LPV/rtv	1225	96466	Male	863	2	7.4	No		Central	Other	Urban	93	128	128	14	25.6	25.6	16.19	-SD2 to SD1	Normal weight/Overweight	15.63	Normal weight/Overweight		0.971	>=-2 SD	1.16	>=-2 SD		0.571
10	No event	Withdrawal	95	65	1872	1872	1879	3607	Yes	Naive	1999-2004	1025	2250	5	>2	3	D4T/3TC/NVP	Nevirapine + 2-3 NRTIs	B	ZDV/3TC+LPV/rtv	1225	96466	Male	863	2	7.5	No		Central	Other	Urban	93	129	129	14	25.4	25.4	16.19	-SD2 to SD1	Normal weight/Overweight	15.26	Normal weight/Overweight		0.971	>=-2 SD	1.255	>=-2 SD		0.571
10	No event	Withdrawal	95	66	1879	1879	1900	3607	Yes	Naive	1999-2004	1025	2250	5	>2	3	D4T/3TC/NVP	Nevirapine + 2-3 NRTIs	B	ZDV/3TC+LPV/rtv	1225	96466	Male	863	2	7.5	No		Central	Other	Urban	93		129.1	14		25.4	16.19	-SD2 to SD1	Normal weight/Overweight	15.24	Normal weight/Overweight		0.971	>=-2 SD	1.275	>=-2 SD		0.571
10	No event	Withdrawal	95	67	1900	1900	1928	3607	Yes	Naive	1999-2004	1025	2250	5	>2	3	D4T/3TC/NVP	Nevirapine + 2-3 NRTIs	B	ZDV/3TC+LPV/rtv	1225	96466	Male	863	2	7.6	No		Central	Other	Urban	93	129.5	129.5	14	25.3	25.3	16.19	-SD2 to SD1	Normal weight/Overweight	15.09	Normal weight/Overweight		0.971	>=-2 SD	1.255	>=-2 SD		0.571
10	No event	Withdrawal	95	68	1928	1928	1963	3607	Yes	Naive	1999-2004	1025	2250	5	>2	3	D4T/3TC/NVP	Nevirapine + 2-3 NRTIs	B	ZDV/3TC+LPV/rtv	1225	96466	Male	863	2	7.6	No		Central	Other	Urban	93	129.5	129.5	14	24.9	24.9	16.19	-SD2 to SD1	Normal weight/Overweight	14.85	Normal weight/Overweight		0.971	>=-2 SD	1.154	>=-2 SD		0.571
10	No event	Withdrawal	95	69	1963	1963	1998	3607	Yes	Naive	1999-2004	1025	2250	5	>2	3	D4T/3TC/NVP	Nevirapine + 2-3 NRTIs	B	ZDV/3TC+LPV/rtv	1225	96466	Male	863	2	7.7	No		Central	Other	Urban	93	130	130	14	25.2	25.2	16.19	-SD2 to SD1	Normal weight/Overweight	14.91	Normal weight/Overweight		0.971	>=-2 SD	1.173	>=-2 SD		0.571
10	No event	Withdrawal	95	70	1998	1998	2026	3607	Yes	Naive	1999-2004	1025	2250	5	>2	3	D4T/3TC/NVP	Nevirapine + 2-3 NRTIs	B	ZDV/3TC+LPV/rtv	1225	96466	Male	863	2	7.8	No		Central	Other	Urban	93	132	132	14	25.7	25.7	16.19	-SD2 to SD1	Normal weight/Overweight	14.75	Normal weight/Overweight		0.971	>=-2 SD	1.462	>=-2 SD		0.571
10	No event	Withdrawal	95	71	2026	2026	2068	3607	Yes	Naive	1999-2004	1025	2250	5	>2	3	D4T/3TC/NVP	Nevirapine + 2-3 NRTIs	B	ZDV/3TC+LPV/rtv	1225	96466	Male	863	2	7.9	No		Central	Other	Urban	93	131	131	14	25.6	25.6	16.19	-SD2 to SD1	Normal weight/Overweight	14.92	Normal weight/Overweight		0.971	>=-2 SD	1.17	>=-2 SD		0.571
10	No event	Withdrawal	95	72	2068	2068	2124	3607	Yes	Naive	1999-2004	1025	2250	5	>2	3	D4T/3TC/NVP	Nevirapine + 2-3 NRTIs	B	ZDV/3TC+LPV/rtv	1225	96466	Male	863	2	8	No		Central	Other	Urban	93	132	132	14	25.7	25.7	16.19	-SD2 to SD1	Normal weight/Overweight	14.75	Normal weight/Overweight		0.971	>=-2 SD	1.283	>=-2 SD		0.571
10	No event	Withdrawal	95	73	2124	2124	2187	3607	Yes	Naive	1999-2004	1025	2250	5	>2	3	D4T/3TC/NVP	Nevirapine + 2-3 NRTIs	B	ZDV/3TC+LPV/rtv	1225	96466	Male	863	2	8.2	No		Central	Other	Urban	93	133	133	14	25.9	25.9	16.19	-SD2 to SD1	Normal weight/Overweight	14.64	Normal weight/Overweight		0.971	>=-2 SD	1.302	>=-2 SD		0.571
10	No event	Withdrawal	95	74	2187	2187	2250	3607	Yes	Naive	1999-2004	1025	2250	5	>2	3	D4T/3TC/NVP	Nevirapine + 2-3 NRTIs	B	ZDV/3TC+LPV/rtv	1225	96466	Male	863	2	8.4	No		Central	Other	Urban	93	133	133	14	26	26	16.19	-SD2 to SD1	Normal weight/Overweight	14.7	Normal weight/Overweight		0.971	>=-2 SD	1.151	>=-2 SD		0.571
10	No event	Withdrawal	95	75	2250	2250	2306	3607	Yes	Naive	1999-2004	2250	2530	5	>2	4	ZDV+3TC+NVP	Nevirapine + 2-3 NRTIs	B	ZDV/3TC+LPV/rtv	280	96466	Male	863	2	8.5	No		Central	Other	Urban	93	135	135	14	26.7	26.7	16.19	-SD2 to SD1	Normal weight/Overweight	14.65	Normal weight/Overweight		0.971	>=-2 SD	1.352	>=-2 SD		0.571
10	No event	Withdrawal	95	76	2306	2306	2369	3607	Yes	Naive	1999-2004	2250	2530	5	>2	4	ZDV+3TC+NVP	Nevirapine + 2-3 NRTIs	B	ZDV/3TC+LPV/rtv	280	96466	Male	863	2	8.7	No		Central	Other	Urban	93	135	135	14	26.6	26.6	16.19	-SD2 to SD1	Normal weight/Overweight	14.6	Normal weight/Overweight		0.971	>=-2 SD	1.208	>=-2 SD		0.571
10	No event	Withdrawal	95	77	2369	2369	2425	3607	Yes	Naive	1999-2004	2250	2530	5	>2	4	ZDV+3TC+NVP	Nevirapine + 2-3 NRTIs	B	ZDV/3TC+LPV/rtv	280	96466	Male	863	2	8.8	No		Central	Other	Urban	93	135	135	14	27.5	27.5	16.19	-SD2 to SD1	Normal weight/Overweight	15.09	Normal weight/Overweight		0.971	>=-2 SD	1.057	>=-2 SD		0.571
10	No event	Withdrawal	95	78	2425	2425	2488	3607	Yes	Naive	1999-2004	2250	2530	5	>2	4	ZDV+3TC+NVP	Nevirapine + 2-3 NRTIs	B	ZDV/3TC+LPV/rtv	280	96466	Male	863	2	9	No		Central	Other	Urban	93	136	136	14	27.5	27.5	16.19	-SD2 to SD1	Normal weight/Overweight	14.87	Normal weight/Overweight		0.971	>=-2 SD	1.075	>=-2 SD		0.571
10	No event	Withdrawal	95	79	2488	2488	2516	3607	Yes	Naive	1999-2004	2250	2530	5	>2	4	ZDV+3TC+NVP	Nevirapine + 2-3 NRTIs	B	ZDV/3TC+LPV/rtv	280	96466	Male	863	2	9.2	No		Central	Other	Urban	93	136	136	14	26.6	26.6	16.19	-SD2 to SD1	Normal weight/Overweight	14.38	Normal weight/Overweight		0.971	>=-2 SD	0.925	>=-2 SD		0.571
10	No event	Withdrawal	95	80	2516	2516	2530	3607	Yes	Naive	1999-2004	2250	2530	5	>2	4	ZDV+3TC+NVP	Nevirapine + 2-3 NRTIs	B	ZDV/3TC+LPV/rtv	280	96466	Male	863	2	9.3	No		Central	Other	Urban	93	136.5	136.5	14	27.5	27.5	16.19	-SD2 to SD1	Normal weight/Overweight	14.76	Normal weight/Overweight		0.971	>=-2 SD	0.926	>=-2 SD		0.571
10	No event	Withdrawal	95	81	2530	2530	2544	3607	Yes	Naive	1999-2004	2530	3607	5	>2	5	ZDV/3TC+LPV/rtv	Lopinavir + 2 NRTIs	C	ZDV/3TC+LPV/rtv	1077	96466	Male	863	2	9.3	No		Central	Other	Urban	93	136.5	136.5	14	27.7	27.7	16.19	-SD2 to SD1	Normal weight/Overweight	14.87	Normal weight/Overweight		0.971	>=-2 SD	0.926	>=-2 SD		0.571
10	No event	Withdrawal	95	82	2544	2544	2558	3607	Yes	Naive	1999-2004	2530	3607	5	>2	5	ZDV/3TC+LPV/rtv	Lopinavir + 2 NRTIs	C	ZDV/3TC+LPV/rtv	1077	96466	Male	863	2	9.3	No		Central	Other	Urban	93	136.5	136.5	14	26.5	26.5	16.19	-SD2 to SD1	Normal weight/Overweight	14.22	Normal weight/Overweight		0.971	>=-2 SD	0.852	>=-2 SD		0.571
10	No event	Withdrawal	95	83	2558	2558	2593	3607	Yes	Naive	1999-2004	2530	3607	5	>2	5	ZDV/3TC+LPV/rtv	Lopinavir + 2 NRTIs	C	ZDV/3TC+LPV/rtv	1077	96466	Male	863	2	9.4	No		Central	Other	Urban	93	138.5	138.5	14	25.7	25.7	16.19	-SD2 to SD1	Normal weight/Overweight	13.4	Thinness (<-2 SD)		0.971	>=-2 SD	1.222	>=-2 SD		0.571
10	No event	Withdrawal	95	84	2593	2593	2621	3607	Yes	Naive	1999-2004	2530	3607	5	>2	5	ZDV/3TC+LPV/rtv	Lopinavir + 2 NRTIs	C	ZDV/3TC+LPV/rtv	1077	96466	Male	863	2	9.5	No		Central	Other	Urban	93	138.5	138.5	14	26.3	26.3	16.19	-SD2 to SD1	Normal weight/Overweight	13.71	Normal weight/Overweight		0.971	>=-2 SD	1.074	>=-2 SD		0.571
10	No event	Withdrawal	95	85	2621	2621	2733	3607	Yes	Naive	1999-2004	2530	3607	5	>2	5	ZDV/3TC+LPV/rtv	Lopinavir + 2 NRTIs	C	ZDV/3TC+LPV/rtv	1077	96466	Male	863	2	9.5	No		Central	Other	Urban	93	138.5	138.5	14	26.5	26.5	16.19	-SD2 to SD1	Normal weight/Overweight	13.81	Normal weight/Overweight		0.971	>=-2 SD	1.074	>=-2 SD		0.571
10	No event	Withdrawal	95	86	2733	2733	2823	3607	Yes	Naive	1999-2004	2530	3607	5	>2	5	ZDV/3TC+LPV/rtv	Lopinavir + 2 NRTIs	C	ZDV/3TC+LPV/rtv	1077	96466	Male	863	2	9.8	No		Central	Other	Urban	93	141	141	14	28.6	28.6	16.19	-SD2 to SD1	Normal weight/Overweight	14.39	Normal weight/Overweight		0.971	>=-2 SD	1.218	>=-2 SD		0.571
10	No event	Withdrawal	95	87	2823	2823	2908	3607	Yes	Naive	1999-2004	2530	3607	5	>2	5	ZDV/3TC+LPV/rtv	Lopinavir + 2 NRTIs	C	ZDV/3TC+LPV/rtv	1077	96466	Male	863	2	10.1	No		Central	Other	Urban	93	140.5	140.5	14	28.5	28.5	16.19	-SD2 to SD1	Normal weight/Overweight	14.44	Normal weight/Overweight		0.971	>=-2 SD	0.911	>=-2 SD		0.571
10	No event	Withdrawal	95	88	2908	2908	2914	3607	Yes	Naive	1999-2004	2530	3607	5	>2	5	ZDV/3TC+LPV/rtv	Lopinavir + 2 NRTIs	C	ZDV/3TC+LPV/rtv	1077	96466	Male	863	2	10.3	No		Central	Other	Urban	93		141.4	14		28.6	16.19	-SD2 to SD1	Normal weight/Overweight	14.3	Normal weight/Overweight		0.971	>=-2 SD	0.862	>=-2 SD		0.571
10	No event	Withdrawal	95	89	2914	2914	3005	3607	Yes	Naive	1999-2004	2530	3607	5	>2	5	ZDV/3TC+LPV/rtv	Lopinavir + 2 NRTIs	C	ZDV/3TC+LPV/rtv	1077	96466	Male	863	2	10.3	No		Central	Other	Urban	93	141.5	141.5	14	28.6	28.6	16.19	-SD2 to SD1	Normal weight/Overweight	14.28	Normal weight/Overweight		0.971	>=-2 SD	0.879	>=-2 SD		0.571
10	No event	Withdrawal	95	90	3005	3005	3062	3607	Yes	Naive	1999-2004	2530	3607	5	>2	5	ZDV/3TC+LPV/rtv	Lopinavir + 2 NRTIs	C	ZDV/3TC+LPV/rtv	1077	96466	Male	863	2	10.6	No		Central	Other	Urban	93	141.5	141.5	14	28.5	28.5	16.19	-SD2 to SD1	Normal weight/Overweight	14.23	Normal weight/Overweight		0.971	>=-2 SD	0.656	>=-2 SD		0.571
10	No event	Withdrawal	95	91	3062	3062	3068	3607	Yes	Naive	1999-2004	2530	3607	5	>2	5	ZDV/3TC+LPV/rtv	Lopinavir + 2 NRTIs	C	ZDV/3TC+LPV/rtv	1077	96466	Male	863	2	10.7	No		Central	Other	Urban	93		141	14		29.1	16.19	-SD2 to SD1	Normal weight/Overweight	14.64	Normal weight/Overweight		0.971	>=-2 SD	0.444	>=-2 SD		0.571
10	No event	Withdrawal	95	92	3068	3068	3156	3607	Yes	Naive	1999-2004	2530	3607	5	>2	5	ZDV/3TC+LPV/rtv	Lopinavir + 2 NRTIs	C	ZDV/3TC+LPV/rtv	1077	96466	Male	863	2	10.8	No		Central	Other	Urban	93	141	141	14	29.2	29.2	16.19	-SD2 to SD1	Normal weight/Overweight	14.69	Normal weight/Overweight		0.971	>=-2 SD	0.444	>=-2 SD		0.571
10	No event	Withdrawal	95	93	3156	3156	3250	3607	Yes	Naive	1999-2004	2530	3607	5	>2	5	ZDV/3TC+LPV/rtv	Lopinavir + 2 NRTIs	C	ZDV/3TC+LPV/rtv	1077	96466	Male	863	2	11	No		Central	Other	Urban	93		141.2	14		29.8	16.19	-SD2 to SD1	Normal weight/Overweight	14.95	Normal weight/Overweight	Normal weight/Overweight	0.971	>=-2 SD	0.258	>=-2 SD	>=-2 SD	0.571
10	No event	Withdrawal	95	94	3250	3250	3328	3607	Yes	Naive	1999-2004	2530	3607	5	>2	5	ZDV/3TC+LPV/rtv	Lopinavir + 2 NRTIs	C	ZDV/3TC+LPV/rtv	1077	96466	Male	863	2	11.3	No	No	Central	Other	Urban	93	141.5	141.5	14	30.5	30.5	16.19	-SD2 to SD1	Normal weight/Overweight	15.23	Normal weight/Overweight	Normal weight/Overweight	0.971	>=-2 SD	0.087	>=-2 SD	>=-2 SD	0.571
10	Withdrawal	Withdrawal	95	95	3328	3328	3607	3607	Yes	Naive	1999-2004	2530	3607	5	>2	5	ZDV/3TC+LPV/rtv	Lopinavir + 2 NRTIs	C	ZDV/3TC+LPV/rtv	1077	96466	Male	863	2	11.5	No	No	Central	Other	Urban	93		141.5	14		30.5	16.19	-SD2 to SD1	Normal weight/Overweight	15.23	Normal weight/Overweight	Normal weight/Overweight	0.971	>=-2 SD	-0.125	>=-2 SD	>=-2 SD	0.571
11	No event	No event	107	1	0	0	8	4237	Yes	Naive	1999-2004	0	607	6	>2	1	ZDV+3TC+NVP	Nevirapine + 2-3 NRTIs	A	ZDV/3TC+LPV/rtv	607	94477	Female	426	1	1.2	No		North	North	Urban	74			10			18.26	>SD1	Normal weight/Overweight				-0.41	>=-2 SD				0.583
11	No event	No event	107	2	8	8	28	4237	Yes	Naive	1999-2004	0	607	6	>2	1	ZDV+3TC+NVP	Nevirapine + 2-3 NRTIs	A	ZDV/3TC+LPV/rtv	607	94477	Female	426	1	1.2	No		North	North	Urban	74	74	74	10	10	10	18.26	>SD1	Normal weight/Overweight	18.26	Normal weight/Overweight		-0.41	>=-2 SD	-0.41	>=-2 SD		0.583
11	No event	No event	107	3	28	28	56	4237	Yes	Naive	1999-2004	0	607	6	>2	1	ZDV+3TC+NVP	Nevirapine + 2-3 NRTIs	A	ZDV/3TC+LPV/rtv	607	94477	Female	426	1	1.2	No		North	North	Urban	74	75	75	10	10.5	10.5	18.26	>SD1	Normal weight/Overweight	18.67	Normal weight/Overweight		-0.41	>=-2 SD	-0.447	>=-2 SD		0.583
11	No event	No event	107	4	56	56	83	4237	Yes	Naive	1999-2004	0	607	6	>2	1	ZDV+3TC+NVP	Nevirapine + 2-3 NRTIs	A	ZDV/3TC+LPV/rtv	607	94477	Female	426	1	1.3	No		North	North	Urban	74	77	77	10	10.2	10.2	18.26	>SD1	Normal weight/Overweight	17.2	Normal weight/Overweight		-0.41	>=-2 SD	-0.184	>=-2 SD		0.583
11	No event	No event	107	5	83	83	84	4237	Yes	Naive	1999-2004	0	607	6	>2	1	ZDV+3TC+NVP	Nevirapine + 2-3 NRTIs	A	ZDV/3TC+LPV/rtv	607	94477	Female	426	1	1.4	No		North	North	Urban	74	78	78	10	10.5	10.5	18.26	>SD1	Normal weight/Overweight	17.26	Normal weight/Overweight		-0.41	>=-2 SD	-0.184	>=-2 SD		0.583
11	No event	No event	107	6	84	84	112	4237	Yes	Naive	1999-2004	0	607	6	>2	1	ZDV+3TC+NVP	Nevirapine + 2-3 NRTIs	A	ZDV/3TC+LPV/rtv	607	94477	Female	426	1	1.4	No		North	North	Urban	74		78.1	10		10.5	18.26	>SD1	Normal weight/Overweight	17.21	Normal weight/Overweight		-0.41	>=-2 SD	-0.158	>=-2 SD		0.583
11	No event	No event	107	7	112	112	140	4237	Yes	Naive	1999-2004	0	607	6	>2	1	ZDV+3TC+NVP	Nevirapine + 2-3 NRTIs	A	ZDV/3TC+LPV/rtv	607	94477	Female	426	1	1.5	No		North	North	Urban	74	80	80	10	11	11	18.26	>SD1	Normal weight/Overweight	17.19	Normal weight/Overweight		-0.41	>=-2 SD	0.079	>=-2 SD		0.583
11	No event	No event	107	8	140	140	175	4237	Yes	Naive	1999-2004	0	607	6	>2	1	ZDV+3TC+NVP	Nevirapine + 2-3 NRTIs	A	ZDV/3TC+LPV/rtv	607	94477	Female	426	1	1.5	No		North	North	Urban	74	80	80	10	11	11	18.26	>SD1	Normal weight/Overweight	17.19	Normal weight/Overweight		-0.41	>=-2 SD	-0.189	>=-2 SD		0.583
11	No event	No event	107	9	175	175	203	4237	Yes	Naive	1999-2004	0	607	6	>2	1	ZDV+3TC+NVP	Nevirapine + 2-3 NRTIs	A	ZDV/3TC+LPV/rtv	607	94477	Female	426	1	1.6	No		North	North	Urban	74	83	83	10	11	11	18.26	>SD1	Normal weight/Overweight	15.97	Normal weight/Overweight		-0.41	>=-2 SD	0.378	>=-2 SD		0.583
11	No event	No event	107	10	203	203	231	4237	Yes	Naive	1999-2004	0	607	6	>2	1	ZDV+3TC+NVP	Nevirapine + 2-3 NRTIs	A	ZDV/3TC+LPV/rtv	607	94477	Female	426	1	1.7	No		North	North	Urban	74	83	83	10	12	12	18.26	>SD1	Normal weight/Overweight	17.42	Normal weight/Overweight		-0.41	>=-2 SD	0.111	>=-2 SD		0.583
11	No event	No event	107	11	231	231	259	4237	Yes	Naive	1999-2004	0	607	6	>2	1	ZDV+3TC+NVP	Nevirapine + 2-3 NRTIs	A	ZDV/3TC+LPV/rtv	607	94477	Female	426	1	1.8	No		North	North	Urban	74	83	83	10	12	12	18.26	>SD1	Normal weight/Overweight	17.42	Normal weight/Overweight		-0.41	>=-2 SD	-0.167	>=-2 SD		0.583
11	No event	No event	107	12	259	259	287	4237	Yes	Naive	1999-2004	0	607	6	>2	1	ZDV+3TC+NVP	Nevirapine + 2-3 NRTIs	A	ZDV/3TC+LPV/rtv	607	94477	Female	426	1	1.9	No		North	North	Urban	74	83	83	10	13	13	18.26	>SD1	Normal weight/Overweight	18.87	Normal weight/Overweight		-0.41	>=-2 SD	-0.457	>=-2 SD		0.583
11	No event	No event	107	13	287	287	315	4237	Yes	Naive	1999-2004	0	607	6	>2	1	ZDV+3TC+NVP	Nevirapine + 2-3 NRTIs	A	ZDV/3TC+LPV/rtv	607	94477	Female	426	1	2	No		North	North	Urban	74	83	83	10	11.7	11.7	18.26	>SD1	Normal weight/Overweight	16.98	Normal weight/Overweight		-0.41	>=-2 SD	-0.457	>=-2 SD		0.583
11	No event	No event	107	14	315	315	350	4237	Yes	Naive	1999-2004	0	607	6	>2	1	ZDV+3TC+NVP	Nevirapine + 2-3 NRTIs	A	ZDV/3TC+LPV/rtv	607	94477	Female	426	1	2	No		North	North	Urban	74	86	86	10	13	13	18.26	>SD1	Normal weight/Overweight	17.58	Normal weight/Overweight		-0.41	>=-2 SD	0.371	>=-2 SD		0.583
11	No event	No event	107	15	350	350	385	4237	Yes	Naive	1999-2004	0	607	6	>2	1	ZDV+3TC+NVP	Nevirapine + 2-3 NRTIs	A	ZDV/3TC+LPV/rtv	607	94477	Female	426	1	2.1	No		North	North	Urban	74		86	10		13	18.26	>SD1	Normal weight/Overweight	17.58	Normal weight/Overweight		-0.41	>=-2 SD	0.143	>=-2 SD		0.583
11	No event	No event	107	16	385	385	413	4237	Yes	Naive	1999-2004	0	607	6	>2	1	ZDV+3TC+NVP	Nevirapine + 2-3 NRTIs	A	ZDV/3TC+LPV/rtv	607	94477	Female	426	1	2.2	No		North	North	Urban	74	86	86	10	13	13	18.26	>SD1	Normal weight/Overweight	17.58	Normal weight/Overweight		-0.41	>=-2 SD	-0.353	>=-2 SD		0.583
11	No event	No event	107	17	413	413	441	4237	Yes	Naive	1999-2004	0	607	6	>2	1	ZDV+3TC+NVP	Nevirapine + 2-3 NRTIs	A	ZDV/3TC+LPV/rtv	607	94477	Female	426	1	2.3	No		North	North	Urban	74	87	87	10	13	13	18.26	>SD1	Normal weight/Overweight	17.18	Normal weight/Overweight		-0.41	>=-2 SD	-0.303	>=-2 SD		0.583
11	No event	No event	107	18	441	441	469	4237	Yes	Naive	1999-2004	0	607	6	>2	1	ZDV+3TC+NVP	Nevirapine + 2-3 NRTIs	A	ZDV/3TC+LPV/rtv	607	94477	Female	426	1	2.4	No		North	North	Urban	74	87	87	10	13	13	18.26	>SD1	Normal weight/Overweight	17.18	Normal weight/Overweight		-0.41	>=-2 SD	-0.303	>=-2 SD		0.583
11	No event	No event	107	19	469	469	497	4237	Yes	Naive	1999-2004	0	607	6	>2	1	ZDV+3TC+NVP	Nevirapine + 2-3 NRTIs	A	ZDV/3TC+LPV/rtv	607	94477	Female	426	1	2.5	No		North	North	Urban	74	87	87	10	13	13	18.26	>SD1	Normal weight/Overweight	17.18	Normal weight/Overweight		-0.41	>=-2 SD	-0.576	>=-2 SD		0.583
11	No event	No event	107	20	497	497	523	4237	Yes	Naive	1999-2004	0	607	6	>2	1	ZDV+3TC+NVP	Nevirapine + 2-3 NRTIs	A	ZDV/3TC+LPV/rtv	607	94477	Female	426	1	2.5	No		North	North	Urban	74	90	90	10	13	13	18.26	>SD1	Normal weight/Overweight	16.05	Normal weight/Overweight		-0.41	>=-2 SD	0.091	>=-2 SD		0.583
11	No event	No event	107	21	523	523	526	4237	Yes	Naive	1999-2004	0	607	6	>2	1	ZDV+3TC+NVP	Nevirapine + 2-3 NRTIs	A	ZDV/3TC+LPV/rtv	607	94477	Female	426	1	2.6	No		North	North	Urban	74	90	90	10	14	14	18.26	>SD1	Normal weight/Overweight	17.28	Normal weight/Overweight		-0.41	>=-2 SD	-0.152	>=-2 SD		0.583
11	No event	No event	107	22	526	526	551	4237	Yes	Naive	1999-2004	0	607	6	>2	1	ZDV+3TC+NVP	Nevirapine + 2-3 NRTIs	A	ZDV/3TC+LPV/rtv	607	94477	Female	426	1	2.6	No		North	North	Urban	74		90	10		14	18.26	>SD1	Normal weight/Overweight	17.28	Normal weight/Overweight		-0.41	>=-2 SD	-0.152	>=-2 SD		0.583
11	No event	No event	107	23	551	551	579	4237	Yes	Naive	1999-2004	0	607	6	>2	1	ZDV+3TC+NVP	Nevirapine + 2-3 NRTIs	A	ZDV/3TC+LPV/rtv	607	94477	Female	426	1	2.7	No		North	North	Urban	74	90	90	10	14	14	18.26	>SD1	Normal weight/Overweight	17.28	Normal weight/Overweight		-0.41	>=-2 SD	-0.364	>=-2 SD		0.583
11	No event	No event	107	24	579	579	607	4237	Yes	Naive	1999-2004	0	607	6	>2	1	ZDV+3TC+NVP	Nevirapine + 2-3 NRTIs	A	ZDV/3TC+LPV/rtv	607	94477	Female	426	1	2.8	No		North	North	Urban	74	92	92	10	14	14	18.26	>SD1	Normal weight/Overweight	16.54	Normal weight/Overweight		-0.41	>=-2 SD	0	>=-2 SD		0.583
11	No event	No event	107	25	607	607	628	4237	Yes	Naive	1999-2004	607	1675	6	>2	2	ZDV+DDI+NFV	Nelfinavir + 2 NRTIs	B	ZDV/3TC+LPV/rtv	1068	94477	Female	426	1	2.8	No		North	North	Urban	74	95	95	10	14.5	14.5	18.26	>SD1	Normal weight/Overweight	16.07	Normal weight/Overweight		-0.41	>=-2 SD	0.697	>=-2 SD		0.583
11	No event	No event	107	26	628	628	670	4237	Yes	Naive	1999-2004	607	1675	6	>2	2	ZDV+DDI+NFV	Nelfinavir + 2 NRTIs	B	ZDV/3TC+LPV/rtv	1068	94477	Female	426	1	2.9	No		North	North	Urban	74	94	94	10	14	14	18.26	>SD1	Normal weight/Overweight	15.84	Normal weight/Overweight		-0.41	>=-2 SD	0.176	>=-2 SD		0.583
11	No event	No event	107	27	670	670	698	4237	Yes	Naive	1999-2004	607	1675	6	>2	2	ZDV+DDI+NFV	Nelfinavir + 2 NRTIs	B	ZDV/3TC+LPV/rtv	1068	94477	Female	426	1	3	No		North	North	Urban	74	93	93	10	13	13	18.26	>SD1	Normal weight/Overweight	15.03	Normal weight/Overweight		-0.41	>=-2 SD	-0.324	>=-2 SD		0.583
11	No event	No event	107	28	698	698	733	4237	Yes	Naive	1999-2004	607	1675	6	>2	2	ZDV+DDI+NFV	Nelfinavir + 2 NRTIs	B	ZDV/3TC+LPV/rtv	1068	94477	Female	426	1	3.1	No		North	North	Urban	74	94	94	10	14	14	18.26	>SD1	Normal weight/Overweight	15.84	Normal weight/Overweight		-0.41	>=-2 SD	-0.2	>=-2 SD		0.583
11	No event	No event	107	29	733	733	761	4237	Yes	Naive	1999-2004	607	1675	6	>2	2	ZDV+DDI+NFV	Nelfinavir + 2 NRTIs	B	ZDV/3TC+LPV/rtv	1068	94477	Female	426	1	3.2	No		North	North	Urban	74	96	96	10	14.5	14.5	18.26	>SD1	Normal weight/Overweight	15.73	Normal weight/Overweight		-0.41	>=-2 SD	0.194	>=-2 SD		0.583
11	No event	No event	107	30	761	761	789	4237	Yes	Naive	1999-2004	607	1675	6	>2	2	ZDV+DDI+NFV	Nelfinavir + 2 NRTIs	B	ZDV/3TC+LPV/rtv	1068	94477	Female	426	1	3.2	No		North	North	Urban	74	96	96	10	14	14	18.26	>SD1	Normal weight/Overweight	15.19	Normal weight/Overweight		-0.41	>=-2 SD	0	>=-2 SD		0.583
11	No event	No event	107	31	789	789	817	4237	Yes	Naive	1999-2004	607	1675	6	>2	2	ZDV+DDI+NFV	Nelfinavir + 2 NRTIs	B	ZDV/3TC+LPV/rtv	1068	94477	Female	426	1	3.3	No		North	North	Urban	74	96	96	10	14	14	18.26	>SD1	Normal weight/Overweight	15.19	Normal weight/Overweight		-0.41	>=-2 SD	-0.135	>=-2 SD		0.583
11	No event	No event	107	32	817	817	852	4237	Yes	Naive	1999-2004	607	1675	6	>2	2	ZDV+DDI+NFV	Nelfinavir + 2 NRTIs	B	ZDV/3TC+LPV/rtv	1068	94477	Female	426	1	3.4	No		North	North	Urban	74	97	97	10	14.5	14.5	18.26	>SD1	Normal weight/Overweight	15.41	Normal weight/Overweight		-0.41	>=-2 SD	-0.027	>=-2 SD		0.583
11	No event	No event	107	33	852	852	887	4237	Yes	Naive	1999-2004	607	1675	6	>2	2	ZDV+DDI+NFV	Nelfinavir + 2 NRTIs	B	ZDV/3TC+LPV/rtv	1068	94477	Female	426	1	3.5	No		North	North	Urban	74	98	98	10	14.5	14.5	18.26	>SD1	Normal weight/Overweight	15.1	Normal weight/Overweight		-0.41	>=-2 SD	0.081	>=-2 SD		0.583
11	No event	No event	107	34	887	887	915	4237	Yes	Naive	1999-2004	607	1675	6	>2	2	ZDV+DDI+NFV	Nelfinavir + 2 NRTIs	B	ZDV/3TC+LPV/rtv	1068	94477	Female	426	1	3.6	No		North	North	Urban	74	98	98	10	15	15	18.26	>SD1	Normal weight/Overweight	15.62	Normal weight/Overweight		-0.41	>=-2 SD	-0.079	>=-2 SD		0.583
11	No event	No event	107	35	915	915	957	4237	Yes	Naive	1999-2004	607	1675	6	>2	2	ZDV+DDI+NFV	Nelfinavir + 2 NRTIs	B	ZDV/3TC+LPV/rtv	1068	94477	Female	426	1	3.7	No		North	North	Urban	74	98	98	10	15	15	18.26	>SD1	Normal weight/Overweight	15.62	Normal weight/Overweight		-0.41	>=-2 SD	-0.237	>=-2 SD		0.583
11	No event	No event	107	36	957	957	985	4237	Yes	Naive	1999-2004	607	1675	6	>2	2	ZDV+DDI+NFV	Nelfinavir + 2 NRTIs	B	ZDV/3TC+LPV/rtv	1068	94477	Female	426	1	3.8	No		North	North	Urban	74	101	101	10	15	15	18.26	>SD1	Normal weight/Overweight	14.7	Normal weight/Overweight		-0.41	>=-2 SD	0.421	>=-2 SD		0.583
11	No event	No event	107	37	985	985	1013	4237	Yes	Naive	1999-2004	607	1675	6	>2	2	ZDV+DDI+NFV	Nelfinavir + 2 NRTIs	B	ZDV/3TC+LPV/rtv	1068	94477	Female	426	1	3.9	No		North	North	Urban	74	101	101	10	16	16	18.26	>SD1	Normal weight/Overweight	15.68	Normal weight/Overweight		-0.41	>=-2 SD	0.263	>=-2 SD		0.583
11	No event	No event	107	38	1013	1013	1041	4237	Yes	Naive	1999-2004	607	1675	6	>2	2	ZDV+DDI+NFV	Nelfinavir + 2 NRTIs	B	ZDV/3TC+LPV/rtv	1068	94477	Female	426	1	3.9	No		North	North	Urban	74	104	104	10	15.5	15.5	18.26	>SD1	Normal weight/Overweight	14.33	Normal weight/Overweight		-0.41	>=-2 SD	0.895	>=-2 SD		0.583
11	No event	No event	107	39	1041	1041	1073	4237	Yes	Naive	1999-2004	607	1675	6	>2	2	ZDV+DDI+NFV	Nelfinavir + 2 NRTIs	B	ZDV/3TC+LPV/rtv	1068	94477	Female	426	1	4	No		North	North	Urban	74	104	104	10	16	16	18.26	>SD1	Normal weight/Overweight	14.79	Normal weight/Overweight		-0.41	>=-2 SD	0.744	>=-2 SD		0.583
11	No event	No event	107	40	1073	1073	1097	4237	Yes	Naive	1999-2004	607	1675	6	>2	2	ZDV+DDI+NFV	Nelfinavir + 2 NRTIs	B	ZDV/3TC+LPV/rtv	1068	94477	Female	426	1	4.1	No		North	North	Urban	74	104	104	10	16	16	18.26	>SD1	Normal weight/Overweight	14.79	Normal weight/Overweight		-0.41	>=-2 SD	0.59	>=-2 SD		0.583
11	No event	No event	107	41	1097	1097	1125	4237	Yes	Naive	1999-2004	607	1675	6	>2	2	ZDV+DDI+NFV	Nelfinavir + 2 NRTIs	B	ZDV/3TC+LPV/rtv	1068	94477	Female	426	1	4.2	No		North	North	Urban	74	102	102	10	16	16	18.26	>SD1	Normal weight/Overweight	15.38	Normal weight/Overweight		-0.41	>=-2 SD	-0.051	>=-2 SD		0.583
11	No event	No event	107	42	1125	1125	1164	4237	Yes	Naive	1999-2004	607	1675	6	>2	2	ZDV+DDI+NFV	Nelfinavir + 2 NRTIs	B	ZDV/3TC+LPV/rtv	1068	94477	Female	426	1	4.2	No		North	North	Urban	74	102	102	10	16	16	18.26	>SD1	Normal weight/Overweight	15.38	Normal weight/Overweight		-0.41	>=-2 SD	-0.205	>=-2 SD		0.583
11	No event	No event	107	43	1164	1164	1220	4237	Yes	Naive	1999-2004	607	1675	6	>2	2	ZDV+DDI+NFV	Nelfinavir + 2 NRTIs	B	ZDV/3TC+LPV/rtv	1068	94477	Female	426	1	4.4	No		North	North	Urban	74	104	104	10	16	16	18.26	>SD1	Normal weight/Overweight	14.79	Normal weight/Overweight		-0.41	>=-2 SD	0.179	>=-2 SD		0.583
11	No event	No event	107	44	1220	1220	1269	4237	Yes	Naive	1999-2004	607	1675	6	>2	2	ZDV+DDI+NFV	Nelfinavir + 2 NRTIs	B	ZDV/3TC+LPV/rtv	1068	94477	Female	426	1	4.5	No		North	North	Urban	74	104	104	10	16	16	18.26	>SD1	Normal weight/Overweight	14.79	Normal weight/Overweight		-0.41	>=-2 SD	-0.1	>=-2 SD		0.583
11	No event	No event	107	45	1269	1269	1311	4237	Yes	Naive	1999-2004	607	1675	6	>2	2	ZDV+DDI+NFV	Nelfinavir + 2 NRTIs	B	ZDV/3TC+LPV/rtv	1068	94477	Female	426	1	4.6	No		North	North	Urban	74	105	105	10	16	16	18.26	>SD1	Normal weight/Overweight	14.51	Normal weight/Overweight		-0.41	>=-2 SD	-0.125	>=-2 SD		0.583
11	No event	No event	107	46	1311	1311	1353	4237	Yes	Naive	1999-2004	607	1675	6	>2	2	ZDV+DDI+NFV	Nelfinavir + 2 NRTIs	B	ZDV/3TC+LPV/rtv	1068	94477	Female	426	1	4.8	No		North	North	Urban	74	107	107	10	17	17	18.26	>SD1	Normal weight/Overweight	14.85	Normal weight/Overweight		-0.41	>=-2 SD	0.244	>=-2 SD		0.583
11	No event	No event	107	47	1353	1353	1395	4237	Yes	Naive	1999-2004	607	1675	6	>2	2	ZDV+DDI+NFV	Nelfinavir + 2 NRTIs	B	ZDV/3TC+LPV/rtv	1068	94477	Female	426	1	4.9	No		North	North	Urban	74	107	107	10	17.5	17.5	18.26	>SD1	Normal weight/Overweight	15.29	Normal weight/Overweight		-0.41	>=-2 SD	0.122	>=-2 SD		0.583
11	No event	No event	107	48	1395	1395	1437	4237	Yes	Naive	1999-2004	607	1675	6	>2	2	ZDV+DDI+NFV	Nelfinavir + 2 NRTIs	B	ZDV/3TC+LPV/rtv	1068	94477	Female	426	1	5	No		North	North	Urban	74	107	107	10	16.5	16.5	18.26	>SD1	Normal weight/Overweight	14.41	Normal weight/Overweight		-0.41	>=-2 SD	-0.143	>=-2 SD		0.583
11	No event	No event	107	49	1437	1437	1507	4237	Yes	Naive	1999-2004	607	1675	6	>2	2	ZDV+DDI+NFV	Nelfinavir + 2 NRTIs	B	ZDV/3TC+LPV/rtv	1068	94477	Female	426	1	5.1	No		North	North	Urban	74	107	107	10	18	18	18.26	>SD1	Normal weight/Overweight	15.72	Normal weight/Overweight		-0.41	>=-2 SD	-0.256	>=-2 SD		0.583
11	No event	No event	107	50	1507	1507	1549	4237	Yes	Naive	1999-2004	607	1675	6	>2	2	ZDV+DDI+NFV	Nelfinavir + 2 NRTIs	B	ZDV/3TC+LPV/rtv	1068	94477	Female	426	1	5.3	No		North	North	Urban	74	109	109	10	18	18	18.26	>SD1	Normal weight/Overweight	15.15	Normal weight/Overweight		-0.41	>=-2 SD	-0.111	>=-2 SD		0.583
11	No event	No event	107	51	1549	1549	1591	4237	Yes	Naive	1999-2004	607	1675	6	>2	2	ZDV+DDI+NFV	Nelfinavir + 2 NRTIs	B	ZDV/3TC+LPV/rtv	1068	94477	Female	426	1	5.4	No		North	North	Urban	74	109	109	10	18	18	18.26	>SD1	Normal weight/Overweight	15.15	Normal weight/Overweight		-0.41	>=-2 SD	-0.244	>=-2 SD		0.583
11	No event	No event	107	52	1591	1591	1633	4237	Yes	Naive	1999-2004	607	1675	6	>2	2	ZDV+DDI+NFV	Nelfinavir + 2 NRTIs	B	ZDV/3TC+LPV/rtv	1068	94477	Female	426	1	5.5	No		North	North	Urban	74	109	109	10	18	18	18.26	>SD1	Normal weight/Overweight	15.15	Normal weight/Overweight		-0.41	>=-2 SD	-0.356	>=-2 SD		0.583
11	No event	No event	107	53	1633	1633	1675	4237	Yes	Naive	1999-2004	607	1675	6	>2	2	ZDV+DDI+NFV	Nelfinavir + 2 NRTIs	B	ZDV/3TC+LPV/rtv	1068	94477	Female	426	1	5.6	No		North	North	Urban	74	111	111	10	17.5	17.5	18.26	>SD1	Normal weight/Overweight	14.2	Normal weight/Overweight		-0.41	>=-2 SD	-0.152	>=-2 SD		0.583
11	No event	No event	107	54	1675	1675	1731	4237	Yes	Naive	1999-2004	1675	1892	6	>2	3	DDI+D4T+NFV	Nelfinavir + 2 NRTIs	B	ZDV/3TC+LPV/rtv	217	94477	Female	426	1	5.8	No		North	North	Urban	74	111	111	10	18	18	18.26	>SD1	Normal weight/Overweight	14.61	Normal weight/Overweight		-0.41	>=-2 SD	-0.283	>=-2 SD		0.583
11	No event	No event	107	55	1731	1731	1787	4237	Yes	Naive	1999-2004	1675	1892	6	>2	3	DDI+D4T+NFV	Nelfinavir + 2 NRTIs	B	ZDV/3TC+LPV/rtv	217	94477	Female	426	1	5.9	No		North	North	Urban	74	111	111	10	17	17	18.26	>SD1	Normal weight/Overweight	13.8	Normal weight/Overweight		-0.41	>=-2 SD	-0.522	>=-2 SD		0.583
11	No event	No event	107	56	1787	1787	1843	4237	Yes	Naive	1999-2004	1675	1892	6	>2	3	DDI+D4T+NFV	Nelfinavir + 2 NRTIs	B	ZDV/3TC+LPV/rtv	217	94477	Female	426	1	6.1	No		North	North	Urban	74	114	114	10	18.5	18.5	18.26	>SD1	Normal weight/Overweight	14.24	Normal weight/Overweight		-0.41	>=-2 SD	-0.087	>=-2 SD		0.583
11	No event	No event	107	57	1843	1843	1878	4237	Yes	Naive	1999-2004	1675	1892	6	>2	3	DDI+D4T+NFV	Nelfinavir + 2 NRTIs	B	ZDV/3TC+LPV/rtv	217	94477	Female	426	1	6.2	No		North	North	Urban	74	115	115	10	19	19	18.26	>SD1	Normal weight/Overweight	14.37	Normal weight/Overweight		-0.41	>=-2 SD	-0.109	>=-2 SD		0.583
11	No event	No event	107	58	1878	1878	1892	4237	Yes	Naive	1999-2004	1675	1892	6	>2	3	DDI+D4T+NFV	Nelfinavir + 2 NRTIs	B	ZDV/3TC+LPV/rtv	217	94477	Female	426	1	6.3	No		North	North	Urban	74	114	114	10	18	18	18.26	>SD1	Normal weight/Overweight	13.85	Normal weight/Overweight		-0.41	>=-2 SD	-0.404	>=-2 SD		0.583
11	No event	No event	107	59	1892	1892	1906	4237	Yes	Naive	1999-2004	1892	2753	6	>2	4	ZDV+DDI+LPV/rtv	Lopinavir + 2 NRTIs	B	ZDV/3TC+LPV/rtv	861	94477	Female	426	1	6.3	No		North	North	Urban	74	114	114	10	20	20	18.26	>SD1	Normal weight/Overweight	15.39	Normal weight/Overweight		-0.41	>=-2 SD	-0.404	>=-2 SD		0.583
11	No event	No event	107	60	1906	1906	1920	4237	Yes	Naive	1999-2004	1892	2753	6	>2	4	ZDV+DDI+LPV/rtv	Lopinavir + 2 NRTIs	B	ZDV/3TC+LPV/rtv	861	94477	Female	426	1	6.4	No		North	North	Urban	74	115	115	10	18	18	18.26	>SD1	Normal weight/Overweight	13.61	Normal weight/Overweight		-0.41	>=-2 SD	-0.298	>=-2 SD		0.583
11	No event	No event	107	61	1920	1920	1972	4237	Yes	Naive	1999-2004	1892	2753	6	>2	4	ZDV+DDI+LPV/rtv	Lopinavir + 2 NRTIs	B	ZDV/3TC+LPV/rtv	861	94477	Female	426	1	6.4	No		North	North	Urban	74	115	115	10	19	19	18.26	>SD1	Normal weight/Overweight	14.37	Normal weight/Overweight		-0.41	>=-2 SD	-0.298	>=-2 SD		0.583
11	No event	No event	107	62	1972	1972	2004	4237	Yes	Naive	1999-2004	1892	2753	6	>2	4	ZDV+DDI+LPV/rtv	Lopinavir + 2 NRTIs	B	ZDV/3TC+LPV/rtv	861	94477	Female	426	1	6.6	No		North	North	Urban	74	115	115	10	19	19	18.26	>SD1	Normal weight/Overweight	14.37	Normal weight/Overweight		-0.41	>=-2 SD	-0.511	>=-2 SD		0.583
11	No event	No event	107	63	2004	2004	2046	4237	Yes	Naive	1999-2004	1892	2753	6	>2	4	ZDV+DDI+LPV/rtv	Lopinavir + 2 NRTIs	B	ZDV/3TC+LPV/rtv	861	94477	Female	426	1	6.7	No		North	North	Urban	74	115	115	10	20	20	18.26	>SD1	Normal weight/Overweight	15.12	Normal weight/Overweight		-0.41	>=-2 SD	-0.617	>=-2 SD		0.583
11	No event	No event	107	64	2046	2046	2060	4237	Yes	Naive	1999-2004	1892	2753	6	>2	4	ZDV+DDI+LPV/rtv	Lopinavir + 2 NRTIs	B	ZDV/3TC+LPV/rtv	861	94477	Female	426	1	6.8	No		North	North	Urban	74	116	116	10	19.5	19.5	18.26	>SD1	Normal weight/Overweight	14.49	Normal weight/Overweight		-0.41	>=-2 SD	-0.511	>=-2 SD		0.583
11	No event	No event	107	65	2060	2060	2116	4237	Yes	Naive	1999-2004	1892	2753	6	>2	4	ZDV+DDI+LPV/rtv	Lopinavir + 2 NRTIs	B	ZDV/3TC+LPV/rtv	861	94477	Female	426	1	6.8	No		North	North	Urban	74	116	116	10	20.5	20.5	18.26	>SD1	Normal weight/Overweight	15.23	Normal weight/Overweight		-0.41	>=-2 SD	-0.617	>=-2 SD		0.583
11	No event	No event	107	66	2116	2116	2158	4237	Yes	Naive	1999-2004	1892	2753	6	>2	4	ZDV+DDI+LPV/rtv	Lopinavir + 2 NRTIs	B	ZDV/3TC+LPV/rtv	861	94477	Female	426	1	7	No		North	North	Urban	74	116	116	10	20	20	18.26	>SD1	Normal weight/Overweight	14.86	Normal weight/Overweight		-0.41	>=-2 SD	-0.809	>=-2 SD		0.583
11	No event	No event	107	67	2158	2158	2217	4237	Yes	Naive	1999-2004	1892	2753	6	>2	4	ZDV+DDI+LPV/rtv	Lopinavir + 2 NRTIs	B	ZDV/3TC+LPV/rtv	861	94477	Female	426	1	7.1	No		North	North	Urban	74	119	119	10	20	20	18.26	>SD1	Normal weight/Overweight	14.12	Normal weight/Overweight		-0.41	>=-2 SD	-0.255	>=-2 SD		0.583
11	No event	No event	107	68	2217	2217	2270	4237	Yes	Naive	1999-2004	1892	2753	6	>2	4	ZDV+DDI+LPV/rtv	Lopinavir + 2 NRTIs	B	ZDV/3TC+LPV/rtv	861	94477	Female	426	1	7.2	No		North	North	Urban	74	120	120	10	21	21	18.26	>SD1	Normal weight/Overweight	14.58	Normal weight/Overweight		-0.41	>=-2 SD	-0.188	>=-2 SD		0.583
11	No event	No event	107	69	2270	2270	2326	4237	Yes	Naive	1999-2004	1892	2753	6	>2	4	ZDV+DDI+LPV/rtv	Lopinavir + 2 NRTIs	B	ZDV/3TC+LPV/rtv	861	94477	Female	426	1	7.4	No		North	North	Urban	74	120	120	10	23	23	18.26	>SD1	Normal weight/Overweight	15.97	Normal weight/Overweight		-0.41	>=-2 SD	-0.32	>=-2 SD		0.583
11	No event	No event	107	70	2326	2326	2329	4237	Yes	Naive	1999-2004	1892	2753	6	>2	4	ZDV+DDI+LPV/rtv	Lopinavir + 2 NRTIs	B	ZDV/3TC+LPV/rtv	861	94477	Female	426	1	7.5	No		North	North	Urban	74	121	121	10	23	23	18.26	>SD1	Normal weight/Overweight	15.71	Normal weight/Overweight		-0.41	>=-2 SD	-0.2	>=-2 SD		0.583
11	No event	No event	107	71	2329	2329	2389	4237	Yes	Naive	1999-2004	1892	2753	6	>2	4	ZDV+DDI+LPV/rtv	Lopinavir + 2 NRTIs	B	ZDV/3TC+LPV/rtv	861	94477	Female	426	1	7.5	No		North	North	Urban	74		121	10		23	18.26	>SD1	Normal weight/Overweight	15.71	Normal weight/Overweight		-0.41	>=-2 SD	-0.275	>=-2 SD		0.583
11	No event	No event	107	72	2389	2389	2445	4237	Yes	Naive	1999-2004	1892	2753	6	>2	4	ZDV+DDI+LPV/rtv	Lopinavir + 2 NRTIs	B	ZDV/3TC+LPV/rtv	861	94477	Female	426	1	7.7	No		North	North	Urban	74	122	122	10	23	23	18.26	>SD1	Normal weight/Overweight	15.45	Normal weight/Overweight		-0.41	>=-2 SD	-0.176	>=-2 SD		0.583
11	No event	No event	107	73	2445	2445	2508	4237	Yes	Naive	1999-2004	1892	2753	6	>2	4	ZDV+DDI+LPV/rtv	Lopinavir + 2 NRTIs	B	ZDV/3TC+LPV/rtv	861	94477	Female	426	1	7.9	No		North	North	Urban	74	121	121	10	23	23	18.26	>SD1	Normal weight/Overweight	15.71	Normal weight/Overweight		-0.41	>=-2 SD	-0.549	>=-2 SD		0.583
11	No event	No event	107	74	2508	2508	2557	4237	Yes	Naive	1999-2004	1892	2753	6	>2	4	ZDV+DDI+LPV/rtv	Lopinavir + 2 NRTIs	B	ZDV/3TC+LPV/rtv	861	94477	Female	426	1	8	No		North	North	Urban	74	123	123	10	24	24	18.26	>SD1	Normal weight/Overweight	15.86	Normal weight/Overweight		-0.41	>=-2 SD	-0.346	>=-2 SD		0.583
11	No event	No event	107	75	2557	2557	2560	4237	Yes	Naive	1999-2004	1892	2753	6	>2	4	ZDV+DDI+LPV/rtv	Lopinavir + 2 NRTIs	B	ZDV/3TC+LPV/rtv	861	94477	Female	426	1	8.2	No		North	North	Urban	74	124	124	10	24	24	18.26	>SD1	Normal weight/Overweight	15.61	Normal weight/Overweight		-0.41	>=-2 SD	-0.346	>=-2 SD		0.583
11	No event	No event	107	76	2560	2560	2613	4237	Yes	Naive	1999-2004	1892	2753	6	>2	4	ZDV+DDI+LPV/rtv	Lopinavir + 2 NRTIs	B	ZDV/3TC+LPV/rtv	861	94477	Female	426	1	8.2	No		North	North	Urban	74		124.1	10		24	18.26	>SD1	Normal weight/Overweight	15.58	Normal weight/Overweight		-0.41	>=-2 SD	-0.327	>=-2 SD		0.583
11	No event	No event	107	77	2613	2613	2690	4237	Yes	Naive	1999-2004	1892	2753	6	>2	4	ZDV+DDI+LPV/rtv	Lopinavir + 2 NRTIs	B	ZDV/3TC+LPV/rtv	861	94477	Female	426	1	8.3	No		North	North	Urban	74	125	125	10	24	24	18.26	>SD1	Normal weight/Overweight	15.36	Normal weight/Overweight		-0.41	>=-2 SD	-0.321	>=-2 SD		0.583
11	No event	No event	107	78	2690	2690	2753	4237	Yes	Naive	1999-2004	1892	2753	6	>2	4	ZDV+DDI+LPV/rtv	Lopinavir + 2 NRTIs	B	ZDV/3TC+LPV/rtv	861	94477	Female	426	1	8.5	No		North	North	Urban	74	126	126	10	25	25	18.26	>SD1	Normal weight/Overweight	15.75	Normal weight/Overweight		-0.41	>=-2 SD	-0.296	>=-2 SD		0.583
11	No event	No event	107	79	2753	2753	2781	4237	Yes	Naive	1999-2004	2753	3929	6	>2	5	ZDV+3TC+LPV/rtv	Lopinavir + 2 NRTIs	B	ZDV/3TC+LPV/rtv	1176	94477	Female	426	1	8.7	No		North	North	Urban	74	127	127	10	27	27	18.26	>SD1	Normal weight/Overweight	16.74	Normal weight/Overweight		-0.41	>=-2 SD	-0.25	>=-2 SD		0.583
11	No event	No event	107	80	2781	2781	2837	4237	Yes	Naive	1999-2004	2753	3929	6	>2	5	ZDV+3TC+LPV/rtv	Lopinavir + 2 NRTIs	B	ZDV/3TC+LPV/rtv	1176	94477	Female	426	1	8.8	No		North	North	Urban	74	127	127	10	27	27	18.26	>SD1	Normal weight/Overweight	16.74	Normal weight/Overweight		-0.41	>=-2 SD	-0.333	>=-2 SD		0.583
11	No event	No event	107	81	2837	2837	2907	4237	Yes	Naive	1999-2004	2753	3929	6	>2	5	ZDV+3TC+LPV/rtv	Lopinavir + 2 NRTIs	B	ZDV/3TC+LPV/rtv	1176	94477	Female	426	1	8.9	No		North	North	Urban	74	129	129	10	27	27	18.26	>SD1	Normal weight/Overweight	16.22	Normal weight/Overweight		-0.41	>=-2 SD	-0.119	>=-2 SD		0.583
11	No event	No event	107	82	2907	2907	2911	4237	Yes	Naive	1999-2004	2753	3929	6	>2	5	ZDV+3TC+LPV/rtv	Lopinavir + 2 NRTIs	B	ZDV/3TC+LPV/rtv	1176	94477	Female	426	1	9.1	No		North	North	Urban	74	129	129	10	29	29	18.26	>SD1	Normal weight/Overweight	17.43	Normal weight/Overweight		-0.41	>=-2 SD	-0.323	>=-2 SD		0.583
11	No event	No event	107	83	2911	2911	2956	4237	Yes	Naive	1999-2004	2753	3929	6	>2	5	ZDV+3TC+LPV/rtv	Lopinavir + 2 NRTIs	B	ZDV/3TC+LPV/rtv	1176	94477	Female	426	1	9.1	No		North	North	Urban	74		129.2	10		29	18.26	>SD1	Normal weight/Overweight	17.37	Normal weight/Overweight		-0.41	>=-2 SD	-0.29	>=-2 SD		0.583
11	No event	No event	107	84	2956	2956	2975	4237	Yes	Naive	1999-2004	2753	3929	6	>2	5	ZDV+3TC+LPV/rtv	Lopinavir + 2 NRTIs	B	ZDV/3TC+LPV/rtv	1176	94477	Female	426	1	9.3	No		North	North	Urban	74	131	131	10	29	29	18.26	>SD1	Normal weight/Overweight	16.9	Normal weight/Overweight		-0.41	>=-2 SD	-0.081	>=-2 SD		0.583
11	No event	No event	107	85	2975	2975	3019	4237	Yes	Naive	1999-2004	2753	3929	6	>2	5	ZDV+3TC+LPV/rtv	Lopinavir + 2 NRTIs	B	ZDV/3TC+LPV/rtv	1176	94477	Female	426	1	9.3	No		North	North	Urban	74		131	10		28.7	18.26	>SD1	Normal weight/Overweight	16.72	Normal weight/Overweight		-0.41	>=-2 SD	-0.159	>=-2 SD		0.583
11	No event	No event	107	86	3019	3019	3022	4237	Yes	Naive	1999-2004	2753	3929	6	>2	5	ZDV+3TC+LPV/rtv	Lopinavir + 2 NRTIs	B	ZDV/3TC+LPV/rtv	1176	94477	Female	426	1	9.4	No		North	North	Urban	74	131	131	10	28	28	18.26	>SD1	Normal weight/Overweight	16.32	Normal weight/Overweight		-0.41	>=-2 SD	-0.238	>=-2 SD		0.583
11	No event	No event	107	87	3022	3022	3075	4237	Yes	Naive	1999-2004	2753	3929	6	>2	5	ZDV+3TC+LPV/rtv	Lopinavir + 2 NRTIs	B	ZDV/3TC+LPV/rtv	1176	94477	Female	426	1	9.4	No		North	North	Urban	74		131.1	10		28.1	18.26	>SD1	Normal weight/Overweight	16.35	Normal weight/Overweight		-0.41	>=-2 SD	-0.222	>=-2 SD		0.583
11	No event	No event	107	88	3075	3075	3138	4237	Yes	Naive	1999-2004	2753	3929	6	>2	5	ZDV+3TC+LPV/rtv	Lopinavir + 2 NRTIs	B	ZDV/3TC+LPV/rtv	1176	94477	Female	426	1	9.6	No		North	North	Urban	74	132	132	10	29	29	18.26	>SD1	Normal weight/Overweight	16.64	Normal weight/Overweight		-0.41	>=-2 SD	-0.234	>=-2 SD		0.583
11	No event	No event	107	89	3138	3138	3201	4237	Yes	Naive	1999-2004	2753	3929	6	>2	5	ZDV+3TC+LPV/rtv	Lopinavir + 2 NRTIs	B	ZDV/3TC+LPV/rtv	1176	94477	Female	426	1	9.8	No		North	North	Urban	74	135	135	10	31	31	18.26	>SD1	Normal weight/Overweight	17.01	Normal weight/Overweight		-0.41	>=-2 SD	0.077	>=-2 SD		0.583
11	No event	No event	107	90	3201	3201	3220	4237	Yes	Naive	1999-2004	2753	3929	6	>2	5	ZDV+3TC+LPV/rtv	Lopinavir + 2 NRTIs	B	ZDV/3TC+LPV/rtv	1176	94477	Female	426	1	9.9	No		North	North	Urban	74	135	135	10	30	30	18.26	>SD1	Normal weight/Overweight	16.46	Normal weight/Overweight		-0.41	>=-2 SD	-0.091	>=-2 SD		0.583
11	No event	No event	107	91	3220	3220	3233	4237	Yes	Naive	1999-2004	2753	3929	6	>2	5	ZDV+3TC+LPV/rtv	Lopinavir + 2 NRTIs	B	ZDV/3TC+LPV/rtv	1176	94477	Female	426	1	10	No		North	North	Urban	74		135	10		30	18.26	>SD1	Normal weight/Overweight	16.46	Normal weight/Overweight		-0.41	>=-2 SD	-0.182	>=-2 SD		0.583
11	No event	No event	107	92	3233	3233	3278	4237	Yes	Naive	1999-2004	2753	3929	6	>2	5	ZDV+3TC+LPV/rtv	Lopinavir + 2 NRTIs	B	ZDV/3TC+LPV/rtv	1176	94477	Female	426	1	10	No		North	North	Urban	74	135	135	10	30	30	18.26	>SD1	Normal weight/Overweight	16.46	Normal weight/Overweight		-0.41	>=-2 SD	-0.182	>=-2 SD		0.583
11	No event	No event	107	93	3278	3278	3362	4237	Yes	Naive	1999-2004	2753	3929	6	>2	5	ZDV+3TC+LPV/rtv	Lopinavir + 2 NRTIs	B	ZDV/3TC+LPV/rtv	1176	94477	Female	426	1	10.1	No		North	North	Urban	74	137	137	10	33	33	18.26	>SD1	Normal weight/Overweight	17.58	Normal weight/Overweight		-0.41	>=-2 SD	-0.061	>=-2 SD		0.583
11	No event	No event	107	94	3362	3362	3402	4237	Yes	Naive	1999-2004	2753	3929	6	>2	5	ZDV+3TC+LPV/rtv	Lopinavir + 2 NRTIs	B	ZDV/3TC+LPV/rtv	1176	94477	Female	426	1	10.4	No		North	North	Urban	74	138	138	10	33	33	18.26	>SD1	Normal weight/Overweight	17.33	Normal weight/Overweight		-0.41	>=-2 SD	-0.091	>=-2 SD		0.583
11	No event	No event	107	95	3402	3402	3467	4237	Yes	Naive	1999-2004	2753	3929	6	>2	5	ZDV+3TC+LPV/rtv	Lopinavir + 2 NRTIs	B	ZDV/3TC+LPV/rtv	1176	94477	Female	426	1	10.5	No		North	North	Urban	74	138	138	10	34	34	18.26	>SD1	Normal weight/Overweight	17.85	Normal weight/Overweight		-0.41	>=-2 SD	-0.273	>=-2 SD		0.583
11	No event	No event	107	96	3467	3467	3488	4237	Yes	Naive	1999-2004	2753	3929	6	>2	5	ZDV+3TC+LPV/rtv	Lopinavir + 2 NRTIs	B	ZDV/3TC+LPV/rtv	1176	94477	Female	426	1	10.7	No		North	North	Urban	74	141	141	10	35	35	18.26	>SD1	Normal weight/Overweight	17.6	Normal weight/Overweight		-0.41	>=-2 SD	0.015	>=-2 SD		0.583
11	No event	No event	107	97	3488	3488	3570	4237	Yes	Naive	1999-2004	2753	3929	6	>2	5	ZDV+3TC+LPV/rtv	Lopinavir + 2 NRTIs	B	ZDV/3TC+LPV/rtv	1176	94477	Female	426	1	10.7	No		North	North	Urban	74	142	142	10	37	37	18.26	>SD1	Normal weight/Overweight	18.35	Normal weight/Overweight		-0.41	>=-2 SD	0.077	>=-2 SD		0.583
11	No event	No event	107	98	3570	3570	3642	4237	Yes	Naive	1999-2004	2753	3929	6	>2	5	ZDV+3TC+LPV/rtv	Lopinavir + 2 NRTIs	B	ZDV/3TC+LPV/rtv	1176	94477	Female	426	1	10.9	No		North	North	Urban	74	144	144	10	37	37	18.26	>SD1	Normal weight/Overweight	17.84	Normal weight/Overweight		-0.41	>=-2 SD	0.234	>=-2 SD		0.583
11	No event	No event	107	99	3642	3642	3691	4237	Yes	Naive	1999-2004	2753	3929	6	>2	5	ZDV+3TC+LPV/rtv	Lopinavir + 2 NRTIs	B	ZDV/3TC+LPV/rtv	1176	94477	Female	426	1	11.1	No		North	North	Urban	74	144	144	10	39	39	18.26	>SD1	Normal weight/Overweight	18.81	Normal weight/Overweight		-0.41	>=-2 SD	0.016	>=-2 SD		0.583
11	No event	No event	107	100	3691	3691	3747	4237	Yes	Naive	1999-2004	2753	3929	6	>2	5	ZDV+3TC+LPV/rtv	Lopinavir + 2 NRTIs	B	ZDV/3TC+LPV/rtv	1176	94477	Female	426	1	11.3	No		North	North	Urban	74	146	146	10	40	40	18.26	>SD1	Normal weight/Overweight	18.77	Normal weight/Overweight		-0.41	>=-2 SD	0.27	>=-2 SD		0.583
11	No event	No event	107	101	3747	3747	3810	4237	Yes	Naive	1999-2004	2753	3929	6	>2	5	ZDV+3TC+LPV/rtv	Lopinavir + 2 NRTIs	B	ZDV/3TC+LPV/rtv	1176	94477	Female	426	1	11.4	No		North	North	Urban	74	148	148	10	41	41	18.26	>SD1	Normal weight/Overweight	18.72	Normal weight/Overweight		-0.41	>=-2 SD	0.459	>=-2 SD		0.583
11	No event	No event	107	102	3810	3810	3873	4237	Yes	Naive	1999-2004	2753	3929	6	>2	5	ZDV+3TC+LPV/rtv	Lopinavir + 2 NRTIs	B	ZDV/3TC+LPV/rtv	1176	94477	Female	426	1	11.6	No		North	North	Urban	74	148	148	10	43	43	18.26	>SD1	Normal weight/Overweight	19.63	Normal weight/Overweight		-0.41	>=-2 SD	0.3	>=-2 SD		0.583
11	No event	No event	107	103	3873	3873	4006	4237	Yes	Naive	1999-2004	2753	3929	6	>2	5	ZDV+3TC+LPV/rtv	Lopinavir + 2 NRTIs	B	ZDV/3TC+LPV/rtv	1176	94477	Female	426	1	11.8	No		North	North	Urban	74	150	150	10	42	42	18.26	>SD1	Normal weight/Overweight	18.67	Normal weight/Overweight		-0.41	>=-2 SD	0.491	>=-2 SD		0.583
11	No event	No event	107	104	4006	4006	4062	4237	Yes	Naive	1999-2004	3929	4237	6	>2	6	ZDV/3TC+LPV/rtv	Lopinavir + 2 NRTIs	B	ZDV/3TC+LPV/rtv	308	94477	Female	426	1	12.1	No		North	North	Urban	74	152	152	10	45	45	18.26	>SD1	Normal weight/Overweight	19.48	Normal weight/Overweight		-0.41	>=-2 SD	0.442	>=-2 SD		0.583
11	No event	No event	107	105	4062	4062	4174	4237	Yes	Naive	1999-2004	3929	4237	6	>2	6	ZDV/3TC+LPV/rtv	Lopinavir + 2 NRTIs	B	ZDV/3TC+LPV/rtv	308	94477	Female	426	1	12.3	No		North	North	Urban	74	152	152	10	45	45	18.26	>SD1	Normal weight/Overweight	19.48	Normal weight/Overweight	Normal weight/Overweight	-0.41	>=-2 SD	0.365	>=-2 SD	>=-2 SD	0.583
11	No event	No event	107	106	4174	4174	4237	4237	Yes	Naive	1999-2004	3929	4237	6	>2	6	ZDV/3TC+LPV/rtv	Lopinavir + 2 NRTIs	B	ZDV/3TC+LPV/rtv	308	94477	Female	426	1	12.6	No	No	North	North	Urban	74	152	152	10	45	45	18.26	>SD1	Normal weight/Overweight	19.48	Normal weight/Overweight	Normal weight/Overweight	-0.41	>=-2 SD	0.118	>=-2 SD	>=-2 SD	0.583
11	No event	No event	107	107	4237	4237	4445	4237	Yes	Naive	1999-2004	3929	4237	6	>2	6	ZDV/3TC+LPV/rtv	Lopinavir + 2 NRTIs	B	ZDV/3TC+LPV/rtv	308	94477	Female	426	1	12.8	No	No	North	North	Urban	74	153	153	10	47	47	18.26	>SD1	Normal weight/Overweight	20.08	Normal weight/Overweight	Normal weight/Overweight	-0.41	>=-2 SD	0.2	>=-2 SD	>=-2 SD	0.583
12	No event	Loss to follow up	28	1	0	0	14	1589	Yes	Naive	After 2004	0	1589	1	1	1	D4T/3TC/NVP	Nevirapine + 2-3 NRTIs	A	D4T/3TC/NVP	1589	44492	Male	1680	5	4.6	No		North	North	Rural	96.5	96.5	96.5	13	13	13	13.96	-SD2 to SD1	Normal weight/Overweight	13.96	Normal weight/Overweight		-2.091	<-2 SD	-2.091	<-2 SD		-1.414
12	No event	Loss to follow up	28	2	14	14	42	1589	Yes	Naive	After 2004	0	1589	1	1	1	D4T/3TC/NVP	Nevirapine + 2-3 NRTIs	A	D4T/3TC/NVP	1589	44492	Male	1680	5	4.6	No		North	North	Rural	96.5	96.5	96.5	13	13	13	13.96	-SD2 to SD1	Normal weight/Overweight	13.96	Normal weight/Overweight		-2.091	<-2 SD	-2.205	<-2 SD		-1.414
12	No event	Loss to follow up	28	3	42	42	70	1589	Yes	Naive	After 2004	0	1589	1	1	1	D4T/3TC/NVP	Nevirapine + 2-3 NRTIs	A	D4T/3TC/NVP	1589	44492	Male	1680	5	4.7	No		North	North	Rural	96.5	97	97	13	13.5	13.5	13.96	-SD2 to SD1	Normal weight/Overweight	14.35	Normal weight/Overweight		-2.091	<-2 SD	-2.227	<-2 SD		-1.414
12	No event	Loss to follow up	28	4	70	70	98	1589	Yes	Naive	After 2004	0	1589	1	1	1	D4T/3TC/NVP	Nevirapine + 2-3 NRTIs	A	D4T/3TC/NVP	1589	44492	Male	1680	5	4.8	No		North	North	Rural	96.5	98	98	13	14	14	13.96	-SD2 to SD1	Normal weight/Overweight	14.58	Normal weight/Overweight		-2.091	<-2 SD	-2	>=-2 SD		-1.414
12	No event	Loss to follow up	28	5	98	98	154	1589	Yes	Naive	After 2004	0	1589	1	1	1	D4T/3TC/NVP	Nevirapine + 2-3 NRTIs	A	D4T/3TC/NVP	1589	44492	Male	1680	5	4.9	No		North	North	Rural	96.5	101	101	13	14.5	14.5	13.96	-SD2 to SD1	Normal weight/Overweight	14.21	Normal weight/Overweight		-2.091	<-2 SD	-1.432	>=-2 SD		-1.414
12	No event	Loss to follow up	28	6	154	154	210	1589	Yes	Naive	After 2004	0	1589	1	1	1	D4T/3TC/NVP	Nevirapine + 2-3 NRTIs	A	D4T/3TC/NVP	1589	44492	Male	1680	5	5	No		North	North	Rural	96.5	101	101	13	14.5	14.5	13.96	-SD2 to SD1	Normal weight/Overweight	14.21	Normal weight/Overweight		-2.091	<-2 SD	-1.622	>=-2 SD		-1.414
12	No event	Loss to follow up	28	7	210	210	266	1589	Yes	Naive	After 2004	0	1589	1	1	1	D4T/3TC/NVP	Nevirapine + 2-3 NRTIs	A	D4T/3TC/NVP	1589	44492	Male	1680	5	5.2	No		North	North	Rural	96.5	101	101	13	14	14	13.96	-SD2 to SD1	Normal weight/Overweight	13.72	Normal weight/Overweight		-2.091	<-2 SD	-1.867	>=-2 SD		-1.414
12	No event	Loss to follow up	28	8	266	266	322	1589	Yes	Naive	After 2004	0	1589	1	1	1	D4T/3TC/NVP	Nevirapine + 2-3 NRTIs	A	D4T/3TC/NVP	1589	44492	Male	1680	5	5.3	No		North	North	Rural	96.5	102	102	13	14	14	13.96	-SD2 to SD1	Normal weight/Overweight	13.46	Normal weight/Overweight		-2.091	<-2 SD	-1.867	>=-2 SD		-1.414
12	No event	Loss to follow up	28	9	322	322	378	1589	Yes	Naive	After 2004	0	1589	1	1	1	D4T/3TC/NVP	Nevirapine + 2-3 NRTIs	A	D4T/3TC/NVP	1589	44492	Male	1680	5	5.5	No		North	North	Rural	96.5	102	102	13	12.5	12.5	13.96	-SD2 to SD1	Normal weight/Overweight	12.01	Thinness (<-2 SD)		-2.091	<-2 SD	-2.043	<-2 SD		-1.414
12	No event	Loss to follow up	28	10	378	378	434	1589	Yes	Naive	After 2004	0	1589	1	1	1	D4T/3TC/NVP	Nevirapine + 2-3 NRTIs	A	D4T/3TC/NVP	1589	44492	Male	1680	5	5.6	No		North	North	Rural	96.5	104	104	13	14.5	14.5	13.96	-SD2 to SD1	Normal weight/Overweight	13.41	Normal weight/Overweight		-2.091	<-2 SD	-1.826	>=-2 SD		-1.414
12	No event	Loss to follow up	28	11	434	434	490	1589	Yes	Naive	After 2004	0	1589	1	1	1	D4T/3TC/NVP	Nevirapine + 2-3 NRTIs	A	D4T/3TC/NVP	1589	44492	Male	1680	5	5.8	No		North	North	Rural	96.5	105	105	13	15	15	13.96	-SD2 to SD1	Normal weight/Overweight	13.61	Normal weight/Overweight		-2.091	<-2 SD	-1.717	>=-2 SD		-1.414
12	No event	Loss to follow up	28	12	490	490	546	1589	Yes	Naive	After 2004	0	1589	1	1	1	D4T/3TC/NVP	Nevirapine + 2-3 NRTIs	A	D4T/3TC/NVP	1589	44492	Male	1680	5	5.9	No		North	North	Rural	96.5	105	105	13	15	15	13.96	-SD2 to SD1	Normal weight/Overweight	13.61	Normal weight/Overweight		-2.091	<-2 SD	-1.935	>=-2 SD		-1.414
12	No event	Loss to follow up	28	13	546	546	616	1589	Yes	Naive	After 2004	0	1589	1	1	1	D4T/3TC/NVP	Nevirapine + 2-3 NRTIs	A	D4T/3TC/NVP	1589	44492	Male	1680	5	6.1	No		North	North	Rural	96.5	107	107	13	15.5	15.5	13.96	-SD2 to SD1	Normal weight/Overweight	13.54	Normal weight/Overweight		-2.091	<-2 SD	-1.717	>=-2 SD		-1.414
12	No event	Loss to follow up	28	14	616	616	672	1589	Yes	Naive	After 2004	0	1589	1	1	1	D4T/3TC/NVP	Nevirapine + 2-3 NRTIs	A	D4T/3TC/NVP	1589	44492	Male	1680	5	6.3	No		North	North	Rural	96.5	107	107	13	15.5	15.5	13.96	-SD2 to SD1	Normal weight/Overweight	13.54	Normal weight/Overweight		-2.091	<-2 SD	-1.833	>=-2 SD		-1.414
12	No event	Loss to follow up	28	15	672	672	742	1589	Yes	Naive	After 2004	0	1589	1	1	1	D4T/3TC/NVP	Nevirapine + 2-3 NRTIs	A	D4T/3TC/NVP	1589	44492	Male	1680	5	6.4	No		North	North	Rural	96.5	108	108	13	16.5	16.5	13.96	-SD2 to SD1	Normal weight/Overweight	14.15	Normal weight/Overweight		-2.091	<-2 SD	-1.833	>=-2 SD		-1.414
12	No event	Loss to follow up	28	16	742	742	749	1589	Yes	Naive	After 2004	0	1589	1	1	1	D4T/3TC/NVP	Nevirapine + 2-3 NRTIs	A	D4T/3TC/NVP	1589	44492	Male	1680	5	6.6	No		North	North	Rural	96.5	106	106	13	15	15	13.96	-SD2 to SD1	Normal weight/Overweight	13.35	Normal weight/Overweight		-2.091	<-2 SD	-2.49	<-2 SD		-1.414
12	No event	Loss to follow up	28	17	749	749	805	1589	Yes	Naive	After 2004	0	1589	1	1	1	D4T/3TC/NVP	Nevirapine + 2-3 NRTIs	A	D4T/3TC/NVP	1589	44492	Male	1680	5	6.7	No		North	North	Rural	96.5		106.4	13		15.1	13.96	-SD2 to SD1	Normal weight/Overweight	13.34	Normal weight/Overweight		-2.091	<-2 SD	-2.408	<-2 SD		-1.414
12	No event	Loss to follow up	28	18	805	805	861	1589	Yes	Naive	After 2004	0	1589	1	1	1	D4T/3TC/NVP	Nevirapine + 2-3 NRTIs	A	D4T/3TC/NVP	1589	44492	Male	1680	5	6.8	No		North	North	Rural	96.5	110	110	13	16	16	13.96	-SD2 to SD1	Normal weight/Overweight	13.22	Normal weight/Overweight		-2.091	<-2 SD	-1.857	>=-2 SD		-1.414
12	No event	Loss to follow up	28	19	861	861	931	1589	Yes	Naive	After 2004	0	1589	1	1	1	D4T/3TC/NVP	Nevirapine + 2-3 NRTIs	A	D4T/3TC/NVP	1589	44492	Male	1680	5	7	No		North	North	Rural	96.5	110	110	13	17	17	13.96	-SD2 to SD1	Normal weight/Overweight	14.05	Normal weight/Overweight		-2.091	<-2 SD	-1.9	>=-2 SD		-1.414
12	No event	Loss to follow up	28	20	931	931	987	1589	Yes	Naive	After 2004	0	1589	1	1	1	D4T/3TC/NVP	Nevirapine + 2-3 NRTIs	A	D4T/3TC/NVP	1589	44492	Male	1680	5	7.1	No		North	North	Rural	96.5	112	112	13	17	17	13.96	-SD2 to SD1	Normal weight/Overweight	13.55	Normal weight/Overweight		-2.091	<-2 SD	-1.816	>=-2 SD		-1.414
12	No event	Loss to follow up	28	21	987	987	1036	1589	Yes	Naive	After 2004	0	1589	1	1	1	D4T/3TC/NVP	Nevirapine + 2-3 NRTIs	A	D4T/3TC/NVP	1589	44492	Male	1680	5	7.3	No		North	North	Rural	96.5	113	113	13	18	18	13.96	-SD2 to SD1	Normal weight/Overweight	14.1	Normal weight/Overweight		-2.091	<-2 SD	-1.76	>=-2 SD		-1.414
12	No event	Loss to follow up	28	22	1036	1036	1127	1589	Yes	Naive	After 2004	0	1589	1	1	1	D4T/3TC/NVP	Nevirapine + 2-3 NRTIs	A	D4T/3TC/NVP	1589	44492	Male	1680	5	7.4	No		North	North	Rural	96.5	115	115	13	18	18	13.96	-SD2 to SD1	Normal weight/Overweight	13.61	Normal weight/Overweight		-2.091	<-2 SD	-1.44	>=-2 SD		-1.414
12	No event	Loss to follow up	28	23	1127	1127	1190	1589	Yes	Naive	After 2004	0	1589	1	1	1	D4T/3TC/NVP	Nevirapine + 2-3 NRTIs	A	D4T/3TC/NVP	1589	44492	Male	1680	5	7.7	No		North	North	Rural	96.5	115	115	13	20	20	13.96	-SD2 to SD1	Normal weight/Overweight	15.12	Normal weight/Overweight		-2.091	<-2 SD	-1.635	>=-2 SD		-1.414
12	No event	Loss to follow up	28	24	1190	1190	1253	1589	Yes	Naive	After 2004	0	1589	1	1	1	D4T/3TC/NVP	Nevirapine + 2-3 NRTIs	A	D4T/3TC/NVP	1589	44492	Male	1680	5	7.9	No		North	North	Rural	96.5	117	117	13	19	19	13.96	-SD2 to SD1	Normal weight/Overweight	13.88	Normal weight/Overweight	Normal weight/Overweight	-2.091	<-2 SD	-1.423	>=-2 SD	>=-2 SD	-1.414
12	No event	Loss to follow up	28	25	1253	1253	1316	1589	Yes	Naive	After 2004	0	1589	1	1	1	D4T/3TC/NVP	Nevirapine + 2-3 NRTIs	A	D4T/3TC/NVP	1589	44492	Male	1680	5	8	No	No	North	North	Rural	96.5	118	118	13	19.5	19.5	13.96	-SD2 to SD1	Normal weight/Overweight	14	Normal weight/Overweight	Normal weight/Overweight	-2.091	<-2 SD	-1.358	>=-2 SD	>=-2 SD	-1.414
12	No event	Loss to follow up	28	26	1316	1316	1372	1589	Yes	Naive	After 2004	0	1589	1	1	1	D4T/3TC/NVP	Nevirapine + 2-3 NRTIs	A	D4T/3TC/NVP	1589	44492	Male	1680	5	8.2	No	No	North	North	Rural	96.5	118	118	13	20	20	13.96	-SD2 to SD1	Normal weight/Overweight	14.36	Normal weight/Overweight	Normal weight/Overweight	-2.091	<-2 SD	-1.528	>=-2 SD	>=-2 SD	-1.414
12	No event	Loss to follow up	28	27	1372	1372	1456	1589	Yes	Naive	After 2004	0	1589	1	1	1	D4T/3TC/NVP	Nevirapine + 2-3 NRTIs	A	D4T/3TC/NVP	1589	44492	Male	1680	5	8.4	No	No	North	North	Rural	96.5	118.5	118.5	13	20	20	13.96	-SD2 to SD1	Normal weight/Overweight	14.24	Normal weight/Overweight	Normal weight/Overweight	-2.091	<-2 SD	-1.585	>=-2 SD	>=-2 SD	-1.414
12	Loss to follow up	Loss to follow up	28	28	1456	1456	1589	1589	Yes	Naive	After 2004	0	1589	1	1	1	D4T/3TC/NVP	Nevirapine + 2-3 NRTIs	A	D4T/3TC/NVP	1589	44492	Male	1680	5	8.6	No	No	North	North	Rural	96.5	122	122	13	20	20	13.96	-SD2 to SD1	Normal weight/Overweight	13.44	Normal weight/Overweight	Normal weight/Overweight	-2.091	<-2 SD	-1.17	>=-2 SD	>=-2 SD	-1.414
13	No event	No event	33	1	0	0	14	2674	Yes	Naive	After 2004	0	14	5	>2	1	D4T+3TC+D4T/3TC/NVP	Nevirapine + 2-3 NRTIs	A	TDF/FTC/EFV	14	22848	Male	2033	6	5.6	No		Central	Other	Urban	107	107	107	15	15	15	13.1	-SD2 to SD1	Normal weight/Overweight	13.1	Normal weight/Overweight		-1.065	>=-2 SD	-1.065	>=-2 SD		-1.143
13	No event	No event	33	2	14	14	28	2674	Yes	Naive	After 2004	14	861	5	>2	2	D4T/3TC/NVP	Nevirapine + 2-3 NRTIs	A	TDF/FTC/EFV	847	22848	Male	2033	6	5.6	No		Central	Other	Urban	107		107	15		14.5	13.1	-SD2 to SD1	Normal weight/Overweight	12.66	Thinness (<-2 SD)		-1.065	>=-2 SD	-1.065	>=-2 SD		-1.143
13	No event	No event	33	3	28	28	84	2674	Yes	Naive	After 2004	14	861	5	>2	2	D4T/3TC/NVP	Nevirapine + 2-3 NRTIs	A	TDF/FTC/EFV	847	22848	Male	2033	6	5.6	No		Central	Other	Urban	107	107	107	15	14	14	13.1	-SD2 to SD1	Normal weight/Overweight	12.23	Thinness (<-2 SD)		-1.065	>=-2 SD	-1.174	>=-2 SD		-1.143
13	No event	No event	33	4	84	84	168	2674	Yes	Naive	After 2004	14	861	5	>2	2	D4T/3TC/NVP	Nevirapine + 2-3 NRTIs	A	TDF/FTC/EFV	847	22848	Male	2033	6	5.8	No		Central	Other	Urban	107	107	107	15	17.5	17.5	13.1	-SD2 to SD1	Normal weight/Overweight	15.29	Normal weight/Overweight		-1.065	>=-2 SD	-1.391	>=-2 SD		-1.143
13	No event	No event	33	5	168	168	252	2674	Yes	Naive	After 2004	14	861	5	>2	2	D4T/3TC/NVP	Nevirapine + 2-3 NRTIs	A	TDF/FTC/EFV	847	22848	Male	2033	6	6	No		Central	Other	Urban	107	115	115	15	17.5	17.5	13.1	-SD2 to SD1	Normal weight/Overweight	13.23	Normal weight/Overweight		-1.065	>=-2 SD	0.13	>=-2 SD		-1.143
13	No event	No event	33	6	252	252	336	2674	Yes	Naive	After 2004	14	861	5	>2	2	D4T/3TC/NVP	Nevirapine + 2-3 NRTIs	A	TDF/FTC/EFV	847	22848	Male	2033	6	6.3	No		Central	Other	Urban	107	115	115	15	18	18	13.1	-SD2 to SD1	Normal weight/Overweight	13.61	Normal weight/Overweight		-1.065	>=-2 SD	-0.167	>=-2 SD		-1.143
13	No event	No event	33	7	336	336	427	2674	Yes	Naive	After 2004	14	861	5	>2	2	D4T/3TC/NVP	Nevirapine + 2-3 NRTIs	A	TDF/FTC/EFV	847	22848	Male	2033	6	6.5	No		Central	Other	Urban	107	116	116	15	18	18	13.1	-SD2 to SD1	Normal weight/Overweight	13.38	Normal weight/Overweight		-1.065	>=-2 SD	-0.271	>=-2 SD		-1.143
13	No event	No event	33	8	427	427	512	2674	Yes	Naive	After 2004	14	861	5	>2	2	D4T/3TC/NVP	Nevirapine + 2-3 NRTIs	A	TDF/FTC/EFV	847	22848	Male	2033	6	6.7	No		Central	Other	Urban	107	115	115	15	19	19	13.1	-SD2 to SD1	Normal weight/Overweight	14.37	Normal weight/Overweight		-1.065	>=-2 SD	-0.735	>=-2 SD		-1.143
13	No event	No event	33	9	512	512	536	2674	Yes	Naive	After 2004	14	861	5	>2	2	D4T/3TC/NVP	Nevirapine + 2-3 NRTIs	A	TDF/FTC/EFV	847	22848	Male	2033	6	7	No		Central	Other	Urban	107	116	116	15	19	19	13.1	-SD2 to SD1	Normal weight/Overweight	14.12	Normal weight/Overweight		-1.065	>=-2 SD	-0.816	>=-2 SD		-1.143
13	No event	No event	33	10	536	536	602	2674	Yes	Naive	After 2004	14	861	5	>2	2	D4T/3TC/NVP	Nevirapine + 2-3 NRTIs	A	TDF/FTC/EFV	847	22848	Male	2033	6	7	No		Central	Other	Urban	107		116.3	15		19.1	13.1	-SD2 to SD1	Normal weight/Overweight	14.12	Normal weight/Overweight		-1.065	>=-2 SD	-0.755	>=-2 SD		-1.143
13	No event	No event	33	11	602	602	693	2674	Yes	Naive	After 2004	14	861	5	>2	2	D4T/3TC/NVP	Nevirapine + 2-3 NRTIs	A	TDF/FTC/EFV	847	22848	Male	2033	6	7.2	No		Central	Other	Urban	107	117	117	15	19.5	19.5	13.1	-SD2 to SD1	Normal weight/Overweight	14.25	Normal weight/Overweight		-1.065	>=-2 SD	-0.86	>=-2 SD		-1.143
13	No event	No event	33	12	693	693	770	2674	Yes	Naive	After 2004	14	861	5	>2	2	D4T/3TC/NVP	Nevirapine + 2-3 NRTIs	A	TDF/FTC/EFV	847	22848	Male	2033	6	7.5	No		Central	Other	Urban	107	117.5	117.5	15	21	21	13.1	-SD2 to SD1	Normal weight/Overweight	15.21	Normal weight/Overweight		-1.065	>=-2 SD	-1	>=-2 SD		-1.143
13	No event	No event	33	13	770	770	861	2674	Yes	Naive	After 2004	14	861	5	>2	2	D4T/3TC/NVP	Nevirapine + 2-3 NRTIs	A	TDF/FTC/EFV	847	22848	Male	2033	6	7.7	No		Central	Other	Urban	107	119	119	15	21	21	13.1	-SD2 to SD1	Normal weight/Overweight	14.83	Normal weight/Overweight		-1.065	>=-2 SD	-0.865	>=-2 SD		-1.143
13	No event	No event	33	14	861	861	896	2674	Yes	Naive	After 2004	861	1582	5	>2	3	ZDV/3TC+EFV	Efavirenz + 1-2 NRTIs	A	TDF/FTC/EFV	721	22848	Male	2033	6	7.9	No		Central	Other	Urban	107	120	120	15	21	21	13.1	-SD2 to SD1	Normal weight/Overweight	14.58	Normal weight/Overweight		-1.065	>=-2 SD	-0.906	>=-2 SD		-1.143
13	No event	No event	33	15	896	896	952	2674	Yes	Naive	After 2004	861	1582	5	>2	3	ZDV/3TC+EFV	Efavirenz + 1-2 NRTIs	A	TDF/FTC/EFV	721	22848	Male	2033	6	8	No		Central	Other	Urban	107	120	120	15	21	21	13.1	-SD2 to SD1	Normal weight/Overweight	14.58	Normal weight/Overweight		-1.065	>=-2 SD	-0.981	>=-2 SD		-1.143
13	No event	No event	33	16	952	952	994	2674	Yes	Naive	After 2004	861	1582	5	>2	3	ZDV/3TC+EFV	Efavirenz + 1-2 NRTIs	A	TDF/FTC/EFV	721	22848	Male	2033	6	8.2	No		Central	Other	Urban	107	122	122	15	21.5	21.5	13.1	-SD2 to SD1	Normal weight/Overweight	14.45	Normal weight/Overweight		-1.065	>=-2 SD	-0.774	>=-2 SD		-1.143
13	No event	No event	33	17	994	994	1050	2674	Yes	Naive	After 2004	861	1582	5	>2	3	ZDV/3TC+EFV	Efavirenz + 1-2 NRTIs	A	TDF/FTC/EFV	721	22848	Male	2033	6	8.3	No		Central	Other	Urban	107	121	121	15	22	22	13.1	-SD2 to SD1	Normal weight/Overweight	15.03	Normal weight/Overweight		-1.065	>=-2 SD	-1.038	>=-2 SD		-1.143
13	No event	No event	33	18	1050	1050	1095	2674	Yes	Naive	After 2004	861	1582	5	>2	3	ZDV/3TC+EFV	Efavirenz + 1-2 NRTIs	A	TDF/FTC/EFV	721	22848	Male	2033	6	8.4	No		Central	Other	Urban	107	122	122	15	21	21	13.1	-SD2 to SD1	Normal weight/Overweight	14.11	Normal weight/Overweight		-1.065	>=-2 SD	-1	>=-2 SD		-1.143
13	No event	No event	33	19	1095	1095	1183	2674	Yes	Naive	After 2004	861	1582	5	>2	3	ZDV/3TC+EFV	Efavirenz + 1-2 NRTIs	A	TDF/FTC/EFV	721	22848	Male	2033	6	8.6	No		Central	Other	Urban	107	122	122	15	21	21	13.1	-SD2 to SD1	Normal weight/Overweight	14.11	Normal weight/Overweight		-1.065	>=-2 SD	-1.17	>=-2 SD		-1.143
13	No event	No event	33	20	1183	1183	1288	2674	Yes	Naive	After 2004	861	1582	5	>2	3	ZDV/3TC+EFV	Efavirenz + 1-2 NRTIs	A	TDF/FTC/EFV	721	22848	Male	2033	6	8.8	No		Central	Other	Urban	107	123	123	15	21	21	13.1	-SD2 to SD1	Normal weight/Overweight	13.88	Normal weight/Overweight		-1.065	>=-2 SD	-1.208	>=-2 SD		-1.143
13	No event	No event	33	21	1288	1288	1393	2674	Yes	Naive	After 2004	861	1582	5	>2	3	ZDV/3TC+EFV	Efavirenz + 1-2 NRTIs	A	TDF/FTC/EFV	721	22848	Male	2033	6	9.1	No		Central	Other	Urban	107	125	125	15	22	22	13.1	-SD2 to SD1	Normal weight/Overweight	14.08	Normal weight/Overweight		-1.065	>=-2 SD	-1.075	>=-2 SD		-1.143
13	No event	No event	33	22	1393	1393	1498	2674	Yes	Naive	After 2004	861	1582	5	>2	3	ZDV/3TC+EFV	Efavirenz + 1-2 NRTIs	A	TDF/FTC/EFV	721	22848	Male	2033	6	9.4	No		Central	Other	Urban	107	123	123	15	24.1	24.1	13.1	-SD2 to SD1	Normal weight/Overweight	15.93	Normal weight/Overweight		-1.065	>=-2 SD	-1.722	>=-2 SD		-1.143
13	No event	No event	33	23	1498	1498	1582	2674	Yes	Naive	After 2004	861	1582	5	>2	3	ZDV/3TC+EFV	Efavirenz + 1-2 NRTIs	A	TDF/FTC/EFV	721	22848	Male	2033	6	9.7	No		Central	Other	Urban	107	126	126	15	23	23	13.1	-SD2 to SD1	Normal weight/Overweight	14.49	Normal weight/Overweight		-1.065	>=-2 SD	-1.364	>=-2 SD		-1.143
13	No event	No event	33	24	1582	1582	1638	2674	Yes	Naive	After 2004	1582	2058	5	>2	4	ZDV+3TC+EFV	Efavirenz + 1-2 NRTIs	A	TDF/FTC/EFV	476	22848	Male	2033	6	9.9	No		Central	Other	Urban	107	126	126	15	23	23	13.1	-SD2 to SD1	Normal weight/Overweight	14.49	Normal weight/Overweight		-1.065	>=-2 SD	-1.536	>=-2 SD		-1.143
13	No event	No event	33	25	1638	1638	1792	2674	Yes	Naive	After 2004	1582	2058	5	>2	4	ZDV+3TC+EFV	Efavirenz + 1-2 NRTIs	A	TDF/FTC/EFV	476	22848	Male	2033	6	10.1	No		Central	Other	Urban	107	127	127	15	23.6	23.6	13.1	-SD2 to SD1	Normal weight/Overweight	14.63	Normal weight/Overweight		-1.065	>=-2 SD	-1.5	>=-2 SD		-1.143
13	No event	No event	33	26	1792	1792	1862	2674	Yes	Naive	After 2004	1582	2058	5	>2	4	ZDV+3TC+EFV	Efavirenz + 1-2 NRTIs	A	TDF/FTC/EFV	476	22848	Male	2033	6	10.5	No		Central	Other	Urban	107	130	130	15	24.1	24.1	13.1	-SD2 to SD1	Normal weight/Overweight	14.26	Normal weight/Overweight		-1.065	>=-2 SD	-1.183	>=-2 SD		-1.143
13	No event	No event	33	27	1862	1862	1939	2674	Yes	Naive	After 2004	1582	2058	5	>2	4	ZDV+3TC+EFV	Efavirenz + 1-2 NRTIs	A	TDF/FTC/EFV	476	22848	Male	2033	6	10.7	No		Central	Other	Urban	107	129.5	129.5	15	24.4	24.4	13.1	-SD2 to SD1	Normal weight/Overweight	14.55	Normal weight/Overweight		-1.065	>=-2 SD	-1.339	>=-2 SD		-1.143
13	No event	No event	33	28	1939	1939	2058	2674	Yes	Naive	After 2004	1582	2058	5	>2	4	ZDV+3TC+EFV	Efavirenz + 1-2 NRTIs	A	TDF/FTC/EFV	476	22848	Male	2033	6	10.9	No		Central	Other	Urban	107	133	133	15	25.5	25.5	13.1	-SD2 to SD1	Normal weight/Overweight	14.42	Normal weight/Overweight		-1.065	>=-2 SD	-0.862	>=-2 SD		-1.143
13	No event	No event	33	29	2058	2058	2083	2674	Yes	Naive	After 2004	2058	2674	5	>2	5	TDF/FTC/EFV	Efavirenz + 1-2 NRTIs	A	TDF/FTC/EFV	616	22848	Male	2033	6	11.2	No		Central	Other	Urban	107	133	133	15	25.6	25.6	13.1	-SD2 to SD1	Normal weight/Overweight	14.47	Normal weight/Overweight		-1.065	>=-2 SD	-1.088	>=-2 SD		-1.143
13	No event	No event	33	30	2083	2083	2093	2674	Yes	Naive	After 2004	2058	2674	5	>2	5	TDF/FTC/EFV	Efavirenz + 1-2 NRTIs	A	TDF/FTC/EFV	616	22848	Male	2033	6	11.3	No		Central	Other	Urban	107		133.4	15		25.2	13.1	-SD2 to SD1	Normal weight/Overweight	14.16	Normal weight/Overweight		-1.065	>=-2 SD	-1.087	>=-2 SD		-1.143
13	No event	No event	33	31	2093	2093	2387	2674	Yes	Naive	After 2004	2058	2674	5	>2	5	TDF/FTC/EFV	Efavirenz + 1-2 NRTIs	A	TDF/FTC/EFV	616	22848	Male	2033	6	11.3	No		Central	Other	Urban	107	133.5	133.5	15	25.1	25.1	13.1	-SD2 to SD1	Normal weight/Overweight	14.08	Thinness (<-2 SD)		-1.065	>=-2 SD	-1.129	>=-2 SD		-1.143
13	No event	No event	33	32	2387	2387	2674	2674	Yes	Naive	After 2004	2058	2674	5	>2	5	TDF/FTC/EFV	Efavirenz + 1-2 NRTIs	A	TDF/FTC/EFV	616	22848	Male	2033	6	12.1	No		Central	Other	Urban	107	138.5	138.5	15	28.4	28.4	13.1	-SD2 to SD1	Normal weight/Overweight	14.81	Normal weight/Overweight	Normal weight/Overweight	-1.065	>=-2 SD	-1.013	>=-2 SD	>=-2 SD	-1.143
13	No event	No event	33	33	2674	2674	2837	2674	Yes	Naive	After 2004	2058	2674	5	>2	5	TDF/FTC/EFV	Efavirenz + 1-2 NRTIs	A	TDF/FTC/EFV	616	22848	Male	2033	6	12.9	No	No	Central	Other	Urban	107	143.5	143.5	15	31.2	31.2	13.1	-SD2 to SD1	Normal weight/Overweight	15.15	Normal weight/Overweight	Normal weight/Overweight	-1.065	>=-2 SD	-1.213	>=-2 SD	>=-2 SD	-1.143
14	No event	No event	83	1	0	0	9	4268	Yes	Naive	1999-2004	0	611	5	>2	1	ZDV+3TC+NVP	Nevirapine + 2-3 NRTIs	A	TDF/FTC+LPV/rtv	611	88281	Female	369	1	1	No		Central	Other		70	70	70	7.9	7.9	7.9	16.12	-SD2 to SD1	Normal weight/Overweight	16.12	Normal weight/Overweight		-0.919	>=-2 SD	-0.919	>=-2 SD		-0.818
14	No event	No event	83	2	9	9	16	4268	Yes	Naive	1999-2004	0	611	5	>2	1	ZDV+3TC+NVP	Nevirapine + 2-3 NRTIs	A	TDF/FTC+LPV/rtv	611	88281	Female	369	1	1	No		Central	Other		70	71	71	7.9	8.3	8.3	16.12	-SD2 to SD1	Normal weight/Overweight	16.46	Normal weight/Overweight		-0.919	>=-2 SD	-0.649	>=-2 SD		-0.818
14	No event	No event	83	3	16	16	23	4268	Yes	Naive	1999-2004	0	611	5	>2	1	ZDV+3TC+NVP	Nevirapine + 2-3 NRTIs	A	TDF/FTC+LPV/rtv	611	88281	Female	369	1	1.1	No		Central	Other		70	72	72	7.9	8.3	8.3	16.12	-SD2 to SD1	Normal weight/Overweight	16.01	Normal weight/Overweight		-0.919	>=-2 SD	-0.658	>=-2 SD		-0.818
14	No event	No event	83	4	23	23	33	4268	Yes	Naive	1999-2004	0	611	5	>2	1	ZDV+3TC+NVP	Nevirapine + 2-3 NRTIs	A	TDF/FTC+LPV/rtv	611	88281	Female	369	1	1.1	No		Central	Other		70	71	71	7.9	8.4	8.4	16.12	-SD2 to SD1	Normal weight/Overweight	16.66	Normal weight/Overweight		-0.919	>=-2 SD	-0.921	>=-2 SD		-0.818
14	No event	No event	83	5	33	33	68	4268	Yes	Naive	1999-2004	0	611	5	>2	1	ZDV+3TC+NVP	Nevirapine + 2-3 NRTIs	A	TDF/FTC+LPV/rtv	611	88281	Female	369	1	1.1	No		Central	Other		70	71	71	7.9	8.4	8.4	16.12	-SD2 to SD1	Normal weight/Overweight	16.66	Normal weight/Overweight		-0.919	>=-2 SD	-0.921	>=-2 SD		-0.818
14	No event	No event	83	6	68	68	79	4268	Yes	Naive	1999-2004	0	611	5	>2	1	ZDV+3TC+NVP	Nevirapine + 2-3 NRTIs	A	TDF/FTC+LPV/rtv	611	88281	Female	369	1	1.2	No		Central	Other		70	73	73	7.9	9	9	16.12	-SD2 to SD1	Normal weight/Overweight	16.89	Normal weight/Overweight		-0.919	>=-2 SD	-0.667	>=-2 SD		-0.818
14	No event	No event	83	7	79	79	86	4268	Yes	Naive	1999-2004	0	611	5	>2	1	ZDV+3TC+NVP	Nevirapine + 2-3 NRTIs	A	TDF/FTC+LPV/rtv	611	88281	Female	369	1	1.2	No		Central	Other		70		73.3	7.9		9.1	16.12	-SD2 to SD1	Normal weight/Overweight	16.94	Normal weight/Overweight		-0.919	>=-2 SD	-0.895	>=-2 SD		-0.818
14	No event	No event	83	8	86	86	100	4268	Yes	Naive	1999-2004	0	611	5	>2	1	ZDV+3TC+NVP	Nevirapine + 2-3 NRTIs	A	TDF/FTC+LPV/rtv	611	88281	Female	369	1	1.2	No		Central	Other		70		73.6	7.9		9.1	16.12	-SD2 to SD1	Normal weight/Overweight	16.8	Normal weight/Overweight		-0.919	>=-2 SD	-0.816	>=-2 SD		-0.818
14	No event	No event	83	9	100	100	128	4268	Yes	Naive	1999-2004	0	611	5	>2	1	ZDV+3TC+NVP	Nevirapine + 2-3 NRTIs	A	TDF/FTC+LPV/rtv	611	88281	Female	369	1	1.3	No		Central	Other		70	74	74	7.9	9.2	9.2	16.12	-SD2 to SD1	Normal weight/Overweight	16.8	Normal weight/Overweight		-0.919	>=-2 SD	-0.711	>=-2 SD		-0.818
14	No event	No event	83	10	128	128	144	4268	Yes	Naive	1999-2004	0	611	5	>2	1	ZDV+3TC+NVP	Nevirapine + 2-3 NRTIs	A	TDF/FTC+LPV/rtv	611	88281	Female	369	1	1.4	No		Central	Other		70	75	75	7.9	9.3	9.3	16.12	-SD2 to SD1	Normal weight/Overweight	16.53	Normal weight/Overweight		-0.919	>=-2 SD	-0.711	>=-2 SD		-0.818
14	No event	No event	83	11	144	144	145	4268	Yes	Naive	1999-2004	0	611	5	>2	1	ZDV+3TC+NVP	Nevirapine + 2-3 NRTIs	A	TDF/FTC+LPV/rtv	611	88281	Female	369	1	1.4	No		Central	Other		70		75	7.9		9.6	16.12	-SD2 to SD1	Normal weight/Overweight	17.07	Normal weight/Overweight		-0.919	>=-2 SD	-0.974	>=-2 SD		-0.818
14	No event	No event	83	12	145	145	176	4268	Yes	Naive	1999-2004	0	611	5	>2	1	ZDV+3TC+NVP	Nevirapine + 2-3 NRTIs	A	TDF/FTC+LPV/rtv	611	88281	Female	369	1	1.4	No		Central	Other		70	75	75	7.9	9.6	9.6	16.12	-SD2 to SD1	Normal weight/Overweight	17.07	Normal weight/Overweight		-0.919	>=-2 SD	-0.974	>=-2 SD		-0.818
14	No event	No event	83	13	176	176	205	4268	Yes	Naive	1999-2004	0	611	5	>2	1	ZDV+3TC+NVP	Nevirapine + 2-3 NRTIs	A	TDF/FTC+LPV/rtv	611	88281	Female	369	1	1.5	No		Central	Other		70	78	78	7.9	10	10	16.12	-SD2 to SD1	Normal weight/Overweight	16.44	Normal weight/Overweight		-0.919	>=-2 SD	-0.447	>=-2 SD		-0.818
14	No event	No event	83	14	205	205	236	4268	Yes	Naive	1999-2004	0	611	5	>2	1	ZDV+3TC+NVP	Nevirapine + 2-3 NRTIs	A	TDF/FTC+LPV/rtv	611	88281	Female	369	1	1.6	No		Central	Other		70	80	80	7.9	9.8	9.8	16.12	-SD2 to SD1	Normal weight/Overweight	15.31	Normal weight/Overweight		-0.919	>=-2 SD	-0.189	>=-2 SD		-0.818
14	No event	No event	83	15	236	236	271	4268	Yes	Naive	1999-2004	0	611	5	>2	1	ZDV+3TC+NVP	Nevirapine + 2-3 NRTIs	A	TDF/FTC+LPV/rtv	611	88281	Female	369	1	1.7	No		Central	Other		70	80	80	7.9	10.5	10.5	16.12	-SD2 to SD1	Normal weight/Overweight	16.41	Normal weight/Overweight		-0.919	>=-2 SD	-0.432	>=-2 SD		-0.818
14	No event	No event	83	16	271	271	302	4268	Yes	Naive	1999-2004	0	611	5	>2	1	ZDV+3TC+NVP	Nevirapine + 2-3 NRTIs	A	TDF/FTC+LPV/rtv	611	88281	Female	369	1	1.8	No		Central	Other		70	80	80	7.9	10	10	16.12	-SD2 to SD1	Normal weight/Overweight	15.62	Normal weight/Overweight		-0.919	>=-2 SD	-0.722	>=-2 SD		-0.818
14	No event	No event	83	17	302	302	334	4268	Yes	Naive	1999-2004	0	611	5	>2	1	ZDV+3TC+NVP	Nevirapine + 2-3 NRTIs	A	TDF/FTC+LPV/rtv	611	88281	Female	369	1	1.8	No		Central	Other		70	80	80	7.9	10	10	16.12	-SD2 to SD1	Normal weight/Overweight	15.62	Normal weight/Overweight		-0.919	>=-2 SD	-1	>=-2 SD		-0.818
14	No event	No event	83	18	334	334	364	4268	Yes	Naive	1999-2004	0	611	5	>2	1	ZDV+3TC+NVP	Nevirapine + 2-3 NRTIs	A	TDF/FTC+LPV/rtv	611	88281	Female	369	1	1.9	No		Central	Other		70	82	82	7.9	10	10	16.12	-SD2 to SD1	Normal weight/Overweight	14.87	Normal weight/Overweight		-0.919	>=-2 SD	-0.743	>=-2 SD		-0.818
14	No event	No event	83	19	364	364	394	4268	Yes	Naive	1999-2004	0	611	5	>2	1	ZDV+3TC+NVP	Nevirapine + 2-3 NRTIs	A	TDF/FTC+LPV/rtv	611	88281	Female	369	1	2	No		Central	Other		70	85	85	7.9	10.5	10.5	16.12	-SD2 to SD1	Normal weight/Overweight	14.53	Normal weight/Overweight		-0.919	>=-2 SD	0.086	>=-2 SD		-0.818
14	No event	No event	83	20	394	394	425	4268	Yes	Naive	1999-2004	0	611	5	>2	1	ZDV+3TC+NVP	Nevirapine + 2-3 NRTIs	A	TDF/FTC+LPV/rtv	611	88281	Female	369	1	2.1	No		Central	Other		70	85	85	7.9	11	11	16.12	-SD2 to SD1	Normal weight/Overweight	15.22	Normal weight/Overweight		-0.919	>=-2 SD	-0.143	>=-2 SD		-0.818
14	No event	No event	83	21	425	425	457	4268	Yes	Naive	1999-2004	0	611	5	>2	1	ZDV+3TC+NVP	Nevirapine + 2-3 NRTIs	A	TDF/FTC+LPV/rtv	611	88281	Female	369	1	2.2	No		Central	Other		70	85	85	7.9	11	11	16.12	-SD2 to SD1	Normal weight/Overweight	15.22	Normal weight/Overweight		-0.919	>=-2 SD	-0.412	>=-2 SD		-0.818
14	No event	No event	83	22	457	457	495	4268	Yes	Naive	1999-2004	0	611	5	>2	1	ZDV+3TC+NVP	Nevirapine + 2-3 NRTIs	A	TDF/FTC+LPV/rtv	611	88281	Female	369	1	2.3	No		Central	Other		70	88	88	7.9	11	11	16.12	-SD2 to SD1	Normal weight/Overweight	14.2	Normal weight/Overweight		-0.919	>=-2 SD	0.235	>=-2 SD		-0.818
14	No event	No event	83	23	495	495	516	4268	Yes	Naive	1999-2004	0	611	5	>2	1	ZDV+3TC+NVP	Nevirapine + 2-3 NRTIs	A	TDF/FTC+LPV/rtv	611	88281	Female	369	1	2.4	No		Central	Other		70	88	88	7.9	11	11	16.12	-SD2 to SD1	Normal weight/Overweight	14.2	Normal weight/Overweight		-0.919	>=-2 SD	0	>=-2 SD		-0.818
14	No event	No event	83	24	516	516	551	4268	Yes	Naive	1999-2004	0	611	5	>2	1	ZDV+3TC+NVP	Nevirapine + 2-3 NRTIs	A	TDF/FTC+LPV/rtv	611	88281	Female	369	1	2.4	No		Central	Other		70	88	88	7.9	11	11	16.12	-SD2 to SD1	Normal weight/Overweight	14.2	Normal weight/Overweight		-0.919	>=-2 SD	-0.273	>=-2 SD		-0.818
14	No event	No event	83	25	551	551	582	4268	Yes	Naive	1999-2004	0	611	5	>2	1	ZDV+3TC+NVP	Nevirapine + 2-3 NRTIs	A	TDF/FTC+LPV/rtv	611	88281	Female	369	1	2.5	No		Central	Other		70	88	88	7.9	11	11	16.12	-SD2 to SD1	Normal weight/Overweight	14.2	Normal weight/Overweight		-0.919	>=-2 SD	-0.515	>=-2 SD		-0.818
14	No event	No event	83	26	582	582	611	4268	Yes	Naive	1999-2004	0	611	5	>2	1	ZDV+3TC+NVP	Nevirapine + 2-3 NRTIs	A	TDF/FTC+LPV/rtv	611	88281	Female	369	1	2.6	No		Central	Other		70	88	88	7.9	12	12	16.12	-SD2 to SD1	Normal weight/Overweight	15.5	Normal weight/Overweight		-0.919	>=-2 SD	-0.758	>=-2 SD		-0.818
14	No event	No event	83	27	611	611	644	4268	Yes	Naive	1999-2004	611	1878	5	>2	2	ZDV+DDI+NFV	Nelfinavir + 2 NRTIs	B	TDF/FTC+LPV/rtv	1267	88281	Female	369	1	2.7	No		Central	Other		70	90	90	7.9	12.5	12.5	16.12	-SD2 to SD1	Normal weight/Overweight	15.43	Normal weight/Overweight		-0.919	>=-2 SD	-0.364	>=-2 SD		-0.818
14	No event	No event	83	28	644	644	686	4268	Yes	Naive	1999-2004	611	1878	5	>2	2	ZDV+DDI+NFV	Nelfinavir + 2 NRTIs	B	TDF/FTC+LPV/rtv	1267	88281	Female	369	1	2.8	No		Central	Other		70	92	92	7.9	13	13	16.12	-SD2 to SD1	Normal weight/Overweight	15.36	Normal weight/Overweight		-0.919	>=-2 SD	0	>=-2 SD		-0.818
14	No event	No event	83	29	686	686	721	4268	Yes	Naive	1999-2004	611	1878	5	>2	2	ZDV+DDI+NFV	Nelfinavir + 2 NRTIs	B	TDF/FTC+LPV/rtv	1267	88281	Female	369	1	2.9	No		Central	Other		70	92	92	7.9	13	13	16.12	-SD2 to SD1	Normal weight/Overweight	15.36	Normal weight/Overweight		-0.919	>=-2 SD	-0.412	>=-2 SD		-0.818
14	No event	No event	83	30	721	721	750	4268	Yes	Naive	1999-2004	611	1878	5	>2	2	ZDV+DDI+NFV	Nelfinavir + 2 NRTIs	B	TDF/FTC+LPV/rtv	1267	88281	Female	369	1	3	No		Central	Other		70	92	92	7.9	13	13	16.12	-SD2 to SD1	Normal weight/Overweight	15.36	Normal weight/Overweight		-0.919	>=-2 SD	-0.618	>=-2 SD		-0.818
14	No event	No event	83	31	750	750	754	4268	Yes	Naive	1999-2004	611	1878	5	>2	2	ZDV+DDI+NFV	Nelfinavir + 2 NRTIs	B	TDF/FTC+LPV/rtv	1267	88281	Female	369	1	3.1	No		Central	Other		70	92	92	7.9	13	13	16.12	-SD2 to SD1	Normal weight/Overweight	15.36	Normal weight/Overweight		-0.919	>=-2 SD	-0.771	>=-2 SD		-0.818
14	No event	No event	83	32	754	754	777	4268	Yes	Naive	1999-2004	611	1878	5	>2	2	ZDV+DDI+NFV	Nelfinavir + 2 NRTIs	B	TDF/FTC+LPV/rtv	1267	88281	Female	369	1	3.1	No		Central	Other		70		92.3	7.9		13.1	16.12	-SD2 to SD1	Normal weight/Overweight	15.38	Normal weight/Overweight		-0.919	>=-2 SD	-0.686	>=-2 SD		-0.818
14	No event	No event	83	33	777	777	812	4268	Yes	Naive	1999-2004	611	1878	5	>2	2	ZDV+DDI+NFV	Nelfinavir + 2 NRTIs	B	TDF/FTC+LPV/rtv	1267	88281	Female	369	1	3.1	No		Central	Other		70	94	94	7.9	14	14	16.12	-SD2 to SD1	Normal weight/Overweight	15.84	Normal weight/Overweight		-0.919	>=-2 SD	-0.361	>=-2 SD		-0.818
14	No event	No event	83	34	812	812	840	4268	Yes	Naive	1999-2004	611	1878	5	>2	2	ZDV+DDI+NFV	Nelfinavir + 2 NRTIs	B	TDF/FTC+LPV/rtv	1267	88281	Female	369	1	3.2	No		Central	Other		70	94	94	7.9	13.5	13.5	16.12	-SD2 to SD1	Normal weight/Overweight	15.28	Normal weight/Overweight		-0.919	>=-2 SD	-0.556	>=-2 SD		-0.818
14	No event	No event	83	35	840	840	861	4268	Yes	Naive	1999-2004	611	1878	5	>2	2	ZDV+DDI+NFV	Nelfinavir + 2 NRTIs	B	TDF/FTC+LPV/rtv	1267	88281	Female	369	1	3.3	No		Central	Other		70	94	94	7.9	13.8	13.8	16.12	-SD2 to SD1	Normal weight/Overweight	15.62	Normal weight/Overweight		-0.919	>=-2 SD	-0.676	>=-2 SD		-0.818
14	No event	No event	83	36	861	861	903	4268	Yes	Naive	1999-2004	611	1878	5	>2	2	ZDV+DDI+NFV	Nelfinavir + 2 NRTIs	B	TDF/FTC+LPV/rtv	1267	88281	Female	369	1	3.4	No		Central	Other		70	94	94	7.9	14	14	16.12	-SD2 to SD1	Normal weight/Overweight	15.84	Normal weight/Overweight		-0.919	>=-2 SD	-0.676	>=-2 SD		-0.818
14	No event	No event	83	37	903	903	931	4268	Yes	Naive	1999-2004	611	1878	5	>2	2	ZDV+DDI+NFV	Nelfinavir + 2 NRTIs	B	TDF/FTC+LPV/rtv	1267	88281	Female	369	1	3.5	No		Central	Other		70	96	96	7.9	13.8	13.8	16.12	-SD2 to SD1	Normal weight/Overweight	14.97	Normal weight/Overweight		-0.919	>=-2 SD	-0.459	>=-2 SD		-0.818
14	No event	No event	83	38	931	931	959	4268	Yes	Naive	1999-2004	611	1878	5	>2	2	ZDV+DDI+NFV	Nelfinavir + 2 NRTIs	B	TDF/FTC+LPV/rtv	1267	88281	Female	369	1	3.6	No		Central	Other		70	94	94	7.9	14.1	14.1	16.12	-SD2 to SD1	Normal weight/Overweight	15.96	Normal weight/Overweight		-0.919	>=-2 SD	-1.132	>=-2 SD		-0.818
14	No event	No event	83	39	959	959	993	4268	Yes	Naive	1999-2004	611	1878	5	>2	2	ZDV+DDI+NFV	Nelfinavir + 2 NRTIs	B	TDF/FTC+LPV/rtv	1267	88281	Female	369	1	3.6	No		Central	Other		70	94	94	7.9	14.1	14.1	16.12	-SD2 to SD1	Normal weight/Overweight	15.96	Normal weight/Overweight		-0.919	>=-2 SD	-1.289	>=-2 SD		-0.818
14	No event	No event	83	40	993	993	1022	4268	Yes	Naive	1999-2004	611	1878	5	>2	2	ZDV+DDI+NFV	Nelfinavir + 2 NRTIs	B	TDF/FTC+LPV/rtv	1267	88281	Female	369	1	3.7	No		Central	Other		70	96	96	7.9	14.2	14.2	16.12	-SD2 to SD1	Normal weight/Overweight	15.41	Normal weight/Overweight		-0.919	>=-2 SD	-0.895	>=-2 SD		-0.818
14	No event	No event	83	41	1022	1022	1057	4268	Yes	Naive	1999-2004	611	1878	5	>2	2	ZDV+DDI+NFV	Nelfinavir + 2 NRTIs	B	TDF/FTC+LPV/rtv	1267	88281	Female	369	1	3.8	No		Central	Other		70	96	96	7.9	14.4	14.4	16.12	-SD2 to SD1	Normal weight/Overweight	15.62	Normal weight/Overweight		-0.919	>=-2 SD	-1.053	>=-2 SD		-0.818
14	No event	No event	83	42	1057	1057	1085	4268	Yes	Naive	1999-2004	611	1878	5	>2	2	ZDV+DDI+NFV	Nelfinavir + 2 NRTIs	B	TDF/FTC+LPV/rtv	1267	88281	Female	369	1	3.9	No		Central	Other		70	98	98	7.9	14.7	14.7	16.12	-SD2 to SD1	Normal weight/Overweight	15.31	Normal weight/Overweight		-0.919	>=-2 SD	-0.684	>=-2 SD		-0.818
14	No event	No event	83	43	1085	1085	1113	4268	Yes	Naive	1999-2004	611	1878	5	>2	2	ZDV+DDI+NFV	Nelfinavir + 2 NRTIs	B	TDF/FTC+LPV/rtv	1267	88281	Female	369	1	4	No		Central	Other		70	96	96	7.9	14.6	14.6	16.12	-SD2 to SD1	Normal weight/Overweight	15.84	Normal weight/Overweight		-0.919	>=-2 SD	-1.308	>=-2 SD		-0.818
14	No event	No event	83	44	1113	1113	1148	4268	Yes	Naive	1999-2004	611	1878	5	>2	2	ZDV+DDI+NFV	Nelfinavir + 2 NRTIs	B	TDF/FTC+LPV/rtv	1267	88281	Female	369	1	4.1	No		Central	Other		70	96	96	7.9	14.7	14.7	16.12	-SD2 to SD1	Normal weight/Overweight	15.95	Normal weight/Overweight		-0.919	>=-2 SD	-1.462	>=-2 SD		-0.818
14	No event	No event	83	45	1148	1148	1176	4268	Yes	Naive	1999-2004	611	1878	5	>2	2	ZDV+DDI+NFV	Nelfinavir + 2 NRTIs	B	TDF/FTC+LPV/rtv	1267	88281	Female	369	1	4.2	No		Central	Other		70	96	96	7.9	15	15	16.12	-SD2 to SD1	Normal weight/Overweight	16.28	Normal weight/Overweight		-0.919	>=-2 SD	-1.59	>=-2 SD		-0.818
14	No event	No event	83	46	1176	1176	1212	4268	Yes	Naive	1999-2004	611	1878	5	>2	2	ZDV+DDI+NFV	Nelfinavir + 2 NRTIs	B	TDF/FTC+LPV/rtv	1267	88281	Female	369	1	4.2	No		Central	Other		70	96	96	7.9	15.6	15.6	16.12	-SD2 to SD1	Normal weight/Overweight	16.93	Normal weight/Overweight		-0.919	>=-2 SD	-1.744	>=-2 SD		-0.818
14	No event	No event	83	47	1212	1212	1232	4268	Yes	Naive	1999-2004	611	1878	5	>2	2	ZDV+DDI+NFV	Nelfinavir + 2 NRTIs	B	TDF/FTC+LPV/rtv	1267	88281	Female	369	1	4.3	No		Central	Other		70	96	96	7.9	15.4	15.4	16.12	-SD2 to SD1	Normal weight/Overweight	16.71	Normal weight/Overweight		-0.919	>=-2 SD	-1.872	>=-2 SD		-0.818
14	No event	No event	83	48	1232	1232	1265	4268	Yes	Naive	1999-2004	611	1878	5	>2	2	ZDV+DDI+NFV	Nelfinavir + 2 NRTIs	B	TDF/FTC+LPV/rtv	1267	88281	Female	369	1	4.4	No		Central	Other		70	96	96	7.9	15.2	15.2	16.12	-SD2 to SD1	Normal weight/Overweight	16.49	Normal weight/Overweight		-0.919	>=-2 SD	-2.026	<-2 SD		-0.818
14	No event	No event	83	49	1265	1265	1293	4268	Yes	Naive	1999-2004	611	1878	5	>2	2	ZDV+DDI+NFV	Nelfinavir + 2 NRTIs	B	TDF/FTC+LPV/rtv	1267	88281	Female	369	1	4.5	No		Central	Other		70	98	98	7.9	15	15	16.12	-SD2 to SD1	Normal weight/Overweight	15.62	Normal weight/Overweight		-0.919	>=-2 SD	-1.6	>=-2 SD		-0.818
14	No event	No event	83	50	1293	1293	1342	4268	Yes	Naive	1999-2004	611	1878	5	>2	2	ZDV+DDI+NFV	Nelfinavir + 2 NRTIs	B	TDF/FTC+LPV/rtv	1267	88281	Female	369	1	4.6	No		Central	Other		70	99	99	7.9	15	15	16.12	-SD2 to SD1	Normal weight/Overweight	15.3	Normal weight/Overweight		-0.919	>=-2 SD	-1.5	>=-2 SD		-0.818
14	No event	No event	83	51	1342	1342	1398	4268	Yes	Naive	1999-2004	611	1878	5	>2	2	ZDV+DDI+NFV	Nelfinavir + 2 NRTIs	B	TDF/FTC+LPV/rtv	1267	88281	Female	369	1	4.7	No		Central	Other		70	100.8	100.8	7.9	16	16	16.12	-SD2 to SD1	Normal weight/Overweight	15.75	Normal weight/Overweight		-0.919	>=-2 SD	-1.175	>=-2 SD		-0.818
14	No event	No event	83	52	1398	1398	1447	4268	Yes	Naive	1999-2004	611	1878	5	>2	2	ZDV+DDI+NFV	Nelfinavir + 2 NRTIs	B	TDF/FTC+LPV/rtv	1267	88281	Female	369	1	4.8	No		Central	Other		70	104	104	7.9	15	15	16.12	-SD2 to SD1	Normal weight/Overweight	13.87	Normal weight/Overweight		-0.919	>=-2 SD	-0.61	>=-2 SD		-0.818
14	No event	No event	83	53	1447	1447	1566	4268	Yes	Naive	1999-2004	611	1878	5	>2	2	ZDV+DDI+NFV	Nelfinavir + 2 NRTIs	B	TDF/FTC+LPV/rtv	1267	88281	Female	369	1	5	No		Central	Other		70	102	102	7.9	15	15	16.12	-SD2 to SD1	Normal weight/Overweight	14.42	Normal weight/Overweight		-0.919	>=-2 SD	-1.333	>=-2 SD		-0.818
14	No event	No event	83	54	1566	1566	1643	4268	Yes	Naive	1999-2004	611	1878	5	>2	2	ZDV+DDI+NFV	Nelfinavir + 2 NRTIs	B	TDF/FTC+LPV/rtv	1267	88281	Female	369	1	5.3	No		Central	Other		70		105.6	7.9		16.2	16.12	-SD2 to SD1	Normal weight/Overweight	14.53	Normal weight/Overweight		-0.919	>=-2 SD	-0.867	>=-2 SD		-0.818
14	No event	No event	83	55	1643	1643	1720	4268	Yes	Naive	1999-2004	611	1878	5	>2	2	ZDV+DDI+NFV	Nelfinavir + 2 NRTIs	B	TDF/FTC+LPV/rtv	1267	88281	Female	369	1	5.5	No		Central	Other		70	108	108	7.9	17	17	16.12	-SD2 to SD1	Normal weight/Overweight	14.57	Normal weight/Overweight		-0.919	>=-2 SD	-0.578	>=-2 SD		-0.818
14	No event	No event	83	56	1720	1720	1804	4268	Yes	Naive	1999-2004	611	1878	5	>2	2	ZDV+DDI+NFV	Nelfinavir + 2 NRTIs	B	TDF/FTC+LPV/rtv	1267	88281	Female	369	1	5.7	No		Central	Other		70	106.5	106.5	7.9	16	16	16.12	-SD2 to SD1	Normal weight/Overweight	14.11	Normal weight/Overweight		-0.919	>=-2 SD	-1.261	>=-2 SD		-0.818
14	No event	No event	83	57	1804	1804	1878	4268	Yes	Naive	1999-2004	611	1878	5	>2	2	ZDV+DDI+NFV	Nelfinavir + 2 NRTIs	B	TDF/FTC+LPV/rtv	1267	88281	Female	369	1	5.9	No		Central	Other		70	108	108	7.9	16	16	16.12	-SD2 to SD1	Normal weight/Overweight	13.72	Normal weight/Overweight		-0.919	>=-2 SD	-1.174	>=-2 SD		-0.818
14	No event	No event	83	58	1878	1878	1923	4268	Yes	Naive	1999-2004	1878	3463	5	>2	3	ZDV+DDI+LPV/rtv	Lopinavir + 2 NRTIs	B	TDF/FTC+LPV/rtv	1585	88281	Female	369	1	6.2	No		Central	Other		70	107	107	7.9	17	17	16.12	-SD2 to SD1	Normal weight/Overweight	14.85	Normal weight/Overweight		-0.919	>=-2 SD	-1.739	>=-2 SD		-0.818
14	No event	No event	83	59	1923	1923	2007	4268	Yes	Naive	1999-2004	1878	3463	5	>2	3	ZDV+DDI+LPV/rtv	Lopinavir + 2 NRTIs	B	TDF/FTC+LPV/rtv	1585	88281	Female	369	1	6.3	No		Central	Other		70	111	111	7.9	17	17	16.12	-SD2 to SD1	Normal weight/Overweight	13.8	Normal weight/Overweight		-0.919	>=-2 SD	-0.978	>=-2 SD		-0.818
14	No event	No event	83	60	2007	2007	2071	4268	Yes	Naive	1999-2004	1878	3463	5	>2	3	ZDV+DDI+LPV/rtv	Lopinavir + 2 NRTIs	B	TDF/FTC+LPV/rtv	1585	88281	Female	369	1	6.5	No		Central	Other		70	112	112	7.9	17.5	17.5	16.12	-SD2 to SD1	Normal weight/Overweight	13.95	Normal weight/Overweight		-0.919	>=-2 SD	-1.043	>=-2 SD		-0.818
14	No event	No event	83	61	2071	2071	2155	4268	Yes	Naive	1999-2004	1878	3463	5	>2	3	ZDV+DDI+LPV/rtv	Lopinavir + 2 NRTIs	B	TDF/FTC+LPV/rtv	1585	88281	Female	369	1	6.7	No		Central	Other		70	113	113	7.9	18	18	16.12	-SD2 to SD1	Normal weight/Overweight	14.1	Normal weight/Overweight		-0.919	>=-2 SD	-1.043	>=-2 SD		-0.818
14	No event	No event	83	62	2155	2155	2245	4268	Yes	Naive	1999-2004	1878	3463	5	>2	3	ZDV+DDI+LPV/rtv	Lopinavir + 2 NRTIs	B	TDF/FTC+LPV/rtv	1585	88281	Female	369	1	6.9	No		Central	Other		70	113	113	7.9	18	18	16.12	-SD2 to SD1	Normal weight/Overweight	14.1	Normal weight/Overweight		-0.919	>=-2 SD	-1.34	>=-2 SD		-0.818
14	No event	No event	83	63	2245	2245	2336	4268	Yes	Naive	1999-2004	1878	3463	5	>2	3	ZDV+DDI+LPV/rtv	Lopinavir + 2 NRTIs	B	TDF/FTC+LPV/rtv	1585	88281	Female	369	1	7.2	No		Central	Other		70	115.5	115.5	7.9	19.5	19.5	16.12	-SD2 to SD1	Normal weight/Overweight	14.62	Normal weight/Overweight		-0.919	>=-2 SD	-1.042	>=-2 SD		-0.818
14	No event	No event	83	64	2336	2336	2420	4268	Yes	Naive	1999-2004	1878	3463	5	>2	3	ZDV+DDI+LPV/rtv	Lopinavir + 2 NRTIs	B	TDF/FTC+LPV/rtv	1585	88281	Female	369	1	7.4	No		Central	Other		70	118	118	7.9	19	19	16.12	-SD2 to SD1	Normal weight/Overweight	13.65	Normal weight/Overweight		-0.919	>=-2 SD	-0.72	>=-2 SD		-0.818
14	No event	No event	83	65	2420	2420	2504	4268	Yes	Naive	1999-2004	1878	3463	5	>2	3	ZDV+DDI+LPV/rtv	Lopinavir + 2 NRTIs	B	TDF/FTC+LPV/rtv	1585	88281	Female	369	1	7.6	No		Central	Other		70	118	118	7.9	20	20	16.12	-SD2 to SD1	Normal weight/Overweight	14.36	Normal weight/Overweight		-0.919	>=-2 SD	-0.961	>=-2 SD		-0.818
14	No event	No event	83	66	2504	2504	2602	4268	Yes	Naive	1999-2004	1878	3463	5	>2	3	ZDV+DDI+LPV/rtv	Lopinavir + 2 NRTIs	B	TDF/FTC+LPV/rtv	1585	88281	Female	369	1	7.9	No		Central	Other		70	121.5	121.5	7.9	21.5	21.5	16.12	-SD2 to SD1	Normal weight/Overweight	14.56	Normal weight/Overweight		-0.919	>=-2 SD	-0.451	>=-2 SD		-0.818
14	No event	No event	83	67	2602	2602	2693	4268	Yes	Naive	1999-2004	1878	3463	5	>2	3	ZDV+DDI+LPV/rtv	Lopinavir + 2 NRTIs	B	TDF/FTC+LPV/rtv	1585	88281	Female	369	1	8.1	No		Central	Other		70	122	122	7.9	21	21	16.12	-SD2 to SD1	Normal weight/Overweight	14.11	Normal weight/Overweight		-0.919	>=-2 SD	-0.731	>=-2 SD		-0.818
14	No event	No event	83	68	2693	2693	2777	4268	Yes	Naive	1999-2004	1878	3463	5	>2	3	ZDV+DDI+LPV/rtv	Lopinavir + 2 NRTIs	B	TDF/FTC+LPV/rtv	1585	88281	Female	369	1	8.4	No		Central	Other		70	123	123	7.9	22	22	16.12	-SD2 to SD1	Normal weight/Overweight	14.54	Normal weight/Overweight		-0.919	>=-2 SD	-0.759	>=-2 SD		-0.818
14	No event	No event	83	69	2777	2777	2861	4268	Yes	Naive	1999-2004	1878	3463	5	>2	3	ZDV+DDI+LPV/rtv	Lopinavir + 2 NRTIs	B	TDF/FTC+LPV/rtv	1585	88281	Female	369	1	8.6	No		Central	Other		70	124	124	7.9	22.5	22.5	16.12	-SD2 to SD1	Normal weight/Overweight	14.63	Normal weight/Overweight		-0.919	>=-2 SD	-0.727	>=-2 SD		-0.818
14	No event	No event	83	70	2861	2861	2952	4268	Yes	Naive	1999-2004	1878	3463	5	>2	3	ZDV+DDI+LPV/rtv	Lopinavir + 2 NRTIs	B	TDF/FTC+LPV/rtv	1585	88281	Female	369	1	8.8	No		Central	Other		70	125	125	7.9	23	23	16.12	-SD2 to SD1	Normal weight/Overweight	14.72	Normal weight/Overweight		-0.919	>=-2 SD	-0.741	>=-2 SD		-0.818
14	No event	No event	83	71	2952	2952	3008	4268	Yes	Naive	1999-2004	1878	3463	5	>2	3	ZDV+DDI+LPV/rtv	Lopinavir + 2 NRTIs	B	TDF/FTC+LPV/rtv	1585	88281	Female	369	1	9.1	No		Central	Other		70	125	125	7.9	22.6	22.6	16.12	-SD2 to SD1	Normal weight/Overweight	14.46	Normal weight/Overweight		-0.919	>=-2 SD	-0.918	>=-2 SD		-0.818
14	No event	No event	83	72	3008	3008	3092	4268	Yes	Naive	1999-2004	1878	3463	5	>2	3	ZDV+DDI+LPV/rtv	Lopinavir + 2 NRTIs	B	TDF/FTC+LPV/rtv	1585	88281	Female	369	1	9.2	No		Central	Other		70	125	125	7.9	23	23	16.12	-SD2 to SD1	Normal weight/Overweight	14.72	Normal weight/Overweight		-0.919	>=-2 SD	-1.048	>=-2 SD		-0.818
14	No event	No event	83	73	3092	3092	3190	4268	Yes	Naive	1999-2004	1878	3463	5	>2	3	ZDV+DDI+LPV/rtv	Lopinavir + 2 NRTIs	B	TDF/FTC+LPV/rtv	1585	88281	Female	369	1	9.5	No		Central	Other		70	125.5	125.5	7.9	24.1	24.1	16.12	-SD2 to SD1	Normal weight/Overweight	15.3	Normal weight/Overweight		-0.919	>=-2 SD	-1.172	>=-2 SD		-0.818
14	No event	No event	83	74	3190	3190	3331	4268	Yes	Naive	1999-2004	1878	3463	5	>2	3	ZDV+DDI+LPV/rtv	Lopinavir + 2 NRTIs	B	TDF/FTC+LPV/rtv	1585	88281	Female	369	1	9.7	No		Central	Other		70	129	129	7.9	25.5	25.5	16.12	-SD2 to SD1	Normal weight/Overweight	15.32	Normal weight/Overweight		-0.919	>=-2 SD	-0.846	>=-2 SD		-0.818
14	No event	No event	83	75	3331	3331	3379	4268	Yes	Naive	1999-2004	1878	3463	5	>2	3	ZDV+DDI+LPV/rtv	Lopinavir + 2 NRTIs	B	TDF/FTC+LPV/rtv	1585	88281	Female	369	1	10.1	No		Central	Other		70	131	131	7.9	26.7	26.7	16.12	-SD2 to SD1	Normal weight/Overweight	15.56	Normal weight/Overweight		-0.919	>=-2 SD	-0.97	>=-2 SD		-0.818
14	No event	No event	83	76	3379	3379	3463	4268	Yes	Naive	1999-2004	1878	3463	5	>2	3	ZDV+DDI+LPV/rtv	Lopinavir + 2 NRTIs	B	TDF/FTC+LPV/rtv	1585	88281	Female	369	1	10.3	No		Central	Other		70	133.5	133.5	7.9	27.5	27.5	16.12	-SD2 to SD1	Normal weight/Overweight	15.43	Normal weight/Overweight		-0.919	>=-2 SD	-0.682	>=-2 SD		-0.818
14	No event	No event	83	77	3463	3463	3498	4268	Yes	Naive	1999-2004	3463	4051	5	>2	4	ZDV+3TC+LPV/rtv	Lopinavir + 2 NRTIs	B	TDF/FTC+LPV/rtv	588	88281	Female	369	1	10.5	No		Central	Other		70	134.5	134.5	7.9	28	28	16.12	-SD2 to SD1	Normal weight/Overweight	15.48	Normal weight/Overweight		-0.919	>=-2 SD	-0.803	>=-2 SD		-0.818
14	No event	No event	83	78	3498	3498	3764	4268	Yes	Naive	1999-2004	3463	4051	5	>2	4	ZDV+3TC+LPV/rtv	Lopinavir + 2 NRTIs	B	TDF/FTC+LPV/rtv	588	88281	Female	369	1	10.6	No		Central	Other		70	134	134	7.9	28.3	28.3	16.12	-SD2 to SD1	Normal weight/Overweight	15.76	Normal weight/Overweight		-0.919	>=-2 SD	-0.985	>=-2 SD		-0.818
14	No event	No event	83	79	3764	3764	3953	4268	Yes	Naive	1999-2004	3463	4051	5	>2	4	ZDV+3TC+LPV/rtv	Lopinavir + 2 NRTIs	B	TDF/FTC+LPV/rtv	588	88281	Female	369	1	11.3	No		Central	Other		70		139.8	7.9		33.3	16.12	-SD2 to SD1	Normal weight/Overweight	17.04	Normal weight/Overweight		-0.919	>=-2 SD	-0.806	>=-2 SD		-0.818
14	No event	No event	83	80	3953	3953	4051	4268	Yes	Naive	1999-2004	3463	4051	5	>2	4	ZDV+3TC+LPV/rtv	Lopinavir + 2 NRTIs	B	TDF/FTC+LPV/rtv	588	88281	Female	369	1	11.8	No		Central	Other		70			7.9			16.12	-SD2 to SD1	Normal weight/Overweight				-0.919	>=-2 SD				-0.818
14	No event	No event	83	81	4051	4051	4135	4268	Yes	Naive	1999-2004	4051	4268	5	>2	5	TDF/FTC+LPV/rtv	Lopinavir + 2 NRTIs	B	TDF/FTC+LPV/rtv	217	88281	Female	369	1	12.1	No		Central	Other		70	146	146	7.9	38.6	38.6	16.12	-SD2 to SD1	Normal weight/Overweight	18.11	Normal weight/Overweight	Normal weight/Overweight	-0.919	>=-2 SD	-0.604	>=-2 SD	>=-2 SD	-0.818
14	No event	No event	83	82	4135	4135	4268	4268	Yes	Naive	1999-2004	4051	4268	5	>2	5	TDF/FTC+LPV/rtv	Lopinavir + 2 NRTIs	B	TDF/FTC+LPV/rtv	217	88281	Female	369	1	12.3	No	No	Central	Other		70		146.8	7.9		40.4	16.12	-SD2 to SD1	Normal weight/Overweight	18.75	Normal weight/Overweight	Normal weight/Overweight	-0.919	>=-2 SD	-0.706	>=-2 SD	>=-2 SD	-0.818
14	No event	No event	83	83	4268	4268	4445	4268	Yes	Naive	1999-2004	4051	4268	5	>2	5	TDF/FTC+LPV/rtv	Lopinavir + 2 NRTIs	B	TDF/FTC+LPV/rtv	217	88281	Female	369	1	12.7	No	No	Central	Other		70	148	148	7.9	43.2	43.2	16.12	-SD2 to SD1	Normal weight/Overweight	19.72	Normal weight/Overweight	Normal weight/Overweight	-0.919	>=-2 SD	-0.74	>=-2 SD	>=-2 SD	-0.818
15	No event	Death	2	1	0	0	2	60	Yes	Naive	1999-2004	0	24	3	>2	1	ZDV+3TC+NVP	Nevirapine + 2-3 NRTIs	A	DDI+D4T+NVP	24	48	Female	256	1	0.7	No	No	North	North		61			7.5			20.16	>SD1	Normal weight/Overweight				-2.091	<-2 SD				-0.111
15	Death	Death	2	2	2	2	60	60	Yes	Naive	1999-2004	0	24	3	>2	1	ZDV+3TC+NVP	Nevirapine + 2-3 NRTIs	A	DDI+D4T+NVP	24	48	Female	256	1	0.7	No	No	North	North		61	61	61	7.5	7.5	7.5	20.16	>SD1	Normal weight/Overweight	20.16	Normal weight/Overweight	Normal weight/Overweight	-2.091	<-2 SD	-2.091	<-2 SD	<-2 SD	-0.111
16	Withdrawal	Withdrawal	1	1	0	0	133	133	Yes	Naive	1999-2004	0	133	1	1	1	ZDV+3TC+NVP	Nevirapine + 2-3 NRTIs	A	ZDV+3TC+NVP	133	133	Male	230	1	0.6	No	No	North	North		64	64	64	8	8	8	19.53	>SD1	Normal weight/Overweight	19.53	Normal weight/Overweight	Normal weight/Overweight	-1.889	>=-2 SD	-1.889	>=-2 SD	>=-2 SD	-0.222
17	No event	Loss to follow up	8	1	0	0	41	448	Yes	Naive	1999-2004	0	98	2	2	1	ZDV+3TC+NVP	Nevirapine + 2-3 NRTIs	A	No ART	98	196	Female	531	1	1.5	No		Northeast	Other		76	76	76	9.2	9.2	9.2	15.93	-SD2 to SD1	Normal weight/Overweight	15.93	Normal weight/Overweight		-0.711	>=-2 SD	-0.711	>=-2 SD		-0.667
17	No event	Loss to follow up	8	2	41	41	98	448	Yes	Naive	1999-2004	0	98	2	2	1	ZDV+3TC+NVP	Nevirapine + 2-3 NRTIs	A	No ART	98	196	Female	531	1	1.6	No		Northeast	Other		76	76	76	9.2	9.5	9.5	15.93	-SD2 to SD1	Normal weight/Overweight	16.45	Normal weight/Overweight	Normal weight/Overweight	-0.711	>=-2 SD	-1.27	>=-2 SD	>=-2 SD	-0.667
17	No event	Loss to follow up	8	3	98	98	126	448	Yes	Naive	1999-2004	98	448	2	2	2	No ART	Treatment interruption	0	No ART	0	196	Female	531	1	1.7	No	No	Northeast	Other		76	76	76	9.2	10	10	15.93	-SD2 to SD1	Normal weight/Overweight	17.31	Normal weight/Overweight	Normal weight/Overweight	-0.711	>=-2 SD	-1.833	>=-2 SD	>=-2 SD	-0.667
17	No event	Loss to follow up	8	4	126	126	147	448	Yes	Naive	1999-2004	98	448	2	2	2	No ART	Treatment interruption	0	No ART	0	196	Female	531	1	1.8	No	No	Northeast	Other		76	76	76	9.2	10	10	15.93	-SD2 to SD1	Normal weight/Overweight	17.31	Normal weight/Overweight	Normal weight/Overweight	-0.711	>=-2 SD	-2.111	<-2 SD	<-2 SD	-0.667
17	No event	Loss to follow up	8	5	147	147	182	448	Yes	Naive	1999-2004	98	448	2	2	2	No ART	Treatment interruption	0	No ART	0	196	Female	531	1	1.9	No	No	Northeast	Other		76	76	76	9.2	10	10	15.93	-SD2 to SD1	Normal weight/Overweight	17.31	Normal weight/Overweight	Normal weight/Overweight	-0.711	>=-2 SD	-2.111	<-2 SD	<-2 SD	-0.667
17	No event	Loss to follow up	8	6	182	182	252	448	Yes	Naive	1999-2004	98	448	2	2	2	No ART	Treatment interruption	0	No ART	0	196	Female	531	1	2	No	No	Northeast	Other		76	78	78	9.2	10	10	15.93	-SD2 to SD1	Normal weight/Overweight	16.44	Normal weight/Overweight	Normal weight/Overweight	-0.711	>=-2 SD	-1.886	>=-2 SD	>=-2 SD	-0.667
17	No event	Loss to follow up	8	7	252	252	273	448	Yes	Naive	1999-2004	98	448	2	2	2	No ART	Treatment interruption	0	No ART	0	196	Female	531	1	2.1	No	No	Northeast	Other		76	86	86	9.2	10	10	15.93	-SD2 to SD1	Normal weight/Overweight	13.52	Normal weight/Overweight	Normal weight/Overweight	-0.711	>=-2 SD	-0.118	>=-2 SD	>=-2 SD	-0.667
17	Loss to follow up	Loss to follow up	8	8	273	273	448	448	Yes	Naive	1999-2004	98	448	2	2	2	No ART	Treatment interruption	0	No ART	0	196	Female	531	1	2.2	No	No	Northeast	Other		76	87	87	9.2	9.8	9.8	15.93	-SD2 to SD1	Normal weight/Overweight	12.95	Thinness (<-2 SD)	Thinness (<-2 SD)	-0.711	>=-2 SD	0.176	>=-2 SD	>=-2 SD	-0.667
18	No event	Withdrawal	56	1	0	0	13	2975	Yes	Naive	1999-2004	0	2975	1	1	1	ZDV+3TC+NVP	Nevirapine + 2-3 NRTIs	A	ZDV+3TC+NVP	2975	166600	Female	272	1	0.7	No		West/South	Other		68	68	68	7.6	7.6	7.6	16.44	-SD2 to SD1	Normal weight/Overweight	16.44	Normal weight/Overweight		-0.455	>=-2 SD	-0.455	>=-2 SD		-0.3
18	No event	Withdrawal	56	2	13	13	20	2975	Yes	Naive	1999-2004	0	2975	1	1	1	ZDV+3TC+NVP	Nevirapine + 2-3 NRTIs	A	ZDV+3TC+NVP	2975	166600	Female	272	1	0.8	No		West/South	Other		68	68	68	7.6	7.724	7.7	16.44	-SD2 to SD1	Normal weight/Overweight	16.65	Normal weight/Overweight		-0.455	>=-2 SD	-0.455	>=-2 SD		-0.3
18	No event	Withdrawal	56	3	20	20	27	2975	Yes	Naive	1999-2004	0	2975	1	1	1	ZDV+3TC+NVP	Nevirapine + 2-3 NRTIs	A	ZDV+3TC+NVP	2975	166600	Female	272	1	0.8	No		West/South	Other		68	68	68	7.6	7.7	7.7	16.44	-SD2 to SD1	Normal weight/Overweight	16.65	Normal weight/Overweight		-0.455	>=-2 SD	-0.853	>=-2 SD		-0.3
18	No event	Withdrawal	56	4	27	27	34	2975	Yes	Naive	1999-2004	0	2975	1	1	1	ZDV+3TC+NVP	Nevirapine + 2-3 NRTIs	A	ZDV+3TC+NVP	2975	166600	Female	272	1	0.8	No		West/South	Other		68	68	68	7.6	7.72	7.7	16.44	-SD2 to SD1	Normal weight/Overweight	16.65	Normal weight/Overweight		-0.455	>=-2 SD	-0.853	>=-2 SD		-0.3
18	No event	Withdrawal	56	5	34	34	35	2975	Yes	Naive	1999-2004	0	2975	1	1	1	ZDV+3TC+NVP	Nevirapine + 2-3 NRTIs	A	ZDV+3TC+NVP	2975	166600	Female	272	1	0.8	No		West/South	Other		68		68	7.6		8.1	16.44	-SD2 to SD1	Normal weight/Overweight	17.52	Normal weight/Overweight		-0.455	>=-2 SD	-0.853	>=-2 SD		-0.3
18	No event	Withdrawal	56	6	35	35	62	2975	Yes	Naive	1999-2004	0	2975	1	1	1	ZDV+3TC+NVP	Nevirapine + 2-3 NRTIs	A	ZDV+3TC+NVP	2975	166600	Female	272	1	0.8	No		West/South	Other		68	68	68	7.6	8.2	8.2	16.44	-SD2 to SD1	Normal weight/Overweight	17.73	Normal weight/Overweight		-0.455	>=-2 SD	-0.853	>=-2 SD		-0.3
18	No event	Withdrawal	56	7	62	62	71	2975	Yes	Naive	1999-2004	0	2975	1	1	1	ZDV+3TC+NVP	Nevirapine + 2-3 NRTIs	A	ZDV+3TC+NVP	2975	166600	Female	272	1	0.9	No		West/South	Other		68	69	69	7.6	8.4	8.4	16.44	-SD2 to SD1	Normal weight/Overweight	17.64	Normal weight/Overweight		-0.455	>=-2 SD	-0.889	>=-2 SD		-0.3
18	No event	Withdrawal	56	8	71	71	89	2975	Yes	Naive	1999-2004	0	2975	1	1	1	ZDV+3TC+NVP	Nevirapine + 2-3 NRTIs	A	ZDV+3TC+NVP	2975	166600	Female	272	1	0.9	No		West/South	Other		68		69	7.6		8.6	16.44	-SD2 to SD1	Normal weight/Overweight	18.06	Normal weight/Overweight		-0.455	>=-2 SD	-0.889	>=-2 SD		-0.3
18	No event	Withdrawal	56	9	89	89	125	2975	Yes	Naive	1999-2004	0	2975	1	1	1	ZDV+3TC+NVP	Nevirapine + 2-3 NRTIs	A	ZDV+3TC+NVP	2975	166600	Female	272	1	1	No		West/South	Other		68	69	69	7.6	8.9	8.9	16.44	-SD2 to SD1	Normal weight/Overweight	18.69	Normal weight/Overweight		-0.455	>=-2 SD	-1.189	>=-2 SD		-0.3
18	No event	Withdrawal	56	10	125	125	166	2975	Yes	Naive	1999-2004	0	2975	1	1	1	ZDV+3TC+NVP	Nevirapine + 2-3 NRTIs	A	ZDV+3TC+NVP	2975	166600	Female	272	1	1.1	No		West/South	Other		68	71	71	7.6	9.2	9.2	16.44	-SD2 to SD1	Normal weight/Overweight	18.25	Normal weight/Overweight		-0.455	>=-2 SD	-0.921	>=-2 SD		-0.3
18	No event	Withdrawal	56	11	166	166	196	2975	Yes	Naive	1999-2004	0	2975	1	1	1	ZDV+3TC+NVP	Nevirapine + 2-3 NRTIs	A	ZDV+3TC+NVP	2975	166600	Female	272	1	1.2	No		West/South	Other		68	73	73	7.6	9.4	9.4	16.44	-SD2 to SD1	Normal weight/Overweight	17.64	Normal weight/Overweight		-0.455	>=-2 SD	-0.667	>=-2 SD		-0.3
18	No event	Withdrawal	56	12	196	196	224	2975	Yes	Naive	1999-2004	0	2975	1	1	1	ZDV+3TC+NVP	Nevirapine + 2-3 NRTIs	A	ZDV+3TC+NVP	2975	166600	Female	272	1	1.3	No		West/South	Other		68	75	75	7.6	9.9	9.9	16.44	-SD2 to SD1	Normal weight/Overweight	17.6	Normal weight/Overweight		-0.455	>=-2 SD	-0.447	>=-2 SD		-0.3
18	No event	Withdrawal	56	13	224	224	229	2975	Yes	Naive	1999-2004	0	2975	1	1	1	ZDV+3TC+NVP	Nevirapine + 2-3 NRTIs	A	ZDV+3TC+NVP	2975	166600	Female	272	1	1.4	No		West/South	Other		68		74.2	7.6		9.8	16.44	-SD2 to SD1	Normal weight/Overweight	17.8	Normal weight/Overweight		-0.455	>=-2 SD	-0.921	>=-2 SD		-0.3
18	No event	Withdrawal	56	14	229	229	259	2975	Yes	Naive	1999-2004	0	2975	1	1	1	ZDV+3TC+NVP	Nevirapine + 2-3 NRTIs	A	ZDV+3TC+NVP	2975	166600	Female	272	1	1.4	No		West/South	Other		68	74	74	7.6	9.8	9.8	16.44	-SD2 to SD1	Normal weight/Overweight	17.9	Normal weight/Overweight		-0.455	>=-2 SD	-0.974	>=-2 SD		-0.3
18	No event	Withdrawal	56	15	259	259	292	2975	Yes	Naive	1999-2004	0	2975	1	1	1	ZDV+3TC+NVP	Nevirapine + 2-3 NRTIs	A	ZDV+3TC+NVP	2975	166600	Female	272	1	1.5	No		West/South	Other		68	75	75	7.6	10.5	10.5	16.44	-SD2 to SD1	Normal weight/Overweight	18.67	Normal weight/Overweight		-0.455	>=-2 SD	-0.974	>=-2 SD		-0.3
18	No event	Withdrawal	56	16	292	292	329	2975	Yes	Naive	1999-2004	0	2975	1	1	1	ZDV+3TC+NVP	Nevirapine + 2-3 NRTIs	A	ZDV+3TC+NVP	2975	166600	Female	272	1	1.5	No		West/South	Other		68	76	76	7.6	10.8	10.8	16.44	-SD2 to SD1	Normal weight/Overweight	18.7	Normal weight/Overweight		-0.455	>=-2 SD	-1.27	>=-2 SD		-0.3
18	No event	Withdrawal	56	17	329	329	385	2975	Yes	Naive	1999-2004	0	2975	1	1	1	ZDV+3TC+NVP	Nevirapine + 2-3 NRTIs	A	ZDV+3TC+NVP	2975	166600	Female	272	1	1.6	No		West/South	Other		68	78	78	7.6	10.6	10.6	16.44	-SD2 to SD1	Normal weight/Overweight	17.42	Normal weight/Overweight		-0.455	>=-2 SD	-0.973	>=-2 SD		-0.3
18	No event	Withdrawal	56	18	385	385	398	2975	Yes	Naive	1999-2004	0	2975	1	1	1	ZDV+3TC+NVP	Nevirapine + 2-3 NRTIs	A	ZDV+3TC+NVP	2975	166600	Female	272	1	1.8	No		West/South	Other		68	80	80	7.6	11.3	11.3	16.44	-SD2 to SD1	Normal weight/Overweight	17.66	Normal weight/Overweight		-0.455	>=-2 SD	-1	>=-2 SD		-0.3
18	No event	Withdrawal	56	19	398	398	420	2975	Yes	Naive	1999-2004	0	2975	1	1	1	ZDV+3TC+NVP	Nevirapine + 2-3 NRTIs	A	ZDV+3TC+NVP	2975	166600	Female	272	1	1.8	No		West/South	Other		68		80	7.6		11.3	16.44	-SD2 to SD1	Normal weight/Overweight	17.66	Normal weight/Overweight		-0.455	>=-2 SD	-1	>=-2 SD		-0.3
18	No event	Withdrawal	56	20	420	420	483	2975	Yes	Naive	1999-2004	0	2975	1	1	1	ZDV+3TC+NVP	Nevirapine + 2-3 NRTIs	A	ZDV+3TC+NVP	2975	166600	Female	272	1	1.9	No		West/South	Other		68	80	80	7.6	11.2	11.2	16.44	-SD2 to SD1	Normal weight/Overweight	17.5	Normal weight/Overweight		-0.455	>=-2 SD	-1.314	>=-2 SD		-0.3
18	No event	Withdrawal	56	21	483	483	539	2975	Yes	Naive	1999-2004	0	2975	1	1	1	ZDV+3TC+NVP	Nevirapine + 2-3 NRTIs	A	ZDV+3TC+NVP	2975	166600	Female	272	1	2.1	No		West/South	Other		68	87	87	7.6	11.4	11.4	16.44	-SD2 to SD1	Normal weight/Overweight	15.06	Normal weight/Overweight		-0.455	>=-2 SD	0.429	>=-2 SD		-0.3
18	No event	Withdrawal	56	22	539	539	595	2975	Yes	Naive	1999-2004	0	2975	1	1	1	ZDV+3TC+NVP	Nevirapine + 2-3 NRTIs	A	ZDV+3TC+NVP	2975	166600	Female	272	1	2.2	No		West/South	Other		68	85	85	7.6	11.5	11.5	16.44	-SD2 to SD1	Normal weight/Overweight	15.92	Normal weight/Overweight		-0.455	>=-2 SD	-0.647	>=-2 SD		-0.3
18	No event	Withdrawal	56	23	595	595	665	2975	Yes	Naive	1999-2004	0	2975	1	1	1	ZDV+3TC+NVP	Nevirapine + 2-3 NRTIs	A	ZDV+3TC+NVP	2975	166600	Female	272	1	2.4	No		West/South	Other		68	87	87	7.6	12	12	16.44	-SD2 to SD1	Normal weight/Overweight	15.85	Normal weight/Overweight		-0.455	>=-2 SD	-0.303	>=-2 SD		-0.3
18	No event	Withdrawal	56	24	665	665	721	2975	Yes	Naive	1999-2004	0	2975	1	1	1	ZDV+3TC+NVP	Nevirapine + 2-3 NRTIs	A	ZDV+3TC+NVP	2975	166600	Female	272	1	2.6	No		West/South	Other		68	88	88	7.6	12.3	12.3	16.44	-SD2 to SD1	Normal weight/Overweight	15.88	Normal weight/Overweight		-0.455	>=-2 SD	-0.758	>=-2 SD		-0.3
18	No event	Withdrawal	56	25	721	721	784	2975	Yes	Naive	1999-2004	0	2975	1	1	1	ZDV+3TC+NVP	Nevirapine + 2-3 NRTIs	A	ZDV+3TC+NVP	2975	166600	Female	272	1	2.7	No		West/South	Other		68	90	90	7.6	12.1	12.1	16.44	-SD2 to SD1	Normal weight/Overweight	14.94	Normal weight/Overweight		-0.455	>=-2 SD	-0.606	>=-2 SD		-0.3
18	No event	Withdrawal	56	26	784	784	833	2975	Yes	Naive	1999-2004	0	2975	1	1	1	ZDV+3TC+NVP	Nevirapine + 2-3 NRTIs	A	ZDV+3TC+NVP	2975	166600	Female	272	1	2.9	No		West/South	Other		68	94	94	7.6	12	12	16.44	-SD2 to SD1	Normal weight/Overweight	13.58	Normal weight/Overweight		-0.455	>=-2 SD	0.176	>=-2 SD		-0.3
18	No event	Withdrawal	56	27	833	833	895	2975	Yes	Naive	1999-2004	0	2975	1	1	1	ZDV+3TC+NVP	Nevirapine + 2-3 NRTIs	A	ZDV+3TC+NVP	2975	166600	Female	272	1	3	No		West/South	Other		68	92	92	7.6	12.4	12.4	16.44	-SD2 to SD1	Normal weight/Overweight	14.65	Normal weight/Overweight		-0.455	>=-2 SD	-0.618	>=-2 SD		-0.3
18	No event	Withdrawal	56	28	895	895	952	2975	Yes	Naive	1999-2004	0	2975	1	1	1	ZDV+3TC+NVP	Nevirapine + 2-3 NRTIs	A	ZDV+3TC+NVP	2975	166600	Female	272	1	3.2	No		West/South	Other		68	93	93	7.6	12.4	12.4	16.44	-SD2 to SD1	Normal weight/Overweight	14.34	Normal weight/Overweight		-0.455	>=-2 SD	-0.639	>=-2 SD		-0.3
18	No event	Withdrawal	56	29	952	952	988	2975	Yes	Naive	1999-2004	0	2975	1	1	1	ZDV+3TC+NVP	Nevirapine + 2-3 NRTIs	A	ZDV+3TC+NVP	2975	166600	Female	272	1	3.4	No		West/South	Other		68	95	95	7.6	13.3	13.3	16.44	-SD2 to SD1	Normal weight/Overweight	14.74	Normal weight/Overweight		-0.455	>=-2 SD	-0.405	>=-2 SD		-0.3
18	No event	Withdrawal	56	30	988	988	1008	2975	Yes	Naive	1999-2004	0	2975	1	1	1	ZDV+3TC+NVP	Nevirapine + 2-3 NRTIs	A	ZDV+3TC+NVP	2975	166600	Female	272	1	3.4	No		West/South	Other		68		94.4	7.6		13.2	16.44	-SD2 to SD1	Normal weight/Overweight	14.81	Normal weight/Overweight		-0.455	>=-2 SD	-0.73	>=-2 SD		-0.3
18	No event	Withdrawal	56	31	1008	1008	1057	2975	Yes	Naive	1999-2004	0	2975	1	1	1	ZDV+3TC+NVP	Nevirapine + 2-3 NRTIs	A	ZDV+3TC+NVP	2975	166600	Female	272	1	3.5	No		West/South	Other		68	94	94	7.6	13.1	13.1	16.44	-SD2 to SD1	Normal weight/Overweight	14.83	Normal weight/Overweight		-0.455	>=-2 SD	-1	>=-2 SD		-0.3
18	No event	Withdrawal	56	32	1057	1057	1141	2975	Yes	Naive	1999-2004	0	2975	1	1	1	ZDV+3TC+NVP	Nevirapine + 2-3 NRTIs	A	ZDV+3TC+NVP	2975	166600	Female	272	1	3.6	No		West/South	Other		68	96	96	7.6	13.4	13.4	16.44	-SD2 to SD1	Normal weight/Overweight	14.54	Normal weight/Overweight		-0.455	>=-2 SD	-0.763	>=-2 SD		-0.3
18	No event	Withdrawal	56	33	1141	1141	1202	2975	Yes	Naive	1999-2004	0	2975	1	1	1	ZDV+3TC+NVP	Nevirapine + 2-3 NRTIs	A	ZDV+3TC+NVP	2975	166600	Female	272	1	3.9	No		West/South	Other		68	98	98	7.6	13.4	13.4	16.44	-SD2 to SD1	Normal weight/Overweight	13.95	Normal weight/Overweight		-0.455	>=-2 SD	-0.526	>=-2 SD		-0.3
18	No event	Withdrawal	56	34	1202	1202	1253	2975	Yes	Naive	1999-2004	0	2975	1	1	1	ZDV+3TC+NVP	Nevirapine + 2-3 NRTIs	A	ZDV+3TC+NVP	2975	166600	Female	272	1	4	No		West/South	Other		68	98	98	7.6	13	13	16.44	-SD2 to SD1	Normal weight/Overweight	13.54	Normal weight/Overweight		-0.455	>=-2 SD	-0.795	>=-2 SD		-0.3
18	No event	Withdrawal	56	35	1253	1253	1330	2975	Yes	Naive	1999-2004	0	2975	1	1	1	ZDV+3TC+NVP	Nevirapine + 2-3 NRTIs	A	ZDV+3TC+NVP	2975	166600	Female	272	1	4.2	No		West/South	Other		68	97	97	7.6	14.1	14.1	16.44	-SD2 to SD1	Normal weight/Overweight	14.99	Normal weight/Overweight		-0.455	>=-2 SD	-1.333	>=-2 SD		-0.3
18	No event	Withdrawal	56	36	1330	1330	1421	2975	Yes	Naive	1999-2004	0	2975	1	1	1	ZDV+3TC+NVP	Nevirapine + 2-3 NRTIs	A	ZDV+3TC+NVP	2975	166600	Female	272	1	4.4	No		West/South	Other		68	101	101	7.6	14.2	14.2	16.44	-SD2 to SD1	Normal weight/Overweight	13.92	Normal weight/Overweight		-0.455	>=-2 SD	-0.744	>=-2 SD		-0.3
18	No event	Withdrawal	56	37	1421	1421	1545	2975	Yes	Naive	1999-2004	0	2975	1	1	1	ZDV+3TC+NVP	Nevirapine + 2-3 NRTIs	A	ZDV+3TC+NVP	2975	166600	Female	272	1	4.6	No		West/South	Other		68	101	101	7.6	14.7	14.7	16.44	-SD2 to SD1	Normal weight/Overweight	14.41	Normal weight/Overweight		-0.455	>=-2 SD	-1.125	>=-2 SD		-0.3
18	No event	Withdrawal	56	38	1545	1545	1587	2975	Yes	Naive	1999-2004	0	2975	1	1	1	ZDV+3TC+NVP	Nevirapine + 2-3 NRTIs	A	ZDV+3TC+NVP	2975	166600	Female	272	1	5	No		West/South	Other		68	104	104	7.6	16	16	16.44	-SD2 to SD1	Normal weight/Overweight	14.79	Normal weight/Overweight		-0.455	>=-2 SD	-0.857	>=-2 SD		-0.3
18	No event	Withdrawal	56	39	1587	1587	1624	2975	Yes	Naive	1999-2004	0	2975	1	1	1	ZDV+3TC+NVP	Nevirapine + 2-3 NRTIs	A	ZDV+3TC+NVP	2975	166600	Female	272	1	5.1	No		West/South	Other		68	106	106	7.6	15.1	15.1	16.44	-SD2 to SD1	Normal weight/Overweight	13.44	Normal weight/Overweight		-0.455	>=-2 SD	-0.488	>=-2 SD		-0.3
18	No event	Withdrawal	56	40	1624	1624	1708	2975	Yes	Naive	1999-2004	0	2975	1	1	1	ZDV+3TC+NVP	Nevirapine + 2-3 NRTIs	A	ZDV+3TC+NVP	2975	166600	Female	272	1	5.2	No		West/South	Other		68	106	106	7.6	15.4	15.4	16.44	-SD2 to SD1	Normal weight/Overweight	13.71	Normal weight/Overweight		-0.455	>=-2 SD	-0.605	>=-2 SD		-0.3
18	No event	Withdrawal	56	41	1708	1708	1757	2975	Yes	Naive	1999-2004	0	2975	1	1	1	ZDV+3TC+NVP	Nevirapine + 2-3 NRTIs	A	ZDV+3TC+NVP	2975	166600	Female	272	1	5.4	No		West/South	Other		68	107	107	7.6	15.3	15.3	16.44	-SD2 to SD1	Normal weight/Overweight	13.36	Normal weight/Overweight		-0.455	>=-2 SD	-0.689	>=-2 SD		-0.3
18	No event	Withdrawal	56	42	1757	1757	1799	2975	Yes	Naive	1999-2004	0	2975	1	1	1	ZDV+3TC+NVP	Nevirapine + 2-3 NRTIs	A	ZDV+3TC+NVP	2975	166600	Female	272	1	5.6	No		West/South	Other		68	107	107	7.6	15.7	15.7	16.44	-SD2 to SD1	Normal weight/Overweight	13.71	Normal weight/Overweight		-0.455	>=-2 SD	-0.891	>=-2 SD		-0.3
18	No event	Withdrawal	56	43	1799	1799	1897	2975	Yes	Naive	1999-2004	0	2975	1	1	1	ZDV+3TC+NVP	Nevirapine + 2-3 NRTIs	A	ZDV+3TC+NVP	2975	166600	Female	272	1	5.7	No		West/South	Other		68	108	108	7.6	15.7	15.7	16.44	-SD2 to SD1	Normal weight/Overweight	13.46	Normal weight/Overweight		-0.455	>=-2 SD	-0.804	>=-2 SD		-0.3
18	No event	Withdrawal	56	44	1897	1897	1953	2975	Yes	Naive	1999-2004	0	2975	1	1	1	ZDV+3TC+NVP	Nevirapine + 2-3 NRTIs	A	ZDV+3TC+NVP	2975	166600	Female	272	1	5.9	No		West/South	Other		68	110	110	7.6	15.8	15.8	16.44	-SD2 to SD1	Normal weight/Overweight	13.06	Normal weight/Overweight		-0.455	>=-2 SD	-0.739	>=-2 SD		-0.3
18	No event	Withdrawal	56	45	1953	1953	1988	2975	Yes	Naive	1999-2004	0	2975	1	1	1	ZDV+3TC+NVP	Nevirapine + 2-3 NRTIs	A	ZDV+3TC+NVP	2975	166600	Female	272	1	6.1	No		West/South	Other		68	112	112	7.6	16	16	16.44	-SD2 to SD1	Normal weight/Overweight	12.76	Normal weight/Overweight		-0.455	>=-2 SD	-0.522	>=-2 SD		-0.3
18	No event	Withdrawal	56	46	1988	1988	2065	2975	Yes	Naive	1999-2004	0	2975	1	1	1	ZDV+3TC+NVP	Nevirapine + 2-3 NRTIs	A	ZDV+3TC+NVP	2975	166600	Female	272	1	6.2	No		West/South	Other		68	112	112	7.6	16.2	16.2	16.44	-SD2 to SD1	Normal weight/Overweight	12.91	Normal weight/Overweight		-0.455	>=-2 SD	-0.652	>=-2 SD		-0.3
18	No event	Withdrawal	56	47	2065	2065	2156	2975	Yes	Naive	1999-2004	0	2975	1	1	1	ZDV+3TC+NVP	Nevirapine + 2-3 NRTIs	A	ZDV+3TC+NVP	2975	166600	Female	272	1	6.4	No		West/South	Other		68	113	113	7.6	16.1	16.1	16.44	-SD2 to SD1	Normal weight/Overweight	12.61	Thinness (<-2 SD)		-0.455	>=-2 SD	-0.723	>=-2 SD		-0.3
18	No event	Withdrawal	56	48	2156	2156	2261	2975	Yes	Naive	1999-2004	0	2975	1	1	1	ZDV+3TC+NVP	Nevirapine + 2-3 NRTIs	A	ZDV+3TC+NVP	2975	166600	Female	272	1	6.6	No		West/South	Other		68	113	113	7.6	16.1	16.1	16.44	-SD2 to SD1	Normal weight/Overweight	12.61	Thinness (<-2 SD)		-0.455	>=-2 SD	-1.043	>=-2 SD		-0.3
18	No event	Withdrawal	56	49	2261	2261	2338	2975	Yes	Naive	1999-2004	0	2975	1	1	1	ZDV+3TC+NVP	Nevirapine + 2-3 NRTIs	A	ZDV+3TC+NVP	2975	166600	Female	272	1	6.9	No		West/South	Other		68	115	115	7.6	17.2	17.2	16.44	-SD2 to SD1	Normal weight/Overweight	13.01	Normal weight/Overweight		-0.455	>=-2 SD	-0.915	>=-2 SD		-0.3
18	No event	Withdrawal	56	50	2338	2338	2429	2975	Yes	Naive	1999-2004	0	2975	1	1	1	ZDV+3TC+NVP	Nevirapine + 2-3 NRTIs	A	ZDV+3TC+NVP	2975	166600	Female	272	1	7.1	No		West/South	Other		68	115	115	7.6	17.7	17.7	16.44	-SD2 to SD1	Normal weight/Overweight	13.38	Normal weight/Overweight		-0.455	>=-2 SD	-1.146	>=-2 SD		-0.3
18	No event	Withdrawal	56	51	2429	2429	2534	2975	Yes	Naive	1999-2004	0	2975	1	1	1	ZDV+3TC+NVP	Nevirapine + 2-3 NRTIs	A	ZDV+3TC+NVP	2975	166600	Female	272	1	7.4	No		West/South	Other		68		116.4	7.6		17.8	16.44	-SD2 to SD1	Normal weight/Overweight	13.14	Normal weight/Overweight		-0.455	>=-2 SD	-1.04	>=-2 SD		-0.3
18	No event	Withdrawal	56	52	2534	2534	2625	2975	Yes	Naive	1999-2004	0	2975	1	1	1	ZDV+3TC+NVP	Nevirapine + 2-3 NRTIs	A	ZDV+3TC+NVP	2975	166600	Female	272	1	7.7	No		West/South	Other		68	118	118	7.6	18	18	16.44	-SD2 to SD1	Normal weight/Overweight	12.93	Normal weight/Overweight	Normal weight/Overweight	-0.455	>=-2 SD	-0.961	>=-2 SD	>=-2 SD	-0.3
18	No event	Withdrawal	56	53	2625	2625	2716	2975	Yes	Naive	1999-2004	0	2975	1	1	1	ZDV+3TC+NVP	Nevirapine + 2-3 NRTIs	A	ZDV+3TC+NVP	2975	166600	Female	272	1	7.9	No	No	West/South	Other		68	120	120	7.6	18.5	18.5	16.44	-SD2 to SD1	Normal weight/Overweight	12.85	Thinness (<-2 SD)	Thinness (<-2 SD)	-0.455	>=-2 SD	-0.843	>=-2 SD	>=-2 SD	-0.3
18	No event	Withdrawal	56	54	2716	2716	2807	2975	Yes	Naive	1999-2004	0	2975	1	1	1	ZDV+3TC+NVP	Nevirapine + 2-3 NRTIs	A	ZDV+3TC+NVP	2975	166600	Female	272	1	8.2	No	No	West/South	Other		68		121.5	7.6		18.9	16.44	-SD2 to SD1	Normal weight/Overweight	12.8	Thinness (<-2 SD)	Thinness (<-2 SD)	-0.455	>=-2 SD	-0.827	>=-2 SD	>=-2 SD	-0.3
18	No event	Withdrawal	56	55	2807	2807	2884	2975	Yes	Naive	1999-2004	0	2975	1	1	1	ZDV+3TC+NVP	Nevirapine + 2-3 NRTIs	A	ZDV+3TC+NVP	2975	166600	Female	272	1	8.4	No	No	West/South	Other		68	123	123	7.6	19.3	19.3	16.44	-SD2 to SD1	Normal weight/Overweight	12.76	Thinness (<-2 SD)	Thinness (<-2 SD)	-0.455	>=-2 SD	-0.759	>=-2 SD	>=-2 SD	-0.3
18	Withdrawal	Withdrawal	56	56	2884	2884	2975	2975	Yes	Naive	1999-2004	0	2975	1	1	1	ZDV+3TC+NVP	Nevirapine + 2-3 NRTIs	A	ZDV+3TC+NVP	2975	166600	Female	272	1	8.6	No	No	West/South	Other		68	124	124	7.6	19.6	19.6	16.44	-SD2 to SD1	Normal weight/Overweight	12.75	Thinness (<-2 SD)	Thinness (<-2 SD)	-0.455	>=-2 SD	-0.786	>=-2 SD	>=-2 SD	-0.3
19	No event	Withdrawal	75	1	0	0	7	3290	Yes	Naive	1999-2004	0	1491	2	2	1	D4T+3TC+NVP	Nevirapine + 2-3 NRTIs	A	D4T/3TC/NVP	1491	118601	Male	465	1	1.3	No		West/South	Other	Urban	76	76	76	10	10	10	17.31	-SD2 to SD1	Normal weight/Overweight	17.31	Normal weight/Overweight		-0.657	>=-2 SD	-0.657	>=-2 SD		-0.273
19	No event	Withdrawal	75	2	7	7	14	3290	Yes	Naive	1999-2004	0	1491	2	2	1	D4T+3TC+NVP	Nevirapine + 2-3 NRTIs	A	D4T/3TC/NVP	1491	118601	Male	465	1	1.3	No		West/South	Other	Urban	76	76	76	10	10	10	17.31	-SD2 to SD1	Normal weight/Overweight	17.31	Normal weight/Overweight		-0.657	>=-2 SD	-0.917	>=-2 SD		-0.273
19	No event	Withdrawal	75	3	14	14	21	3290	Yes	Naive	1999-2004	0	1491	2	2	1	D4T+3TC+NVP	Nevirapine + 2-3 NRTIs	A	D4T/3TC/NVP	1491	118601	Male	465	1	1.3	No		West/South	Other	Urban	76	75	75	10	10	10	17.31	-SD2 to SD1	Normal weight/Overweight	17.78	Normal weight/Overweight		-0.657	>=-2 SD	-1.194	>=-2 SD		-0.273
19	No event	Withdrawal	75	4	21	21	28	3290	Yes	Naive	1999-2004	0	1491	2	2	1	D4T+3TC+NVP	Nevirapine + 2-3 NRTIs	A	D4T/3TC/NVP	1491	118601	Male	465	1	1.3	No		West/South	Other	Urban	76	75	75	10	10.2	10.2	17.31	-SD2 to SD1	Normal weight/Overweight	18.13	Normal weight/Overweight		-0.657	>=-2 SD	-1.194	>=-2 SD		-0.273
19	No event	Withdrawal	75	5	28	28	56	3290	Yes	Naive	1999-2004	0	1491	2	2	1	D4T+3TC+NVP	Nevirapine + 2-3 NRTIs	A	D4T/3TC/NVP	1491	118601	Male	465	1	1.3	No		West/South	Other	Urban	76	76	76	10	10.2	10.2	17.31	-SD2 to SD1	Normal weight/Overweight	17.66	Normal weight/Overweight		-0.657	>=-2 SD	-0.917	>=-2 SD		-0.273
19	No event	Withdrawal	75	6	56	56	84	3290	Yes	Naive	1999-2004	0	1491	2	2	1	D4T+3TC+NVP	Nevirapine + 2-3 NRTIs	A	D4T/3TC/NVP	1491	118601	Male	465	1	1.4	No		West/South	Other	Urban	76	76	76	10	10.5	10.5	17.31	-SD2 to SD1	Normal weight/Overweight	18.18	Normal weight/Overweight		-0.657	>=-2 SD	-1.162	>=-2 SD		-0.273
19	No event	Withdrawal	75	7	84	84	119	3290	Yes	Naive	1999-2004	0	1491	2	2	1	D4T+3TC+NVP	Nevirapine + 2-3 NRTIs	A	D4T/3TC/NVP	1491	118601	Male	465	1	1.5	No		West/South	Other	Urban	76	76	76	10	12	12	17.31	-SD2 to SD1	Normal weight/Overweight	20.78	Normal weight/Overweight		-0.657	>=-2 SD	-1.432	>=-2 SD		-0.273
19	No event	Withdrawal	75	8	119	119	147	3290	Yes	Naive	1999-2004	0	1491	2	2	1	D4T+3TC+NVP	Nevirapine + 2-3 NRTIs	A	D4T/3TC/NVP	1491	118601	Male	465	1	1.6	No		West/South	Other	Urban	76	78	78	10	11.6	11.6	17.31	-SD2 to SD1	Normal weight/Overweight	19.07	Normal weight/Overweight		-0.657	>=-2 SD	-1.132	>=-2 SD		-0.273
19	No event	Withdrawal	75	9	147	147	175	3290	Yes	Naive	1999-2004	0	1491	2	2	1	D4T+3TC+NVP	Nevirapine + 2-3 NRTIs	A	D4T/3TC/NVP	1491	118601	Male	465	1	1.7	No		West/South	Other	Urban	76	79	79	10	10.7	10.7	17.31	-SD2 to SD1	Normal weight/Overweight	17.14	Normal weight/Overweight		-0.657	>=-2 SD	-1.075	>=-2 SD		-0.273
19	No event	Withdrawal	75	10	175	175	176	3290	Yes	Naive	1999-2004	0	1491	2	2	1	D4T+3TC+NVP	Nevirapine + 2-3 NRTIs	A	D4T/3TC/NVP	1491	118601	Male	465	1	1.8	No		West/South	Other	Urban	76	82	82	10	11	11	17.31	-SD2 to SD1	Normal weight/Overweight	16.36	Normal weight/Overweight		-0.657	>=-2 SD	-0.524	>=-2 SD		-0.273
19	No event	Withdrawal	75	11	176	176	203	3290	Yes	Naive	1999-2004	0	1491	2	2	1	D4T+3TC+NVP	Nevirapine + 2-3 NRTIs	A	D4T/3TC/NVP	1491	118601	Male	465	1	1.8	No		West/South	Other	Urban	76		82.1	10		11	17.31	-SD2 to SD1	Normal weight/Overweight	16.32	Normal weight/Overweight		-0.657	>=-2 SD	-0.5	>=-2 SD		-0.273
19	No event	Withdrawal	75	12	203	203	231	3290	Yes	Naive	1999-2004	0	1491	2	2	1	D4T+3TC+NVP	Nevirapine + 2-3 NRTIs	A	D4T/3TC/NVP	1491	118601	Male	465	1	1.8	No		West/South	Other	Urban	76	85	85	10	11.3	11.3	17.31	-SD2 to SD1	Normal weight/Overweight	15.64	Normal weight/Overweight		-0.657	>=-2 SD	-0.045	>=-2 SD		-0.273
19	No event	Withdrawal	75	13	231	231	259	3290	Yes	Naive	1999-2004	0	1491	2	2	1	D4T+3TC+NVP	Nevirapine + 2-3 NRTIs	A	D4T/3TC/NVP	1491	118601	Male	465	1	1.9	No		West/South	Other	Urban	76	88	88	10	11	11	17.31	-SD2 to SD1	Normal weight/Overweight	14.2	Normal weight/Overweight		-0.657	>=-2 SD	0.391	>=-2 SD		-0.273
19	No event	Withdrawal	75	14	259	259	287	3290	Yes	Naive	1999-2004	0	1491	2	2	1	D4T+3TC+NVP	Nevirapine + 2-3 NRTIs	A	D4T/3TC/NVP	1491	118601	Male	465	1	2	No		West/South	Other	Urban	76	90	90	10	11.5	11.5	17.31	-SD2 to SD1	Normal weight/Overweight	14.2	Normal weight/Overweight		-0.657	>=-2 SD	1	>=-2 SD		-0.273
19	No event	Withdrawal	75	15	287	287	329	3290	Yes	Naive	1999-2004	0	1491	2	2	1	D4T+3TC+NVP	Nevirapine + 2-3 NRTIs	A	D4T/3TC/NVP	1491	118601	Male	465	1	2.1	No		West/South	Other	Urban	76	90	90	10	11.9	11.9	17.31	-SD2 to SD1	Normal weight/Overweight	14.69	Normal weight/Overweight		-0.657	>=-2 SD	0.742	>=-2 SD		-0.273
19	No event	Withdrawal	75	16	329	329	357	3290	Yes	Naive	1999-2004	0	1491	2	2	1	D4T+3TC+NVP	Nevirapine + 2-3 NRTIs	A	D4T/3TC/NVP	1491	118601	Male	465	1	2.2	No		West/South	Other	Urban	76	90	90	10	12	12	17.31	-SD2 to SD1	Normal weight/Overweight	14.81	Normal weight/Overweight		-0.657	>=-2 SD	0.5	>=-2 SD		-0.273
19	No event	Withdrawal	75	17	357	357	385	3290	Yes	Naive	1999-2004	0	1491	2	2	1	D4T+3TC+NVP	Nevirapine + 2-3 NRTIs	A	D4T/3TC/NVP	1491	118601	Male	465	1	2.3	No		West/South	Other	Urban	76	90	90	10	11.7	11.7	17.31	-SD2 to SD1	Normal weight/Overweight	14.44	Normal weight/Overweight		-0.657	>=-2 SD	0.273	>=-2 SD		-0.273
19	No event	Withdrawal	75	18	385	385	420	3290	Yes	Naive	1999-2004	0	1491	2	2	1	D4T+3TC+NVP	Nevirapine + 2-3 NRTIs	A	D4T/3TC/NVP	1491	118601	Male	465	1	2.3	No		West/South	Other	Urban	76	90	90	10	11.7	11.7	17.31	-SD2 to SD1	Normal weight/Overweight	14.44	Normal weight/Overweight		-0.657	>=-2 SD	0.088	>=-2 SD		-0.273
19	No event	Withdrawal	75	19	420	420	421	3290	Yes	Naive	1999-2004	0	1491	2	2	1	D4T+3TC+NVP	Nevirapine + 2-3 NRTIs	A	D4T/3TC/NVP	1491	118601	Male	465	1	2.4	No		West/South	Other	Urban	76	90	90	10	11.7	11.7	17.31	-SD2 to SD1	Normal weight/Overweight	14.44	Normal weight/Overweight		-0.657	>=-2 SD	-0.114	>=-2 SD		-0.273
19	No event	Withdrawal	75	20	421	421	455	3290	Yes	Naive	1999-2004	0	1491	2	2	1	D4T+3TC+NVP	Nevirapine + 2-3 NRTIs	A	D4T/3TC/NVP	1491	118601	Male	465	1	2.4	No		West/South	Other	Urban	76		90	10		11.7	17.31	-SD2 to SD1	Normal weight/Overweight	14.44	Normal weight/Overweight		-0.657	>=-2 SD	-0.114	>=-2 SD		-0.273
19	No event	Withdrawal	75	21	455	455	483	3290	Yes	Naive	1999-2004	0	1491	2	2	1	D4T+3TC+NVP	Nevirapine + 2-3 NRTIs	A	D4T/3TC/NVP	1491	118601	Male	465	1	2.5	No		West/South	Other	Urban	76	90	90	10	12	12	17.31	-SD2 to SD1	Normal weight/Overweight	14.81	Normal weight/Overweight		-0.657	>=-2 SD	-0.306	>=-2 SD		-0.273
19	No event	Withdrawal	75	22	483	483	511	3290	Yes	Naive	1999-2004	0	1491	2	2	1	D4T+3TC+NVP	Nevirapine + 2-3 NRTIs	A	D4T/3TC/NVP	1491	118601	Male	465	1	2.6	No		West/South	Other	Urban	76	90	90	10	12	12	17.31	-SD2 to SD1	Normal weight/Overweight	14.81	Normal weight/Overweight		-0.657	>=-2 SD	-0.459	>=-2 SD		-0.273
19	No event	Withdrawal	75	23	511	511	539	3290	Yes	Naive	1999-2004	0	1491	2	2	1	D4T+3TC+NVP	Nevirapine + 2-3 NRTIs	A	D4T/3TC/NVP	1491	118601	Male	465	1	2.7	No		West/South	Other	Urban	76	90	90	10	12	12	17.31	-SD2 to SD1	Normal weight/Overweight	14.81	Normal weight/Overweight		-0.657	>=-2 SD	-0.649	>=-2 SD		-0.273
19	No event	Withdrawal	75	24	539	539	567	3290	Yes	Naive	1999-2004	0	1491	2	2	1	D4T+3TC+NVP	Nevirapine + 2-3 NRTIs	A	D4T/3TC/NVP	1491	118601	Male	465	1	2.7	No		West/South	Other	Urban	76	90	90	10	12	12	17.31	-SD2 to SD1	Normal weight/Overweight	14.81	Normal weight/Overweight		-0.657	>=-2 SD	-0.838	>=-2 SD		-0.273
19	No event	Withdrawal	75	25	567	567	595	3290	Yes	Naive	1999-2004	0	1491	2	2	1	D4T+3TC+NVP	Nevirapine + 2-3 NRTIs	A	D4T/3TC/NVP	1491	118601	Male	465	1	2.8	No		West/South	Other	Urban	76	90	90	10	12.5	12.5	17.31	-SD2 to SD1	Normal weight/Overweight	15.43	Normal weight/Overweight		-0.657	>=-2 SD	-0.974	>=-2 SD		-0.273
19	No event	Withdrawal	75	26	595	595	630	3290	Yes	Naive	1999-2004	0	1491	2	2	1	D4T+3TC+NVP	Nevirapine + 2-3 NRTIs	A	D4T/3TC/NVP	1491	118601	Male	465	1	2.9	No		West/South	Other	Urban	76	90	90	10	12.5	12.5	17.31	-SD2 to SD1	Normal weight/Overweight	15.43	Normal weight/Overweight		-0.657	>=-2 SD	-1.158	>=-2 SD		-0.273
19	No event	Withdrawal	75	27	630	630	658	3290	Yes	Naive	1999-2004	0	1491	2	2	1	D4T+3TC+NVP	Nevirapine + 2-3 NRTIs	A	D4T/3TC/NVP	1491	118601	Male	465	1	3	No		West/South	Other	Urban	76	90	90	10	12.5	12.5	17.31	-SD2 to SD1	Normal weight/Overweight	15.43	Normal weight/Overweight		-0.657	>=-2 SD	-1.282	>=-2 SD		-0.273
19	No event	Withdrawal	75	28	658	658	693	3290	Yes	Naive	1999-2004	0	1491	2	2	1	D4T+3TC+NVP	Nevirapine + 2-3 NRTIs	A	D4T/3TC/NVP	1491	118601	Male	465	1	3.1	No		West/South	Other	Urban	76	91	91	10	13	13	17.31	-SD2 to SD1	Normal weight/Overweight	15.7	Normal weight/Overweight		-0.657	>=-2 SD	-1.179	>=-2 SD		-0.273
19	No event	Withdrawal	75	29	693	693	721	3290	Yes	Naive	1999-2004	0	1491	2	2	1	D4T+3TC+NVP	Nevirapine + 2-3 NRTIs	A	D4T/3TC/NVP	1491	118601	Male	465	1	3.2	No		West/South	Other	Urban	76	93	93	10	13.4	13.4	17.31	-SD2 to SD1	Normal weight/Overweight	15.49	Normal weight/Overweight		-0.657	>=-2 SD	-0.846	>=-2 SD		-0.273
19	No event	Withdrawal	75	30	721	721	749	3290	Yes	Naive	1999-2004	0	1491	2	2	1	D4T+3TC+NVP	Nevirapine + 2-3 NRTIs	A	D4T/3TC/NVP	1491	118601	Male	465	1	3.2	No		West/South	Other	Urban	76	93	93	10	13.6	13.6	17.31	-SD2 to SD1	Normal weight/Overweight	15.72	Normal weight/Overweight		-0.657	>=-2 SD	-1	>=-2 SD		-0.273
19	No event	Withdrawal	75	31	749	749	777	3290	Yes	Naive	1999-2004	0	1491	2	2	1	D4T+3TC+NVP	Nevirapine + 2-3 NRTIs	A	D4T/3TC/NVP	1491	118601	Male	465	1	3.3	No		West/South	Other	Urban	76	94	94	10	13	13	17.31	-SD2 to SD1	Normal weight/Overweight	14.71	Normal weight/Overweight		-0.657	>=-2 SD	-0.897	>=-2 SD		-0.273
19	No event	Withdrawal	75	32	777	777	805	3290	Yes	Naive	1999-2004	0	1491	2	2	1	D4T+3TC+NVP	Nevirapine + 2-3 NRTIs	A	D4T/3TC/NVP	1491	118601	Male	465	1	3.4	No		West/South	Other	Urban	76	92	92	10	13.2	13.2	17.31	-SD2 to SD1	Normal weight/Overweight	15.6	Normal weight/Overweight		-0.657	>=-2 SD	-1.564	>=-2 SD		-0.273
19	No event	Withdrawal	75	33	805	805	833	3290	Yes	Naive	1999-2004	0	1491	2	2	1	D4T+3TC+NVP	Nevirapine + 2-3 NRTIs	A	D4T/3TC/NVP	1491	118601	Male	465	1	3.5	No		West/South	Other	Urban	76	94.5	94.5	10	13.6	13.6	17.31	-SD2 to SD1	Normal weight/Overweight	15.23	Normal weight/Overweight		-0.657	>=-2 SD	-1.077	>=-2 SD		-0.273
19	No event	Withdrawal	75	34	833	833	861	3290	Yes	Naive	1999-2004	0	1491	2	2	1	D4T+3TC+NVP	Nevirapine + 2-3 NRTIs	A	D4T/3TC/NVP	1491	118601	Male	465	1	3.6	No		West/South	Other	Urban	76	95	95	10	13.6	13.6	17.31	-SD2 to SD1	Normal weight/Overweight	15.07	Normal weight/Overweight		-0.657	>=-2 SD	-1.05	>=-2 SD		-0.273
19	No event	Withdrawal	75	35	861	861	876	3290	Yes	Naive	1999-2004	0	1491	2	2	1	D4T+3TC+NVP	Nevirapine + 2-3 NRTIs	A	D4T/3TC/NVP	1491	118601	Male	465	1	3.6	No		West/South	Other	Urban	76	95	95	10	13.7	13.7	17.31	-SD2 to SD1	Normal weight/Overweight	15.18	Normal weight/Overweight		-0.657	>=-2 SD	-1.2	>=-2 SD		-0.273
19	No event	Withdrawal	75	36	876	876	889	3290	Yes	Naive	1999-2004	0	1491	2	2	1	D4T+3TC+NVP	Nevirapine + 2-3 NRTIs	A	D4T/3TC/NVP	1491	118601	Male	465	1	3.7	No		West/South	Other	Urban	76		95.8	10		14	17.31	-SD2 to SD1	Normal weight/Overweight	15.25	Normal weight/Overweight		-0.657	>=-2 SD	-1	>=-2 SD		-0.273
19	No event	Withdrawal	75	37	889	889	917	3290	Yes	Naive	1999-2004	0	1491	2	2	1	D4T+3TC+NVP	Nevirapine + 2-3 NRTIs	A	D4T/3TC/NVP	1491	118601	Male	465	1	3.7	No		West/South	Other	Urban	76	96.5	96.5	10	14.2	14.2	17.31	-SD2 to SD1	Normal weight/Overweight	15.25	Normal weight/Overweight		-0.657	>=-2 SD	-0.825	>=-2 SD		-0.273
19	No event	Withdrawal	75	38	917	917	945	3290	Yes	Naive	1999-2004	0	1491	2	2	1	D4T+3TC+NVP	Nevirapine + 2-3 NRTIs	A	D4T/3TC/NVP	1491	118601	Male	465	1	3.8	No		West/South	Other	Urban	76	97	97	10	14.4	14.4	17.31	-SD2 to SD1	Normal weight/Overweight	15.3	Normal weight/Overweight		-0.657	>=-2 SD	-0.85	>=-2 SD		-0.273
19	No event	Withdrawal	75	39	945	945	973	3290	Yes	Naive	1999-2004	0	1491	2	2	1	D4T+3TC+NVP	Nevirapine + 2-3 NRTIs	A	D4T/3TC/NVP	1491	118601	Male	465	1	3.9	No		West/South	Other	Urban	76	97	97	10	14.4	14.4	17.31	-SD2 to SD1	Normal weight/Overweight	15.3	Normal weight/Overweight		-0.657	>=-2 SD	-0.951	>=-2 SD		-0.273
19	No event	Withdrawal	75	40	973	973	1001	3290	Yes	Naive	1999-2004	0	1491	2	2	1	D4T+3TC+NVP	Nevirapine + 2-3 NRTIs	A	D4T/3TC/NVP	1491	118601	Male	465	1	3.9	No		West/South	Other	Urban	76	98	98	10	14.1	14.1	17.31	-SD2 to SD1	Normal weight/Overweight	14.68	Normal weight/Overweight		-0.657	>=-2 SD	-0.875	>=-2 SD		-0.273
19	No event	Withdrawal	75	41	1001	1001	1043	3290	Yes	Naive	1999-2004	0	1491	2	2	1	D4T+3TC+NVP	Nevirapine + 2-3 NRTIs	A	D4T/3TC/NVP	1491	118601	Male	465	1	4	No		West/South	Other	Urban	76	98	98	10	14.7	14.7	17.31	-SD2 to SD1	Normal weight/Overweight	15.31	Normal weight/Overweight		-0.657	>=-2 SD	-0.976	>=-2 SD		-0.273
19	No event	Withdrawal	75	42	1043	1043	1071	3290	Yes	Naive	1999-2004	0	1491	2	2	1	D4T+3TC+NVP	Nevirapine + 2-3 NRTIs	A	D4T/3TC/NVP	1491	118601	Male	465	1	4.1	No		West/South	Other	Urban	76	99	99	10	14.8	14.8	17.31	-SD2 to SD1	Normal weight/Overweight	15.1	Normal weight/Overweight		-0.657	>=-2 SD	-0.976	>=-2 SD		-0.273
19	No event	Withdrawal	75	43	1071	1071	1099	3290	Yes	Naive	1999-2004	0	1491	2	2	1	D4T+3TC+NVP	Nevirapine + 2-3 NRTIs	A	D4T/3TC/NVP	1491	118601	Male	465	1	4.2	No		West/South	Other	Urban	76	100	100	10	14.6	14.6	17.31	-SD2 to SD1	Normal weight/Overweight	14.6	Normal weight/Overweight		-0.657	>=-2 SD	-0.738	>=-2 SD		-0.273
19	No event	Withdrawal	75	44	1099	1099	1127	3290	Yes	Naive	1999-2004	0	1491	2	2	1	D4T+3TC+NVP	Nevirapine + 2-3 NRTIs	A	D4T/3TC/NVP	1491	118601	Male	465	1	4.3	No		West/South	Other	Urban	76	101	101	10	15.4	15.4	17.31	-SD2 to SD1	Normal weight/Overweight	15.1	Normal weight/Overweight		-0.657	>=-2 SD	-0.619	>=-2 SD		-0.273
19	No event	Withdrawal	75	45	1127	1127	1155	3290	Yes	Naive	1999-2004	0	1491	2	2	1	D4T+3TC+NVP	Nevirapine + 2-3 NRTIs	A	D4T/3TC/NVP	1491	118601	Male	465	1	4.4	No		West/South	Other	Urban	76	101	101	10	15.4	15.4	17.31	-SD2 to SD1	Normal weight/Overweight	15.1	Normal weight/Overweight		-0.657	>=-2 SD	-0.721	>=-2 SD		-0.273
19	No event	Withdrawal	75	46	1155	1155	1183	3290	Yes	Naive	1999-2004	0	1491	2	2	1	D4T+3TC+NVP	Nevirapine + 2-3 NRTIs	A	D4T/3TC/NVP	1491	118601	Male	465	1	4.4	No		West/South	Other	Urban	76	101	101	10	15.5	15.5	17.31	-SD2 to SD1	Normal weight/Overweight	15.19	Normal weight/Overweight		-0.657	>=-2 SD	-0.881	>=-2 SD		-0.273
19	No event	Withdrawal	75	47	1183	1183	1204	3290	Yes	Naive	1999-2004	0	1491	2	2	1	D4T+3TC+NVP	Nevirapine + 2-3 NRTIs	A	D4T/3TC/NVP	1491	118601	Male	465	1	4.5	No		West/South	Other	Urban	76	103	103	10	16.3	16.3	17.31	-SD2 to SD1	Normal weight/Overweight	15.36	Normal weight/Overweight		-0.657	>=-2 SD	-0.512	>=-2 SD		-0.273
19	No event	Withdrawal	75	48	1204	1204	1267	3290	Yes	Naive	1999-2004	0	1491	2	2	1	D4T+3TC+NVP	Nevirapine + 2-3 NRTIs	A	D4T/3TC/NVP	1491	118601	Male	465	1	4.6	No		West/South	Other	Urban	76	104	104	10	16	16	17.31	-SD2 to SD1	Normal weight/Overweight	14.79	Normal weight/Overweight		-0.657	>=-2 SD	-0.386	>=-2 SD		-0.273
19	No event	Withdrawal	75	49	1267	1267	1274	3290	Yes	Naive	1999-2004	0	1491	2	2	1	D4T+3TC+NVP	Nevirapine + 2-3 NRTIs	A	D4T/3TC/NVP	1491	118601	Male	465	1	4.7	No		West/South	Other	Urban	76	105	105	10	16.7	16.7	17.31	-SD2 to SD1	Normal weight/Overweight	15.15	Normal weight/Overweight		-0.657	>=-2 SD	-0.409	>=-2 SD		-0.273
19	No event	Withdrawal	75	50	1274	1274	1323	3290	Yes	Naive	1999-2004	0	1491	2	2	1	D4T+3TC+NVP	Nevirapine + 2-3 NRTIs	A	D4T/3TC/NVP	1491	118601	Male	465	1	4.8	No		West/South	Other	Urban	76		105.1	10		16.8	17.31	-SD2 to SD1	Normal weight/Overweight	15.21	Normal weight/Overweight		-0.657	>=-2 SD	-0.386	>=-2 SD		-0.273
19	No event	Withdrawal	75	51	1323	1323	1379	3290	Yes	Naive	1999-2004	0	1491	2	2	1	D4T+3TC+NVP	Nevirapine + 2-3 NRTIs	A	D4T/3TC/NVP	1491	118601	Male	465	1	4.9	No		West/South	Other	Urban	76	106	106	10	17.3	17.3	17.31	-SD2 to SD1	Normal weight/Overweight	15.4	Normal weight/Overweight		-0.657	>=-2 SD	-0.4	>=-2 SD		-0.273
19	No event	Withdrawal	75	52	1379	1379	1435	3290	Yes	Naive	1999-2004	0	1491	2	2	1	D4T+3TC+NVP	Nevirapine + 2-3 NRTIs	A	D4T/3TC/NVP	1491	118601	Male	465	1	5	No		West/South	Other	Urban	76	106	106	10	17.2	17.2	17.31	-SD2 to SD1	Normal weight/Overweight	15.31	Normal weight/Overweight		-0.657	>=-2 SD	-0.659	>=-2 SD		-0.273
19	No event	Withdrawal	75	53	1435	1435	1491	3290	Yes	Naive	1999-2004	0	1491	2	2	1	D4T+3TC+NVP	Nevirapine + 2-3 NRTIs	A	D4T/3TC/NVP	1491	118601	Male	465	1	5.2	No		West/South	Other	Urban	76	108	108	10	18.3	18.3	17.31	-SD2 to SD1	Normal weight/Overweight	15.69	Normal weight/Overweight		-0.657	>=-2 SD	-0.311	>=-2 SD		-0.273
19	No event	Withdrawal	75	54	1491	1491	1547	3290	Yes	Naive	1999-2004	1491	3290	2	2	2	D4T/3TC/NVP	Nevirapine + 2-3 NRTIs	A	D4T/3TC/NVP	1799	118601	Male	465	1	5.4	No		West/South	Other	Urban	76	110	110	10	18.7	18.7	17.31	-SD2 to SD1	Normal weight/Overweight	15.45	Normal weight/Overweight		-0.657	>=-2 SD	-0.089	>=-2 SD		-0.273
19	No event	Withdrawal	75	55	1547	1547	1603	3290	Yes	Naive	1999-2004	1491	3290	2	2	2	D4T/3TC/NVP	Nevirapine + 2-3 NRTIs	A	D4T/3TC/NVP	1799	118601	Male	465	1	5.5	No		West/South	Other	Urban	76	110	110	10	19	19	17.31	-SD2 to SD1	Normal weight/Overweight	15.7	Normal weight/Overweight		-0.657	>=-2 SD	-0.304	>=-2 SD		-0.273
19	No event	Withdrawal	75	56	1603	1603	1631	3290	Yes	Naive	1999-2004	1491	3290	2	2	2	D4T/3TC/NVP	Nevirapine + 2-3 NRTIs	A	D4T/3TC/NVP	1799	118601	Male	465	1	5.7	No		West/South	Other	Urban	76	112	112	10	20	20	17.31	-SD2 to SD1	Normal weight/Overweight	15.94	Normal weight/Overweight		-0.657	>=-2 SD	-0.087	>=-2 SD		-0.273
19	No event	Withdrawal	75	57	1631	1631	1687	3290	Yes	Naive	1999-2004	1491	3290	2	2	2	D4T/3TC/NVP	Nevirapine + 2-3 NRTIs	A	D4T/3TC/NVP	1799	118601	Male	465	1	5.7	No		West/South	Other	Urban	76	112	112	10	20.6	20.6	17.31	-SD2 to SD1	Normal weight/Overweight	16.42	Normal weight/Overweight		-0.657	>=-2 SD	-0.196	>=-2 SD		-0.273
19	No event	Withdrawal	75	58	1687	1687	1743	3290	Yes	Naive	1999-2004	1491	3290	2	2	2	D4T/3TC/NVP	Nevirapine + 2-3 NRTIs	A	D4T/3TC/NVP	1799	118601	Male	465	1	5.9	No		West/South	Other	Urban	76	114	114	10	20.6	20.6	17.31	-SD2 to SD1	Normal weight/Overweight	15.85	Normal weight/Overweight		-0.657	>=-2 SD	0.022	>=-2 SD		-0.273
19	No event	Withdrawal	75	59	1743	1743	1806	3290	Yes	Naive	1999-2004	1491	3290	2	2	2	D4T/3TC/NVP	Nevirapine + 2-3 NRTIs	A	D4T/3TC/NVP	1799	118601	Male	465	1	6	No		West/South	Other	Urban	76	115	115	10	20.9	20.9	17.31	-SD2 to SD1	Normal weight/Overweight	15.8	Normal weight/Overweight		-0.657	>=-2 SD	0.022	>=-2 SD		-0.273
19	No event	Withdrawal	75	60	1806	1806	1862	3290	Yes	Naive	1999-2004	1491	3290	2	2	2	D4T/3TC/NVP	Nevirapine + 2-3 NRTIs	A	D4T/3TC/NVP	1799	118601	Male	465	1	6.2	No		West/South	Other	Urban	76	116	116	10	22	22	17.31	-SD2 to SD1	Normal weight/Overweight	16.35	Normal weight/Overweight		-0.657	>=-2 SD	0.042	>=-2 SD		-0.273
19	No event	Withdrawal	75	61	1862	1862	1946	3290	Yes	Naive	1999-2004	1491	3290	2	2	2	D4T/3TC/NVP	Nevirapine + 2-3 NRTIs	A	D4T/3TC/NVP	1799	118601	Male	465	1	6.4	No		West/South	Other	Urban	76	116	116	10	20.6	20.6	17.31	-SD2 to SD1	Normal weight/Overweight	15.31	Normal weight/Overweight		-0.657	>=-2 SD	-0.063	>=-2 SD		-0.273
19	No event	Withdrawal	75	62	1946	1946	2121	3290	Yes	Naive	1999-2004	1491	3290	2	2	2	D4T/3TC/NVP	Nevirapine + 2-3 NRTIs	A	D4T/3TC/NVP	1799	118601	Male	465	1	6.6	No		West/South	Other	Urban	76	118	118	10	20.9	20.9	17.31	-SD2 to SD1	Normal weight/Overweight	15.01	Normal weight/Overweight		-0.657	>=-2 SD	0.061	>=-2 SD		-0.273
19	No event	Withdrawal	75	63	2121	2121	2205	3290	Yes	Naive	1999-2004	1491	3290	2	2	2	D4T/3TC/NVP	Nevirapine + 2-3 NRTIs	A	D4T/3TC/NVP	1799	118601	Male	465	1	7.1	No		West/South	Other	Urban	76	121	121	10	22	22	17.31	-SD2 to SD1	Normal weight/Overweight	15.03	Normal weight/Overweight		-0.657	>=-2 SD	0.12	>=-2 SD		-0.273
19	No event	Withdrawal	75	64	2205	2205	2289	3290	Yes	Naive	1999-2004	1491	3290	2	2	2	D4T/3TC/NVP	Nevirapine + 2-3 NRTIs	A	D4T/3TC/NVP	1799	118601	Male	465	1	7.3	No		West/South	Other	Urban	76	122	122	10	24.2	24.2	17.31	-SD2 to SD1	Normal weight/Overweight	16.26	Normal weight/Overweight		-0.657	>=-2 SD	0.04	>=-2 SD		-0.273
19	No event	Withdrawal	75	65	2289	2289	2373	3290	Yes	Naive	1999-2004	1491	3290	2	2	2	D4T/3TC/NVP	Nevirapine + 2-3 NRTIs	A	D4T/3TC/NVP	1799	118601	Male	465	1	7.5	No		West/South	Other	Urban	76	123	123	10	23	23	17.31	-SD2 to SD1	Normal weight/Overweight	15.2	Normal weight/Overweight		-0.657	>=-2 SD	0.078	>=-2 SD		-0.273
19	No event	Withdrawal	75	66	2373	2373	2457	3290	Yes	Naive	1999-2004	1491	3290	2	2	2	D4T/3TC/NVP	Nevirapine + 2-3 NRTIs	A	D4T/3TC/NVP	1799	118601	Male	465	1	7.8	No		West/South	Other	Urban	76	125	125	10	24.7	24.7	17.31	-SD2 to SD1	Normal weight/Overweight	15.81	Normal weight/Overweight		-0.657	>=-2 SD	0.212	>=-2 SD		-0.273
19	No event	Withdrawal	75	67	2457	2457	2541	3290	Yes	Naive	1999-2004	1491	3290	2	2	2	D4T/3TC/NVP	Nevirapine + 2-3 NRTIs	A	D4T/3TC/NVP	1799	118601	Male	465	1	8	No		West/South	Other	Urban	76	127	127	10	25.5	25.5	17.31	-SD2 to SD1	Normal weight/Overweight	15.81	Normal weight/Overweight		-0.657	>=-2 SD	0.34	>=-2 SD		-0.273
19	No event	Withdrawal	75	68	2541	2541	2625	3290	Yes	Naive	1999-2004	1491	3290	2	2	2	D4T/3TC/NVP	Nevirapine + 2-3 NRTIs	A	D4T/3TC/NVP	1799	118601	Male	465	1	8.2	No		West/South	Other	Urban	76	128	128	10	26.2	26.2	17.31	-SD2 to SD1	Normal weight/Overweight	15.99	Normal weight/Overweight		-0.657	>=-2 SD	0.283	>=-2 SD		-0.273
19	No event	Withdrawal	75	69	2625	2625	2709	3290	Yes	Naive	1999-2004	1491	3290	2	2	2	D4T/3TC/NVP	Nevirapine + 2-3 NRTIs	A	D4T/3TC/NVP	1799	118601	Male	465	1	8.5	No		West/South	Other	Urban	76	129	129	10	26	26	17.31	-SD2 to SD1	Normal weight/Overweight	15.62	Normal weight/Overweight		-0.657	>=-2 SD	0.241	>=-2 SD		-0.273
19	No event	Withdrawal	75	70	2709	2709	2793	3290	Yes	Naive	1999-2004	1491	3290	2	2	2	D4T/3TC/NVP	Nevirapine + 2-3 NRTIs	A	D4T/3TC/NVP	1799	118601	Male	465	1	8.7	No		West/South	Other	Urban	76	128	128	10	26.5	26.5	17.31	-SD2 to SD1	Normal weight/Overweight	16.17	Normal weight/Overweight		-0.657	>=-2 SD	-0.113	>=-2 SD		-0.273
19	No event	Withdrawal	75	71	2793	2793	2880	3290	Yes	Naive	1999-2004	1491	3290	2	2	2	D4T/3TC/NVP	Nevirapine + 2-3 NRTIs	A	D4T/3TC/NVP	1799	118601	Male	465	1	8.9	No		West/South	Other	Urban	76	132	132	10	27.5	27.5	17.31	-SD2 to SD1	Normal weight/Overweight	15.78	Normal weight/Overweight		-0.657	>=-2 SD	0.407	>=-2 SD		-0.273
19	No event	Withdrawal	75	72	2880	2880	2954	3290	Yes	Naive	1999-2004	1491	3290	2	2	2	D4T/3TC/NVP	Nevirapine + 2-3 NRTIs	A	D4T/3TC/NVP	1799	118601	Male	465	1	9.2	No		West/South	Other	Urban	76	133	133	10	29.2	29.2	17.31	-SD2 to SD1	Normal weight/Overweight	16.51	Normal weight/Overweight	Normal weight/Overweight	-0.657	>=-2 SD	0.358	>=-2 SD	>=-2 SD	-0.273
19	No event	Withdrawal	75	73	2954	2954	3038	3290	Yes	Naive	1999-2004	1491	3290	2	2	2	D4T/3TC/NVP	Nevirapine + 2-3 NRTIs	A	D4T/3TC/NVP	1799	118601	Male	465	1	9.4	No	No	West/South	Other	Urban	76	133	133	10	29.4	29.4	17.31	-SD2 to SD1	Normal weight/Overweight	16.62	Normal weight/Overweight	Normal weight/Overweight	-0.657	>=-2 SD	0.204	>=-2 SD	>=-2 SD	-0.273
19	No event	Withdrawal	75	74	3038	3038	3122	3290	Yes	Naive	1999-2004	1491	3290	2	2	2	D4T/3TC/NVP	Nevirapine + 2-3 NRTIs	A	D4T/3TC/NVP	1799	118601	Male	465	1	9.6	No	No	West/South	Other	Urban	76	133	133	10	29.4	29.4	17.31	-SD2 to SD1	Normal weight/Overweight	16.62	Normal weight/Overweight	Normal weight/Overweight	-0.657	>=-2 SD	-0.018	>=-2 SD	>=-2 SD	-0.273
19	Withdrawal	Withdrawal	75	75	3122	3122	3290	3290	Yes	Naive	1999-2004	1491	3290	2	2	2	D4T/3TC/NVP	Nevirapine + 2-3 NRTIs	A	D4T/3TC/NVP	1799	118601	Male	465	1	9.8	No	No	West/South	Other	Urban	76	136	136	10	29.7	29.7	17.31	-SD2 to SD1	Normal weight/Overweight	16.06	Normal weight/Overweight	Normal weight/Overweight	-0.657	>=-2 SD	0.309	>=-2 SD	>=-2 SD	-0.273
20	No event	Loss to follow up	18	1	0	0	7	427	Yes	Naive	1999-2004	0	427	1	1	1	D4T+3TC+NFV	Nelfinavir + 2 NRTIs	A	D4T+3TC+NFV	427	7686	Male	546	1	1.5	No		Northeast	Other		69	69	69	7.5	7.5	7.5	15.75	-SD2 to SD1	Normal weight/Overweight	15.75	Normal weight/Overweight		-3.324	<-2 SD	-3.324	<-2 SD		-2.692
20	No event	Loss to follow up	18	2	7	7	14	427	Yes	Naive	1999-2004	0	427	1	1	1	D4T+3TC+NFV	Nelfinavir + 2 NRTIs	A	D4T+3TC+NFV	427	7686	Male	546	1	1.5	No		Northeast	Other		69	69	69	7.5	7.6	7.6	15.75	-SD2 to SD1	Normal weight/Overweight	15.96	Normal weight/Overweight		-3.324	<-2 SD	-3.324	<-2 SD		-2.692
20	No event	Loss to follow up	18	3	14	14	34	427	Yes	Naive	1999-2004	0	427	1	1	1	D4T+3TC+NFV	Nelfinavir + 2 NRTIs	A	D4T+3TC+NFV	427	7686	Male	546	1	1.5	No		Northeast	Other		69	69	69	7.5	7.3	7.3	15.75	-SD2 to SD1	Normal weight/Overweight	15.33	Normal weight/Overweight		-3.324	<-2 SD	-3.324	<-2 SD		-2.692
20	No event	Loss to follow up	18	4	34	34	63	427	Yes	Naive	1999-2004	0	427	1	1	1	D4T+3TC+NFV	Nelfinavir + 2 NRTIs	A	D4T+3TC+NFV	427	7686	Male	546	1	1.6	No		Northeast	Other		69	69	69	7.5	7.2	7.2	15.75	-SD2 to SD1	Normal weight/Overweight	15.12	Normal weight/Overweight	Normal weight/Overweight	-3.324	<-2 SD	-3.5	<-2 SD	<-2 SD	-2.692
20	No event	Loss to follow up	18	5	63	63	90	427	Yes	Naive	1999-2004	0	427	1	1	1	D4T+3TC+NFV	Nelfinavir + 2 NRTIs	A	D4T+3TC+NFV	427	7686	Male	546	1	1.7	No	No	Northeast	Other		69	69	69	7.5	7.8	7.8	15.75	-SD2 to SD1	Normal weight/Overweight	16.38	Normal weight/Overweight	Normal weight/Overweight	-3.324	<-2 SD	-3.575	<-2 SD	<-2 SD	-2.692
20	No event	Loss to follow up	18	6	90	90	98	427	Yes	Naive	1999-2004	0	427	1	1	1	D4T+3TC+NFV	Nelfinavir + 2 NRTIs	A	D4T+3TC+NFV	427	7686	Male	546	1	1.7	No	No	Northeast	Other		69	69	69	7.5	7.5	7.5	15.75	-SD2 to SD1	Normal weight/Overweight	15.75	Normal weight/Overweight	Normal weight/Overweight	-3.324	<-2 SD	-3.619	<-2 SD	<-2 SD	-2.692
20	No event	Loss to follow up	18	7	98	98	112	427	Yes	Naive	1999-2004	0	427	1	1	1	D4T+3TC+NFV	Nelfinavir + 2 NRTIs	A	D4T+3TC+NFV	427	7686	Male	546	1	1.8	No	No	Northeast	Other		69	70	70	7.5	7.3	7.3	15.75	-SD2 to SD1	Normal weight/Overweight	14.9	Normal weight/Overweight	Normal weight/Overweight	-3.324	<-2 SD	-3.381	<-2 SD	<-2 SD	-2.692
20	No event	Loss to follow up	18	8	112	112	133	427	Yes	Naive	1999-2004	0	427	1	1	1	D4T+3TC+NFV	Nelfinavir + 2 NRTIs	A	D4T+3TC+NFV	427	7686	Male	546	1	1.8	No	No	Northeast	Other		69	71	71	7.5	7.4	7.4	15.75	-SD2 to SD1	Normal weight/Overweight	14.68	Normal weight/Overweight	Normal weight/Overweight	-3.324	<-2 SD	-3.227	<-2 SD	<-2 SD	-2.692
20	No event	Loss to follow up	18	9	133	133	162	427	Yes	Naive	1999-2004	0	427	1	1	1	D4T+3TC+NFV	Nelfinavir + 2 NRTIs	A	D4T+3TC+NFV	427	7686	Male	546	1	1.9	No	No	Northeast	Other		69	71	71	7.5	7.5	7.5	15.75	-SD2 to SD1	Normal weight/Overweight	14.88	Normal weight/Overweight	Normal weight/Overweight	-3.324	<-2 SD	-3.227	<-2 SD	<-2 SD	-2.692
20	No event	Loss to follow up	18	10	162	162	190	427	Yes	Naive	1999-2004	0	427	1	1	1	D4T+3TC+NFV	Nelfinavir + 2 NRTIs	A	D4T+3TC+NFV	427	7686	Male	546	1	1.9	No	No	Northeast	Other		69	71	71	7.5	6.9	6.9	15.75	-SD2 to SD1	Normal weight/Overweight	13.69	Normal weight/Overweight	Normal weight/Overweight	-3.324	<-2 SD	-3.304	<-2 SD	<-2 SD	-2.692
20	No event	Loss to follow up	18	11	190	190	238	427	Yes	Naive	1999-2004	0	427	1	1	1	D4T+3TC+NFV	Nelfinavir + 2 NRTIs	A	D4T+3TC+NFV	427	7686	Male	546	1	2	No	No	Northeast	Other		69	70	70	7.5	7.5	7.5	15.75	-SD2 to SD1	Normal weight/Overweight	15.31	Normal weight/Overweight	Normal weight/Overweight	-3.324	<-2 SD	-5.667	<-2 SD	<-2 SD	-2.692
20	No event	Loss to follow up	18	12	238	238	242	427	Yes	Naive	1999-2004	0	427	1	1	1	D4T+3TC+NFV	Nelfinavir + 2 NRTIs	A	D4T+3TC+NFV	427	7686	Male	546	1	2.1	No	No	Northeast	Other		69	71	71	7.5	7.4	7.4	15.75	-SD2 to SD1	Normal weight/Overweight	14.68	Normal weight/Overweight	Normal weight/Overweight	-3.324	<-2 SD	-5.438	<-2 SD	<-2 SD	-2.692
20	No event	Loss to follow up	18	13	242	242	273	427	Yes	Naive	1999-2004	0	427	1	1	1	D4T+3TC+NFV	Nelfinavir + 2 NRTIs	A	D4T+3TC+NFV	427	7686	Male	546	1	2.2	No	No	Northeast	Other		69		71	7.5		7.4	15.75	-SD2 to SD1	Normal weight/Overweight	14.68	Normal weight/Overweight	Normal weight/Overweight	-3.324	<-2 SD	-5.438	<-2 SD	<-2 SD	-2.692
20	No event	Loss to follow up	18	14	273	273	318	427	Yes	Naive	1999-2004	0	427	1	1	1	D4T+3TC+NFV	Nelfinavir + 2 NRTIs	A	D4T+3TC+NFV	427	7686	Male	546	1	2.2	No	No	Northeast	Other		69	71	71	7.5	7.7	7.7	15.75	-SD2 to SD1	Normal weight/Overweight	15.27	Normal weight/Overweight	Normal weight/Overweight	-3.324	<-2 SD	-5.485	<-2 SD	<-2 SD	-2.692
20	No event	Loss to follow up	18	15	318	318	329	427	Yes	Naive	1999-2004	0	427	1	1	1	D4T+3TC+NFV	Nelfinavir + 2 NRTIs	A	D4T+3TC+NFV	427	7686	Male	546	1	2.4	No	No	Northeast	Other		69	71	71	7.5	8.7	8.7	15.75	-SD2 to SD1	Normal weight/Overweight	17.26	Normal weight/Overweight	Normal weight/Overweight	-3.324	<-2 SD	-5.5	<-2 SD	<-2 SD	-2.692
20	No event	Loss to follow up	18	16	329	329	357	427	Yes	Naive	1999-2004	0	427	1	1	1	D4T+3TC+NFV	Nelfinavir + 2 NRTIs	A	D4T+3TC+NFV	427	7686	Male	546	1	2.4	No	No	Northeast	Other		69	72	72	7.5	8.7	8.7	15.75	-SD2 to SD1	Normal weight/Overweight	16.78	Normal weight/Overweight	Normal weight/Overweight	-3.324	<-2 SD	-5.257	<-2 SD	<-2 SD	-2.692
20	No event	Loss to follow up	18	17	357	357	392	427	Yes	Naive	1999-2004	0	427	1	1	1	D4T+3TC+NFV	Nelfinavir + 2 NRTIs	A	D4T+3TC+NFV	427	7686	Male	546	1	2.5	No	No	Northeast	Other		69	73	73	7.5	9.1	9.1	15.75	-SD2 to SD1	Normal weight/Overweight	17.08	Normal weight/Overweight	Normal weight/Overweight	-3.324	<-2 SD	-5.028	<-2 SD	<-2 SD	-2.692
20	Loss to follow up	Loss to follow up	18	18	392	392	427	427	Yes	Naive	1999-2004	0	427	1	1	1	D4T+3TC+NFV	Nelfinavir + 2 NRTIs	A	D4T+3TC+NFV	427	7686	Male	546	1	2.6	No	No	Northeast	Other		69	74	74	7.5	9.2	9.2	15.75	-SD2 to SD1	Normal weight/Overweight	16.8	Normal weight/Overweight	Normal weight/Overweight	-3.324	<-2 SD	-4.784	<-2 SD	<-2 SD	-2.692
21	No event	No event	75	1	0	0	28	4110	Yes	Naive	1999-2004	0	504	3	>2	1	ZDV+3TC+NVP	Nevirapine + 2-3 NRTIs	A	ZDV+3TC+LPV/rtv	504	114834	Female	270	1	0.7	No		East	Other		67	67	67	7.2	7.2	7.2	16.04	-SD2 to SD1	Normal weight/Overweight	16.04	Normal weight/Overweight		-0.758	>=-2 SD	-0.758	>=-2 SD		-0.7
21	No event	No event	75	2	28	28	58	4110	Yes	Naive	1999-2004	0	504	3	>2	1	ZDV+3TC+NVP	Nevirapine + 2-3 NRTIs	A	ZDV+3TC+LPV/rtv	504	114834	Female	270	1	0.8	No		East	Other		67	70	70	7.2	7.5	7.5	16.04	-SD2 to SD1	Normal weight/Overweight	15.31	Normal weight/Overweight		-0.758	>=-2 SD	-0.265	>=-2 SD		-0.7
21	No event	No event	75	3	58	58	86	4110	Yes	Naive	1999-2004	0	504	3	>2	1	ZDV+3TC+NVP	Nevirapine + 2-3 NRTIs	A	ZDV+3TC+LPV/rtv	504	114834	Female	270	1	0.9	No		East	Other		67	72	72	7.2	7.9	7.9	16.04	-SD2 to SD1	Normal weight/Overweight	15.24	Normal weight/Overweight		-0.758	>=-2 SD	-0.056	>=-2 SD		-0.7
21	No event	No event	75	4	86	86	117	4110	Yes	Naive	1999-2004	0	504	3	>2	1	ZDV+3TC+NVP	Nevirapine + 2-3 NRTIs	A	ZDV+3TC+LPV/rtv	504	114834	Female	270	1	1	No		East	Other		67	75	75	7.2	7.75	7.8	16.04	-SD2 to SD1	Normal weight/Overweight	13.87	Normal weight/Overweight		-0.758	>=-2 SD	0.432	>=-2 SD		-0.7
21	No event	No event	75	5	117	117	142	4110	Yes	Naive	1999-2004	0	504	3	>2	1	ZDV+3TC+NVP	Nevirapine + 2-3 NRTIs	A	ZDV+3TC+LPV/rtv	504	114834	Female	270	1	1.1	No		East	Other		67	75	75	7.2	8.3	8.3	16.04	-SD2 to SD1	Normal weight/Overweight	14.76	Normal weight/Overweight		-0.758	>=-2 SD	0.132	>=-2 SD		-0.7
21	No event	No event	75	6	142	142	173	4110	Yes	Naive	1999-2004	0	504	3	>2	1	ZDV+3TC+NVP	Nevirapine + 2-3 NRTIs	A	ZDV+3TC+LPV/rtv	504	114834	Female	270	1	1.1	No		East	Other		67	76	76	7.2	9	9	16.04	-SD2 to SD1	Normal weight/Overweight	15.58	Normal weight/Overweight		-0.758	>=-2 SD	0.103	>=-2 SD		-0.7
21	No event	No event	75	7	173	173	205	4110	Yes	Naive	1999-2004	0	504	3	>2	1	ZDV+3TC+NVP	Nevirapine + 2-3 NRTIs	A	ZDV+3TC+LPV/rtv	504	114834	Female	270	1	1.2	No		East	Other		67	77	77	7.2	9.1	9.1	16.04	-SD2 to SD1	Normal weight/Overweight	15.35	Normal weight/Overweight		-0.758	>=-2 SD	0.079	>=-2 SD		-0.7
21	No event	No event	75	8	205	205	229	4110	Yes	Naive	1999-2004	0	504	3	>2	1	ZDV+3TC+NVP	Nevirapine + 2-3 NRTIs	A	ZDV+3TC+LPV/rtv	504	114834	Female	270	1	1.3	No		East	Other		67	77	77	7.2	9.5	9.5	16.04	-SD2 to SD1	Normal weight/Overweight	16.02	Normal weight/Overweight		-0.758	>=-2 SD	-0.184	>=-2 SD		-0.7
21	No event	No event	75	9	229	229	264	4110	Yes	Naive	1999-2004	0	504	3	>2	1	ZDV+3TC+NVP	Nevirapine + 2-3 NRTIs	A	ZDV+3TC+LPV/rtv	504	114834	Female	270	1	1.4	No		East	Other		67	80	80	7.2	9.9	9.9	16.04	-SD2 to SD1	Normal weight/Overweight	15.47	Normal weight/Overweight		-0.758	>=-2 SD	0.605	>=-2 SD		-0.7
21	No event	No event	75	10	264	264	292	4110	Yes	Naive	1999-2004	0	504	3	>2	1	ZDV+3TC+NVP	Nevirapine + 2-3 NRTIs	A	ZDV+3TC+LPV/rtv	504	114834	Female	270	1	1.5	No		East	Other		67	82	82	7.2	10.3	10.3	16.04	-SD2 to SD1	Normal weight/Overweight	15.32	Normal weight/Overweight		-0.758	>=-2 SD	0.605	>=-2 SD		-0.7
21	No event	No event	75	11	292	292	320	4110	Yes	Naive	1999-2004	0	504	3	>2	1	ZDV+3TC+NVP	Nevirapine + 2-3 NRTIs	A	ZDV+3TC+LPV/rtv	504	114834	Female	270	1	1.5	No		East	Other		67	83	83	7.2	10.2	10.2	16.04	-SD2 to SD1	Normal weight/Overweight	14.81	Normal weight/Overweight		-0.758	>=-2 SD	0.868	>=-2 SD		-0.7
21	No event	No event	75	12	320	320	350	4110	Yes	Naive	1999-2004	0	504	3	>2	1	ZDV+3TC+NVP	Nevirapine + 2-3 NRTIs	A	ZDV+3TC+LPV/rtv	504	114834	Female	270	1	1.6	No		East	Other		67	85	85	7.2	11.5	11.5	16.04	-SD2 to SD1	Normal weight/Overweight	15.92	Normal weight/Overweight		-0.758	>=-2 SD	1.162	>=-2 SD		-0.7
21	No event	No event	75	13	350	350	385	4110	Yes	Naive	1999-2004	0	504	3	>2	1	ZDV+3TC+NVP	Nevirapine + 2-3 NRTIs	A	ZDV+3TC+LPV/rtv	504	114834	Female	270	1	1.7	No		East	Other		67	86	86	7.2	10.5	10.5	16.04	-SD2 to SD1	Normal weight/Overweight	14.2	Normal weight/Overweight		-0.758	>=-2 SD	1.189	>=-2 SD		-0.7
21	No event	No event	75	14	385	385	411	4110	Yes	Naive	1999-2004	0	504	3	>2	1	ZDV+3TC+NVP	Nevirapine + 2-3 NRTIs	A	ZDV+3TC+LPV/rtv	504	114834	Female	270	1	1.8	No		East	Other		67	88	88	7.2	11	11	16.04	-SD2 to SD1	Normal weight/Overweight	14.2	Normal weight/Overweight		-0.758	>=-2 SD	1.222	>=-2 SD		-0.7
21	No event	No event	75	15	411	411	441	4110	Yes	Naive	1999-2004	0	504	3	>2	1	ZDV+3TC+NVP	Nevirapine + 2-3 NRTIs	A	ZDV+3TC+LPV/rtv	504	114834	Female	270	1	1.9	No		East	Other		67	88	88	7.2	11	11	16.04	-SD2 to SD1	Normal weight/Overweight	14.2	Normal weight/Overweight		-0.758	>=-2 SD	1.222	>=-2 SD		-0.7
21	No event	No event	75	16	441	441	469	4110	Yes	Naive	1999-2004	0	504	3	>2	1	ZDV+3TC+NVP	Nevirapine + 2-3 NRTIs	A	ZDV+3TC+LPV/rtv	504	114834	Female	270	1	1.9	No		East	Other		67	88	88	7.2	11	11	16.04	-SD2 to SD1	Normal weight/Overweight	14.2	Normal weight/Overweight		-0.758	>=-2 SD	0.971	>=-2 SD		-0.7
21	No event	No event	75	17	469	469	504	4110	Yes	Naive	1999-2004	0	504	3	>2	1	ZDV+3TC+NVP	Nevirapine + 2-3 NRTIs	A	ZDV+3TC+LPV/rtv	504	114834	Female	270	1	2	No		East	Other		67	88	88	7.2	12.5	12.5	16.04	-SD2 to SD1	Normal weight/Overweight	16.14	Normal weight/Overweight		-0.758	>=-2 SD	0.943	>=-2 SD		-0.7
21	No event	No event	75	18	504	504	518	4110	Yes	Naive	1999-2004	504	2401	3	>2	2	ZDV+3TC+IDV+RTV	Indinavir + 2 NRTIs	B	ZDV+3TC+LPV/rtv	1897	114834	Female	270	1	2.1	No		East	Other		67	90	90	7.2	11.5	11.5	16.04	-SD2 to SD1	Normal weight/Overweight	14.2	Normal weight/Overweight		-0.758	>=-2 SD	1.286	>=-2 SD		-0.7
21	No event	No event	75	19	518	518	539	4110	Yes	Naive	1999-2004	504	2401	3	>2	2	ZDV+3TC+IDV+RTV	Indinavir + 2 NRTIs	B	ZDV+3TC+LPV/rtv	1897	114834	Female	270	1	2.2	No		East	Other		67	91	91	7.2	12.5	12.5	16.04	-SD2 to SD1	Normal weight/Overweight	15.09	Normal weight/Overweight		-0.758	>=-2 SD	1.353	>=-2 SD		-0.7
21	No event	No event	75	20	539	539	567	4110	Yes	Naive	1999-2004	504	2401	3	>2	2	ZDV+3TC+IDV+RTV	Indinavir + 2 NRTIs	B	ZDV+3TC+LPV/rtv	1897	114834	Female	270	1	2.2	No		East	Other		67	92	92	7.2	12.5	12.5	16.04	-SD2 to SD1	Normal weight/Overweight	14.77	Normal weight/Overweight		-0.758	>=-2 SD	1.412	>=-2 SD		-0.7
21	No event	No event	75	21	567	567	602	4110	Yes	Naive	1999-2004	504	2401	3	>2	2	ZDV+3TC+IDV+RTV	Indinavir + 2 NRTIs	B	ZDV+3TC+LPV/rtv	1897	114834	Female	270	1	2.3	No		East	Other		67	93	93	7.2	13	13	16.04	-SD2 to SD1	Normal weight/Overweight	15.03	Normal weight/Overweight		-0.758	>=-2 SD	1.706	>=-2 SD		-0.7
21	No event	No event	75	22	602	602	630	4110	Yes	Naive	1999-2004	504	2401	3	>2	2	ZDV+3TC+IDV+RTV	Indinavir + 2 NRTIs	B	ZDV+3TC+LPV/rtv	1897	114834	Female	270	1	2.4	No		East	Other		67	93	93	7.2	12	12	16.04	-SD2 to SD1	Normal weight/Overweight	13.87	Normal weight/Overweight		-0.758	>=-2 SD	1.242	>=-2 SD		-0.7
21	No event	No event	75	23	630	630	665	4110	Yes	Naive	1999-2004	504	2401	3	>2	2	ZDV+3TC+IDV+RTV	Indinavir + 2 NRTIs	B	ZDV+3TC+LPV/rtv	1897	114834	Female	270	1	2.5	No		East	Other		67	94	94	7.2	12.5	12.5	16.04	-SD2 to SD1	Normal weight/Overweight	14.15	Normal weight/Overweight		-0.758	>=-2 SD	1.303	>=-2 SD		-0.7
21	No event	No event	75	24	665	665	692	4110	Yes	Naive	1999-2004	504	2401	3	>2	2	ZDV+3TC+IDV+RTV	Indinavir + 2 NRTIs	B	ZDV+3TC+LPV/rtv	1897	114834	Female	270	1	2.6	No		East	Other		67	94	94	7.2	13	13	16.04	-SD2 to SD1	Normal weight/Overweight	14.71	Normal weight/Overweight		-0.758	>=-2 SD	1.061	>=-2 SD		-0.7
21	No event	No event	75	25	692	692	721	4110	Yes	Naive	1999-2004	504	2401	3	>2	2	ZDV+3TC+IDV+RTV	Indinavir + 2 NRTIs	B	ZDV+3TC+LPV/rtv	1897	114834	Female	270	1	2.6	No		East	Other		67	95	95	7.2	14	14	16.04	-SD2 to SD1	Normal weight/Overweight	15.51	Normal weight/Overweight		-0.758	>=-2 SD	1.152	>=-2 SD		-0.7
21	No event	No event	75	26	721	721	756	4110	Yes	Naive	1999-2004	504	2401	3	>2	2	ZDV+3TC+IDV+RTV	Indinavir + 2 NRTIs	B	ZDV+3TC+LPV/rtv	1897	114834	Female	270	1	2.7	No		East	Other		67	95	95	7.2	12.5	12.5	16.04	-SD2 to SD1	Normal weight/Overweight	13.85	Normal weight/Overweight		-0.758	>=-2 SD	0.909	>=-2 SD		-0.7
21	No event	No event	75	27	756	756	791	4110	Yes	Naive	1999-2004	504	2401	3	>2	2	ZDV+3TC+IDV+RTV	Indinavir + 2 NRTIs	B	ZDV+3TC+LPV/rtv	1897	114834	Female	270	1	2.8	No		East	Other		67	96	96	7.2	13	13	16.04	-SD2 to SD1	Normal weight/Overweight	14.11	Normal weight/Overweight		-0.758	>=-2 SD	1	>=-2 SD		-0.7
21	No event	No event	75	28	791	791	826	4110	Yes	Naive	1999-2004	504	2401	3	>2	2	ZDV+3TC+IDV+RTV	Indinavir + 2 NRTIs	B	ZDV+3TC+LPV/rtv	1897	114834	Female	270	1	2.9	No		East	Other		67	96	96	7.2	14	14	16.04	-SD2 to SD1	Normal weight/Overweight	15.19	Normal weight/Overweight		-0.758	>=-2 SD	0.765	>=-2 SD		-0.7
21	No event	No event	75	29	826	826	854	4110	Yes	Naive	1999-2004	504	2401	3	>2	2	ZDV+3TC+IDV+RTV	Indinavir + 2 NRTIs	B	ZDV+3TC+LPV/rtv	1897	114834	Female	270	1	3	No		East	Other		67	96	96	7.2	14	14	16.04	-SD2 to SD1	Normal weight/Overweight	15.19	Normal weight/Overweight		-0.758	>=-2 SD	0.559	>=-2 SD		-0.7
21	No event	No event	75	30	854	854	889	4110	Yes	Naive	1999-2004	504	2401	3	>2	2	ZDV+3TC+IDV+RTV	Indinavir + 2 NRTIs	B	ZDV+3TC+LPV/rtv	1897	114834	Female	270	1	3.1	No		East	Other		67	96	96	7.2	13.5	13.5	16.04	-SD2 to SD1	Normal weight/Overweight	14.65	Normal weight/Overweight		-0.758	>=-2 SD	0.371	>=-2 SD		-0.7
21	No event	No event	75	31	889	889	917	4110	Yes	Naive	1999-2004	504	2401	3	>2	2	ZDV+3TC+IDV+RTV	Indinavir + 2 NRTIs	B	ZDV+3TC+LPV/rtv	1897	114834	Female	270	1	3.2	No		East	Other		67	97	97	7.2	13.5	13.5	16.04	-SD2 to SD1	Normal weight/Overweight	14.35	Normal weight/Overweight		-0.758	>=-2 SD	0.472	>=-2 SD		-0.7
21	No event	No event	75	32	917	917	945	4110	Yes	Naive	1999-2004	504	2401	3	>2	2	ZDV+3TC+IDV+RTV	Indinavir + 2 NRTIs	B	ZDV+3TC+LPV/rtv	1897	114834	Female	270	1	3.2	No		East	Other		67	98	98	7.2	14	14	16.04	-SD2 to SD1	Normal weight/Overweight	14.58	Normal weight/Overweight		-0.758	>=-2 SD	0.556	>=-2 SD		-0.7
21	No event	No event	75	33	945	945	980	4110	Yes	Naive	1999-2004	504	2401	3	>2	2	ZDV+3TC+IDV+RTV	Indinavir + 2 NRTIs	B	ZDV+3TC+LPV/rtv	1897	114834	Female	270	1	3.3	No		East	Other		67	98	98	7.2	14	14	16.04	-SD2 to SD1	Normal weight/Overweight	14.58	Normal weight/Overweight		-0.758	>=-2 SD	0.405	>=-2 SD		-0.7
21	No event	No event	75	34	980	980	1008	4110	Yes	Naive	1999-2004	504	2401	3	>2	2	ZDV+3TC+IDV+RTV	Indinavir + 2 NRTIs	B	ZDV+3TC+LPV/rtv	1897	114834	Female	270	1	3.4	No		East	Other		67	99	99	7.2	13.5	13.5	16.04	-SD2 to SD1	Normal weight/Overweight	13.77	Normal weight/Overweight		-0.758	>=-2 SD	0.514	>=-2 SD		-0.7
21	No event	No event	75	35	1008	1008	1035	4110	Yes	Naive	1999-2004	504	2401	3	>2	2	ZDV+3TC+IDV+RTV	Indinavir + 2 NRTIs	B	ZDV+3TC+LPV/rtv	1897	114834	Female	270	1	3.5	No		East	Other		67	99	99	7.2	14.5	14.5	16.04	-SD2 to SD1	Normal weight/Overweight	14.79	Normal weight/Overweight		-0.758	>=-2 SD	0.351	>=-2 SD		-0.7
21	No event	No event	75	36	1035	1035	1071	4110	Yes	Naive	1999-2004	504	2401	3	>2	2	ZDV+3TC+IDV+RTV	Indinavir + 2 NRTIs	B	ZDV+3TC+LPV/rtv	1897	114834	Female	270	1	3.6	No		East	Other		67	99	99	7.2	16	16	16.04	-SD2 to SD1	Normal weight/Overweight	16.32	Normal weight/Overweight		-0.758	>=-2 SD	0.184	>=-2 SD		-0.7
21	No event	No event	75	37	1071	1071	1134	4110	Yes	Naive	1999-2004	504	2401	3	>2	2	ZDV+3TC+IDV+RTV	Indinavir + 2 NRTIs	B	ZDV+3TC+LPV/rtv	1897	114834	Female	270	1	3.7	No		East	Other		67	100	100	7.2	15	15	16.04	-SD2 to SD1	Normal weight/Overweight	15	Normal weight/Overweight		-0.758	>=-2 SD	0.289	>=-2 SD		-0.7
21	No event	No event	75	38	1134	1134	1197	4110	Yes	Naive	1999-2004	504	2401	3	>2	2	ZDV+3TC+IDV+RTV	Indinavir + 2 NRTIs	B	ZDV+3TC+LPV/rtv	1897	114834	Female	270	1	3.8	No		East	Other		67	102	102	7.2	15	15	16.04	-SD2 to SD1	Normal weight/Overweight	14.42	Normal weight/Overweight		-0.758	>=-2 SD	0.526	>=-2 SD		-0.7
21	No event	No event	75	39	1197	1197	1239	4110	Yes	Naive	1999-2004	504	2401	3	>2	2	ZDV+3TC+IDV+RTV	Indinavir + 2 NRTIs	B	ZDV+3TC+LPV/rtv	1897	114834	Female	270	1	4	No		East	Other		67	102	102	7.2	15	15	16.04	-SD2 to SD1	Normal weight/Overweight	14.42	Normal weight/Overweight		-0.758	>=-2 SD	0.231	>=-2 SD		-0.7
21	No event	No event	75	40	1239	1239	1297	4110	Yes	Naive	1999-2004	504	2401	3	>2	2	ZDV+3TC+IDV+RTV	Indinavir + 2 NRTIs	B	ZDV+3TC+LPV/rtv	1897	114834	Female	270	1	4.1	No		East	Other		67	102	102	7.2	15	15	16.04	-SD2 to SD1	Normal weight/Overweight	14.42	Normal weight/Overweight		-0.758	>=-2 SD	-0.051	>=-2 SD		-0.7
21	No event	No event	75	41	1297	1297	1365	4110	Yes	Naive	1999-2004	504	2401	3	>2	2	ZDV+3TC+IDV+RTV	Indinavir + 2 NRTIs	B	ZDV+3TC+LPV/rtv	1897	114834	Female	270	1	4.3	No		East	Other		67	104	104	7.2	15	15	16.04	-SD2 to SD1	Normal weight/Overweight	13.87	Normal weight/Overweight		-0.758	>=-2 SD	0.308	>=-2 SD		-0.7
21	No event	No event	75	42	1365	1365	1484	4110	Yes	Naive	1999-2004	504	2401	3	>2	2	ZDV+3TC+IDV+RTV	Indinavir + 2 NRTIs	B	ZDV+3TC+LPV/rtv	1897	114834	Female	270	1	4.5	No		East	Other		67	106	106	7.2	15	15	16.04	-SD2 to SD1	Normal weight/Overweight	13.35	Normal weight/Overweight		-0.758	>=-2 SD	0.4	>=-2 SD		-0.7
21	No event	No event	75	43	1484	1484	1547	4110	Yes	Naive	1999-2004	504	2401	3	>2	2	ZDV+3TC+IDV+RTV	Indinavir + 2 NRTIs	B	ZDV+3TC+LPV/rtv	1897	114834	Female	270	1	4.8	No		East	Other		67	108	108	7.2	16.5	16.5	16.04	-SD2 to SD1	Normal weight/Overweight	14.15	Normal weight/Overweight		-0.758	>=-2 SD	0.366	>=-2 SD		-0.7
21	No event	No event	75	44	1547	1547	1666	4110	Yes	Naive	1999-2004	504	2401	3	>2	2	ZDV+3TC+IDV+RTV	Indinavir + 2 NRTIs	B	ZDV+3TC+LPV/rtv	1897	114834	Female	270	1	5	No		East	Other		67	110	110	7.2	15.5	15.5	16.04	-SD2 to SD1	Normal weight/Overweight	12.81	Normal weight/Overweight		-0.758	>=-2 SD	0.571	>=-2 SD		-0.7
21	No event	No event	75	45	1666	1666	1729	4110	Yes	Naive	1999-2004	504	2401	3	>2	2	ZDV+3TC+IDV+RTV	Indinavir + 2 NRTIs	B	ZDV+3TC+LPV/rtv	1897	114834	Female	270	1	5.3	No		East	Other		67	113	113	7.2	17	17	16.04	-SD2 to SD1	Normal weight/Overweight	13.31	Normal weight/Overweight		-0.758	>=-2 SD	0.778	>=-2 SD		-0.7
21	No event	No event	75	46	1729	1729	1792	4110	Yes	Naive	1999-2004	504	2401	3	>2	2	ZDV+3TC+IDV+RTV	Indinavir + 2 NRTIs	B	ZDV+3TC+LPV/rtv	1897	114834	Female	270	1	5.5	No		East	Other		67	114	114	7.2	18	18	16.04	-SD2 to SD1	Normal weight/Overweight	13.85	Normal weight/Overweight		-0.758	>=-2 SD	0.756	>=-2 SD		-0.7
21	No event	No event	75	47	1792	1792	1855	4110	Yes	Naive	1999-2004	504	2401	3	>2	2	ZDV+3TC+IDV+RTV	Indinavir + 2 NRTIs	B	ZDV+3TC+LPV/rtv	1897	114834	Female	270	1	5.6	No		East	Other		67	114	114	7.2	18	18	16.04	-SD2 to SD1	Normal weight/Overweight	13.85	Normal weight/Overweight		-0.758	>=-2 SD	0.5	>=-2 SD		-0.7
21	No event	No event	75	48	1855	1855	1911	4110	Yes	Naive	1999-2004	504	2401	3	>2	2	ZDV+3TC+IDV+RTV	Indinavir + 2 NRTIs	B	ZDV+3TC+LPV/rtv	1897	114834	Female	270	1	5.8	No		East	Other		67	117	117	7.2	18	18	16.04	-SD2 to SD1	Normal weight/Overweight	13.15	Normal weight/Overweight		-0.758	>=-2 SD	0.913	>=-2 SD		-0.7
21	No event	No event	75	49	1911	1911	1974	4110	Yes	Naive	1999-2004	504	2401	3	>2	2	ZDV+3TC+IDV+RTV	Indinavir + 2 NRTIs	B	ZDV+3TC+LPV/rtv	1897	114834	Female	270	1	6	No		East	Other		67	118	118	7.2	18.5	18.5	16.04	-SD2 to SD1	Normal weight/Overweight	13.29	Normal weight/Overweight		-0.758	>=-2 SD	0.891	>=-2 SD		-0.7
21	No event	No event	75	50	1974	1974	2030	4110	Yes	Naive	1999-2004	504	2401	3	>2	2	ZDV+3TC+IDV+RTV	Indinavir + 2 NRTIs	B	ZDV+3TC+LPV/rtv	1897	114834	Female	270	1	6.1	No		East	Other		67	120	120	7.2	19.5	19.5	16.04	-SD2 to SD1	Normal weight/Overweight	13.54	Normal weight/Overweight		-0.758	>=-2 SD	1.087	>=-2 SD		-0.7
21	No event	No event	75	51	2030	2030	2093	4110	Yes	Naive	1999-2004	504	2401	3	>2	2	ZDV+3TC+IDV+RTV	Indinavir + 2 NRTIs	B	ZDV+3TC+LPV/rtv	1897	114834	Female	270	1	6.3	No		East	Other		67	121	121	7.2	20	20	16.04	-SD2 to SD1	Normal weight/Overweight	13.66	Normal weight/Overweight		-0.758	>=-2 SD	1.085	>=-2 SD		-0.7
21	No event	No event	75	52	2093	2093	2156	4110	Yes	Naive	1999-2004	504	2401	3	>2	2	ZDV+3TC+IDV+RTV	Indinavir + 2 NRTIs	B	ZDV+3TC+LPV/rtv	1897	114834	Female	270	1	6.5	No		East	Other		67	122	122	7.2	20	20	16.04	-SD2 to SD1	Normal weight/Overweight	13.44	Normal weight/Overweight		-0.758	>=-2 SD	1.085	>=-2 SD		-0.7
21	No event	No event	75	53	2156	2156	2219	4110	Yes	Naive	1999-2004	504	2401	3	>2	2	ZDV+3TC+IDV+RTV	Indinavir + 2 NRTIs	B	ZDV+3TC+LPV/rtv	1897	114834	Female	270	1	6.6	No		East	Other		67	124.5	124.5	7.2	21.5	21.5	16.04	-SD2 to SD1	Normal weight/Overweight	13.87	Normal weight/Overweight		-0.758	>=-2 SD	1.404	>=-2 SD		-0.7
21	No event	No event	75	54	2219	2219	2310	4110	Yes	Naive	1999-2004	504	2401	3	>2	2	ZDV+3TC+IDV+RTV	Indinavir + 2 NRTIs	B	ZDV+3TC+LPV/rtv	1897	114834	Female	270	1	6.8	No		East	Other		67	125	125	7.2	21	21	16.04	-SD2 to SD1	Normal weight/Overweight	13.44	Normal weight/Overweight		-0.758	>=-2 SD	1.298	>=-2 SD		-0.7
21	No event	No event	75	55	2310	2310	2401	4110	Yes	Naive	1999-2004	504	2401	3	>2	2	ZDV+3TC+IDV+RTV	Indinavir + 2 NRTIs	B	ZDV+3TC+LPV/rtv	1897	114834	Female	270	1	7.1	No		East	Other		67	127	127	7.2	21.5	21.5	16.04	-SD2 to SD1	Normal weight/Overweight	13.33	Normal weight/Overweight		-0.758	>=-2 SD	1.447	>=-2 SD		-0.7
21	No event	No event	75	56	2401	2401	2429	4110	Yes	Naive	1999-2004	2401	4110	3	>2	3	ZDV+3TC+LPV/rtv	Lopinavir + 2 NRTIs	B	ZDV+3TC+LPV/rtv	1709	114834	Female	270	1	7.3	No		East	Other		67	130	130	7.2	22	22	16.04	-SD2 to SD1	Normal weight/Overweight	13.02	Normal weight/Overweight		-0.758	>=-2 SD	1.776	>=-2 SD		-0.7
21	No event	No event	75	57	2429	2429	2492	4110	Yes	Naive	1999-2004	2401	4110	3	>2	3	ZDV+3TC+LPV/rtv	Lopinavir + 2 NRTIs	B	ZDV+3TC+LPV/rtv	1709	114834	Female	270	1	7.4	No		East	Other		67	128	128	7.2	21.5	21.5	16.04	-SD2 to SD1	Normal weight/Overweight	13.12	Normal weight/Overweight		-0.758	>=-2 SD	1.28	>=-2 SD		-0.7
21	No event	No event	75	58	2492	2492	2583	4110	Yes	Naive	1999-2004	2401	4110	3	>2	3	ZDV+3TC+LPV/rtv	Lopinavir + 2 NRTIs	B	ZDV+3TC+LPV/rtv	1709	114834	Female	270	1	7.6	No		East	Other		67	132	132	7.2	23	23	16.04	-SD2 to SD1	Normal weight/Overweight	13.2	Normal weight/Overweight		-0.758	>=-2 SD	1.882	>=-2 SD		-0.7
21	No event	No event	75	59	2583	2583	2674	4110	Yes	Naive	1999-2004	2401	4110	3	>2	3	ZDV+3TC+LPV/rtv	Lopinavir + 2 NRTIs	B	ZDV+3TC+LPV/rtv	1709	114834	Female	270	1	7.8	No		East	Other		67	133	133	7.2	23.5	23.5	16.04	-SD2 to SD1	Normal weight/Overweight	13.29	Normal weight/Overweight		-0.758	>=-2 SD	1.804	>=-2 SD		-0.7
21	No event	No event	75	60	2674	2674	2765	4110	Yes	Naive	1999-2004	2401	4110	3	>2	3	ZDV+3TC+LPV/rtv	Lopinavir + 2 NRTIs	B	ZDV+3TC+LPV/rtv	1709	114834	Female	270	1	8.1	No		East	Other		67	135	135	7.2	24.5	24.5	16.04	-SD2 to SD1	Normal weight/Overweight	13.44	Normal weight/Overweight		-0.758	>=-2 SD	1.865	>=-2 SD		-0.7
21	No event	No event	75	61	2765	2765	2857	4110	Yes	Naive	1999-2004	2401	4110	3	>2	3	ZDV+3TC+LPV/rtv	Lopinavir + 2 NRTIs	B	ZDV+3TC+LPV/rtv	1709	114834	Female	270	1	8.3	No		East	Other		67	137	137	7.2	26	26	16.04	-SD2 to SD1	Normal weight/Overweight	13.85	Normal weight/Overweight		-0.758	>=-2 SD	1.943	>=-2 SD		-0.7
21	No event	No event	75	62	2857	2857	2948	4110	Yes	Naive	1999-2004	2401	4110	3	>2	3	ZDV+3TC+LPV/rtv	Lopinavir + 2 NRTIs	B	ZDV+3TC+LPV/rtv	1709	114834	Female	270	1	8.6	No		East	Other		67	139	139	7.2	25	25	16.04	-SD2 to SD1	Normal weight/Overweight	12.94	Thinness (<-2 SD)		-0.758	>=-2 SD	2	>=-2 SD		-0.7
21	No event	No event	75	63	2948	2948	3039	4110	Yes	Naive	1999-2004	2401	4110	3	>2	3	ZDV+3TC+LPV/rtv	Lopinavir + 2 NRTIs	B	ZDV+3TC+LPV/rtv	1709	114834	Female	270	1	8.8	No		East	Other		67	142	142	7.2	26	26	16.04	-SD2 to SD1	Normal weight/Overweight	12.89	Thinness (<-2 SD)		-0.758	>=-2 SD	2.19	>=-2 SD		-0.7
21	No event	No event	75	64	3039	3039	3130	4110	Yes	Naive	1999-2004	2401	4110	3	>2	3	ZDV+3TC+LPV/rtv	Lopinavir + 2 NRTIs	B	ZDV+3TC+LPV/rtv	1709	114834	Female	270	1	9.1	No		East	Other		67	143	143	7.2	27	27	16.04	-SD2 to SD1	Normal weight/Overweight	13.2	Normal weight/Overweight		-0.758	>=-2 SD	2.033	>=-2 SD		-0.7
21	No event	No event	75	65	3130	3130	3255	4110	Yes	Naive	1999-2004	2401	4110	3	>2	3	ZDV+3TC+LPV/rtv	Lopinavir + 2 NRTIs	B	ZDV+3TC+LPV/rtv	1709	114834	Female	270	1	9.3	No		East	Other		67	144	144	7.2	27.5	27.5	16.04	-SD2 to SD1	Normal weight/Overweight	13.26	Normal weight/Overweight		-0.758	>=-2 SD	1.905	>=-2 SD		-0.7
21	No event	No event	75	66	3255	3255	3346	4110	Yes	Naive	1999-2004	2401	4110	3	>2	3	ZDV+3TC+LPV/rtv	Lopinavir + 2 NRTIs	B	ZDV+3TC+LPV/rtv	1709	114834	Female	270	1	9.7	No		East	Other		67	148	148	7.2	30	30	16.04	-SD2 to SD1	Normal weight/Overweight	13.7	Normal weight/Overweight		-0.758	>=-2 SD	2.188	>=-2 SD		-0.7
21	No event	No event	75	67	3346	3346	3493	4110	Yes	Naive	1999-2004	2401	4110	3	>2	3	ZDV+3TC+LPV/rtv	Lopinavir + 2 NRTIs	B	ZDV+3TC+LPV/rtv	1709	114834	Female	270	1	9.9	No		East	Other		67	151	151	7.2	32	32	16.04	-SD2 to SD1	Normal weight/Overweight	14.03	Normal weight/Overweight		-0.758	>=-2 SD	2.333	>=-2 SD		-0.7
21	No event	No event	75	68	3493	3493	3571	4110	Yes	Naive	1999-2004	2401	4110	3	>2	3	ZDV+3TC+LPV/rtv	Lopinavir + 2 NRTIs	B	ZDV+3TC+LPV/rtv	1709	114834	Female	270	1	10.3	No		East	Other		67		154.3	7.2		34.6	16.04	-SD2 to SD1	Normal weight/Overweight	14.53	Normal weight/Overweight		-0.758	>=-2 SD	2.379	>=-2 SD		-0.7
21	No event	No event	75	69	3571	3571	3662	4110	Yes	Naive	1999-2004	2401	4110	3	>2	3	ZDV+3TC+LPV/rtv	Lopinavir + 2 NRTIs	B	ZDV+3TC+LPV/rtv	1709	114834	Female	270	1	10.5	No		East	Other		67	156	156	7.2	36	36	16.04	-SD2 to SD1	Normal weight/Overweight	14.79	Normal weight/Overweight		-0.758	>=-2 SD	2.455	>=-2 SD		-0.7
21	No event	No event	75	70	3662	3662	3747	4110	Yes	Naive	1999-2004	2401	4110	3	>2	3	ZDV+3TC+LPV/rtv	Lopinavir + 2 NRTIs	B	ZDV+3TC+LPV/rtv	1709	114834	Female	270	1	10.8	No		East	Other		67	157	157	7.2	37	37	16.04	-SD2 to SD1	Normal weight/Overweight	15.01	Normal weight/Overweight		-0.758	>=-2 SD	2.385	>=-2 SD		-0.7
21	No event	No event	75	71	3747	3747	3837	4110	Yes	Naive	1999-2004	2401	4110	3	>2	3	ZDV+3TC+LPV/rtv	Lopinavir + 2 NRTIs	B	ZDV+3TC+LPV/rtv	1709	114834	Female	270	1	11	No		East	Other		67	159	159	7.2	38	38	16.04	-SD2 to SD1	Normal weight/Overweight	15.03	Normal weight/Overweight		-0.758	>=-2 SD	2.5	>=-2 SD		-0.7
21	No event	No event	75	72	3837	3837	3935	4110	Yes	Naive	1999-2004	2401	4110	3	>2	3	ZDV+3TC+LPV/rtv	Lopinavir + 2 NRTIs	B	ZDV+3TC+LPV/rtv	1709	114834	Female	270	1	11.2	No		East	Other		67	161	161	7.2	37	37	16.04	-SD2 to SD1	Normal weight/Overweight	14.27	Normal weight/Overweight	Normal weight/Overweight	-0.758	>=-2 SD	2.651	>=-2 SD	>=-2 SD	-0.7
21	No event	No event	75	73	3935	3935	4019	4110	Yes	Naive	1999-2004	2401	4110	3	>2	3	ZDV+3TC+LPV/rtv	Lopinavir + 2 NRTIs	B	ZDV+3TC+LPV/rtv	1709	114834	Female	270	1	11.5	No	No	East	Other		67	164	164	7.2	41	41	16.04	-SD2 to SD1	Normal weight/Overweight	15.24	Normal weight/Overweight	Normal weight/Overweight	-0.758	>=-2 SD	3.05	>=-2 SD	>=-2 SD	-0.7
21	No event	No event	75	74	4019	4019	4110	4110	Yes	Naive	1999-2004	2401	4110	3	>2	3	ZDV+3TC+LPV/rtv	Lopinavir + 2 NRTIs	B	ZDV+3TC+LPV/rtv	1709	114834	Female	270	1	11.7	No	No	East	Other		67	164	164	7.2	42	42	16.04	-SD2 to SD1	Normal weight/Overweight	15.62	Normal weight/Overweight	Normal weight/Overweight	-0.758	>=-2 SD	2.947	>=-2 SD	>=-2 SD	-0.7
21	No event	No event	75	75	4110	4110	4291	4110	Yes	Naive	1999-2004	2401	4110	3	>2	3	ZDV+3TC+LPV/rtv	Lopinavir + 2 NRTIs	B	ZDV+3TC+LPV/rtv	1709	114834	Female	270	1	12	No	No	East	Other		67		164	7.2		42	16.04	-SD2 to SD1	Normal weight/Overweight	15.62	Normal weight/Overweight	Normal weight/Overweight	-0.758	>=-2 SD	2.815	>=-2 SD	>=-2 SD	-0.7
22	No event	No event	72	1	0	0	8	4123	Yes	Naive	1999-2004	0	21	4	>2	1	ZDV+3TC+NVP	Nevirapine + 2-3 NRTIs	A	ZDV+DDI+LPV/rtv	21	105161	Male	386	1	1.1	No		Northeast	Other		67	67	67	6.7	6.7	6.7	14.93	-SD2 to SD1	Normal weight/Overweight	14.93	Normal weight/Overweight		-2.727	<-2 SD	-2.727	<-2 SD		-3.1
22	No event	No event	72	2	8	8	14	4123	Yes	Naive	1999-2004	0	21	4	>2	1	ZDV+3TC+NVP	Nevirapine + 2-3 NRTIs	A	ZDV+DDI+LPV/rtv	21	105161	Male	386	1	1.1	No		Northeast	Other		67	67	67	6.7	6.9	6.9	14.93	-SD2 to SD1	Normal weight/Overweight	15.37	Normal weight/Overweight		-2.727	<-2 SD	-2.727	<-2 SD		-3.1
22	No event	No event	72	3	14	14	21	4123	Yes	Naive	1999-2004	0	21	4	>2	1	ZDV+3TC+NVP	Nevirapine + 2-3 NRTIs	A	ZDV+DDI+LPV/rtv	21	105161	Male	386	1	1.1	No		Northeast	Other		67	67	67	6.7	7.2	7.2	14.93	-SD2 to SD1	Normal weight/Overweight	16.04	Normal weight/Overweight		-2.727	<-2 SD	-2.727	<-2 SD		-3.1
22	No event	No event	72	4	21	21	28	4123	Yes	Naive	1999-2004	21	490	4	>2	2	ZDV+3TC+EFV	Efavirenz + 1-2 NRTIs	A	ZDV+DDI+LPV/rtv	469	105161	Male	386	1	1.1	No		Northeast	Other		67	67	67	6.7	7.2	7.2	14.93	-SD2 to SD1	Normal weight/Overweight	16.04	Normal weight/Overweight		-2.727	<-2 SD	-2.727	<-2 SD		-3.1
22	No event	No event	72	5	28	28	35	4123	Yes	Naive	1999-2004	21	490	4	>2	2	ZDV+3TC+EFV	Efavirenz + 1-2 NRTIs	A	ZDV+DDI+LPV/rtv	469	105161	Male	386	1	1.1	No		Northeast	Other		67	67	67	6.7	7.5	7.5	14.93	-SD2 to SD1	Normal weight/Overweight	16.71	Normal weight/Overweight		-2.727	<-2 SD	-2.914	<-2 SD		-3.1
22	No event	No event	72	6	35	35	56	4123	Yes	Naive	1999-2004	21	490	4	>2	2	ZDV+3TC+EFV	Efavirenz + 1-2 NRTIs	A	ZDV+DDI+LPV/rtv	469	105161	Male	386	1	1.2	No		Northeast	Other		67		67.3	6.7		7.6	14.93	-SD2 to SD1	Normal weight/Overweight	16.78	Normal weight/Overweight		-2.727	<-2 SD	-2.829	<-2 SD		-3.1
22	No event	No event	72	7	56	56	77	4123	Yes	Naive	1999-2004	21	490	4	>2	2	ZDV+3TC+EFV	Efavirenz + 1-2 NRTIs	A	ZDV+DDI+LPV/rtv	469	105161	Male	386	1	1.2	No		Northeast	Other		67	68	68	6.7	8	8	14.93	-SD2 to SD1	Normal weight/Overweight	17.3	Normal weight/Overweight		-2.727	<-2 SD	-2.943	<-2 SD		-3.1
22	No event	No event	72	8	77	77	111	4123	Yes	Naive	1999-2004	21	490	4	>2	2	ZDV+3TC+EFV	Efavirenz + 1-2 NRTIs	A	ZDV+DDI+LPV/rtv	469	105161	Male	386	1	1.3	No		Northeast	Other		67	70	70	6.7	8.3	8.3	14.93	-SD2 to SD1	Normal weight/Overweight	16.94	Normal weight/Overweight		-2.727	<-2 SD	-2.371	<-2 SD		-3.1
22	No event	No event	72	9	111	111	188	4123	Yes	Naive	1999-2004	21	490	4	>2	2	ZDV+3TC+EFV	Efavirenz + 1-2 NRTIs	A	ZDV+DDI+LPV/rtv	469	105161	Male	386	1	1.4	No		Northeast	Other		67	69	69	6.7	8.5	8.5	14.93	-SD2 to SD1	Normal weight/Overweight	17.85	Normal weight/Overweight		-2.727	<-2 SD	-2.861	<-2 SD		-3.1
22	No event	No event	72	10	188	188	189	4123	Yes	Naive	1999-2004	21	490	4	>2	2	ZDV+3TC+EFV	Efavirenz + 1-2 NRTIs	A	ZDV+DDI+LPV/rtv	469	105161	Male	386	1	1.6	No		Northeast	Other		67		72	6.7		8.4	14.93	-SD2 to SD1	Normal weight/Overweight	16.2	Normal weight/Overweight		-2.727	<-2 SD	-2.711	<-2 SD		-3.1
22	No event	No event	72	11	189	189	216	4123	Yes	Naive	1999-2004	21	490	4	>2	2	ZDV+3TC+EFV	Efavirenz + 1-2 NRTIs	A	ZDV+DDI+LPV/rtv	469	105161	Male	386	1	1.6	No		Northeast	Other		67	72	72	6.7	8.4	8.4	14.93	-SD2 to SD1	Normal weight/Overweight	16.2	Normal weight/Overweight		-2.727	<-2 SD	-2.711	<-2 SD		-3.1
22	No event	No event	72	12	216	216	245	4123	Yes	Naive	1999-2004	21	490	4	>2	2	ZDV+3TC+EFV	Efavirenz + 1-2 NRTIs	A	ZDV+DDI+LPV/rtv	469	105161	Male	386	1	1.6	No		Northeast	Other		67	72	72	6.7	9	9	14.93	-SD2 to SD1	Normal weight/Overweight	17.36	Normal weight/Overweight		-2.727	<-2 SD	-2.825	<-2 SD		-3.1
22	No event	No event	72	13	245	245	274	4123	Yes	Naive	1999-2004	21	490	4	>2	2	ZDV+3TC+EFV	Efavirenz + 1-2 NRTIs	A	ZDV+DDI+LPV/rtv	469	105161	Male	386	1	1.7	No		Northeast	Other		67	75	75	6.7	10	10	14.93	-SD2 to SD1	Normal weight/Overweight	17.78	Normal weight/Overweight		-2.727	<-2 SD	-2.19	<-2 SD		-3.1
22	No event	No event	72	14	274	274	343	4123	Yes	Naive	1999-2004	21	490	4	>2	2	ZDV+3TC+EFV	Efavirenz + 1-2 NRTIs	A	ZDV+DDI+LPV/rtv	469	105161	Male	386	1	1.8	No		Northeast	Other		67	75	75	6.7	9	9	14.93	-SD2 to SD1	Normal weight/Overweight	16	Normal weight/Overweight		-2.727	<-2 SD	-2.318	<-2 SD		-3.1
22	No event	No event	72	15	343	343	363	4123	Yes	Naive	1999-2004	21	490	4	>2	2	ZDV+3TC+EFV	Efavirenz + 1-2 NRTIs	A	ZDV+DDI+LPV/rtv	469	105161	Male	386	1	2	No		Northeast	Other		67	78	78	6.7	10.5	10.5	14.93	-SD2 to SD1	Normal weight/Overweight	17.26	Normal weight/Overweight		-2.727	<-2 SD	-3	<-2 SD		-3.1
22	No event	No event	72	16	363	363	399	4123	Yes	Naive	1999-2004	21	490	4	>2	2	ZDV+3TC+EFV	Efavirenz + 1-2 NRTIs	A	ZDV+DDI+LPV/rtv	469	105161	Male	386	1	2.1	No		Northeast	Other		67		79.1	6.7		10.3	14.93	-SD2 to SD1	Normal weight/Overweight	16.46	Normal weight/Overweight		-2.727	<-2 SD	-2.774	<-2 SD		-3.1
22	No event	No event	72	17	399	399	434	4123	Yes	Naive	1999-2004	21	490	4	>2	2	ZDV+3TC+EFV	Efavirenz + 1-2 NRTIs	A	ZDV+DDI+LPV/rtv	469	105161	Male	386	1	2.1	No		Northeast	Other		67	81	81	6.7	10	10	14.93	-SD2 to SD1	Normal weight/Overweight	15.24	Normal weight/Overweight		-2.727	<-2 SD	-2.313	<-2 SD		-3.1
22	No event	No event	72	18	434	434	462	4123	Yes	Naive	1999-2004	21	490	4	>2	2	ZDV+3TC+EFV	Efavirenz + 1-2 NRTIs	A	ZDV+DDI+LPV/rtv	469	105161	Male	386	1	2.2	No		Northeast	Other		67	81	81	6.7	10	10	14.93	-SD2 to SD1	Normal weight/Overweight	15.24	Normal weight/Overweight		-2.727	<-2 SD	-2.455	<-2 SD		-3.1
22	No event	No event	72	19	462	462	490	4123	Yes	Naive	1999-2004	21	490	4	>2	2	ZDV+3TC+EFV	Efavirenz + 1-2 NRTIs	A	ZDV+DDI+LPV/rtv	469	105161	Male	386	1	2.3	No		Northeast	Other		67	80	80	6.7	10	10	14.93	-SD2 to SD1	Normal weight/Overweight	15.62	Normal weight/Overweight		-2.727	<-2 SD	-2.853	<-2 SD		-3.1
22	No event	No event	72	20	490	490	518	4123	Yes	Naive	1999-2004	490	2408	4	>2	3	ZDV+DDI+NFV	Nelfinavir + 2 NRTIs	B	ZDV+DDI+LPV/rtv	1918	105161	Male	386	1	2.4	No		Northeast	Other		67	82	82	6.7	10	10	14.93	-SD2 to SD1	Normal weight/Overweight	14.87	Normal weight/Overweight		-2.727	<-2 SD	-2.4	<-2 SD		-3.1
22	No event	No event	72	21	518	518	519	4123	Yes	Naive	1999-2004	490	2408	4	>2	3	ZDV+DDI+NFV	Nelfinavir + 2 NRTIs	B	ZDV+DDI+LPV/rtv	1918	105161	Male	386	1	2.5	No		Northeast	Other		67	82	82	6.7	10	10	14.93	-SD2 to SD1	Normal weight/Overweight	14.87	Normal weight/Overweight		-2.727	<-2 SD	-2.528	<-2 SD		-3.1
22	No event	No event	72	22	519	519	546	4123	Yes	Naive	1999-2004	490	2408	4	>2	3	ZDV+DDI+NFV	Nelfinavir + 2 NRTIs	B	ZDV+DDI+LPV/rtv	1918	105161	Male	386	1	2.5	No		Northeast	Other		67		82	6.7		10	14.93	-SD2 to SD1	Normal weight/Overweight	14.87	Normal weight/Overweight		-2.727	<-2 SD	-2.528	<-2 SD		-3.1
22	No event	No event	72	23	546	546	567	4123	Yes	Naive	1999-2004	490	2408	4	>2	3	ZDV+DDI+NFV	Nelfinavir + 2 NRTIs	B	ZDV+DDI+LPV/rtv	1918	105161	Male	386	1	2.6	No		Northeast	Other		67	82	82	6.7	10	10	14.93	-SD2 to SD1	Normal weight/Overweight	14.87	Normal weight/Overweight		-2.727	<-2 SD	-2.622	<-2 SD		-3.1
22	No event	No event	72	24	567	567	581	4123	Yes	Naive	1999-2004	490	2408	4	>2	3	ZDV+DDI+NFV	Nelfinavir + 2 NRTIs	B	ZDV+DDI+LPV/rtv	1918	105161	Male	386	1	2.6	No		Northeast	Other		67		82.6	6.7		10.6	14.93	-SD2 to SD1	Normal weight/Overweight	15.54	Normal weight/Overweight		-2.727	<-2 SD	-2.459	<-2 SD		-3.1
22	No event	No event	72	25	581	581	587	4123	Yes	Naive	1999-2004	490	2408	4	>2	3	ZDV+DDI+NFV	Nelfinavir + 2 NRTIs	B	ZDV+DDI+LPV/rtv	1918	105161	Male	386	1	2.6	No		Northeast	Other		67	83	83	6.7	11	11	14.93	-SD2 to SD1	Normal weight/Overweight	15.97	Normal weight/Overweight		-2.727	<-2 SD	-2.541	<-2 SD		-3.1
22	No event	No event	72	26	587	587	609	4123	Yes	Naive	1999-2004	490	2408	4	>2	3	ZDV+DDI+NFV	Nelfinavir + 2 NRTIs	B	ZDV+DDI+LPV/rtv	1918	105161	Male	386	1	2.7	No		Northeast	Other		67		83.4	6.7		11.1	14.93	-SD2 to SD1	Normal weight/Overweight	15.96	Normal weight/Overweight		-2.727	<-2 SD	-2.432	<-2 SD		-3.1
22	No event	No event	72	27	609	609	728	4123	Yes	Naive	1999-2004	490	2408	4	>2	3	ZDV+DDI+NFV	Nelfinavir + 2 NRTIs	B	ZDV+DDI+LPV/rtv	1918	105161	Male	386	1	2.7	No		Northeast	Other		67	85	85	6.7	11.5	11.5	14.93	-SD2 to SD1	Normal weight/Overweight	15.92	Normal weight/Overweight		-2.727	<-2 SD	-2.189	<-2 SD		-3.1
22	No event	No event	72	28	728	728	756	4123	Yes	Naive	1999-2004	490	2408	4	>2	3	ZDV+DDI+NFV	Nelfinavir + 2 NRTIs	B	ZDV+DDI+LPV/rtv	1918	105161	Male	386	1	3	No		Northeast	Other		67	86	86	6.7	12	12	14.93	-SD2 to SD1	Normal weight/Overweight	16.22	Normal weight/Overweight		-2.727	<-2 SD	-2.462	<-2 SD		-3.1
22	No event	No event	72	29	756	756	784	4123	Yes	Naive	1999-2004	490	2408	4	>2	3	ZDV+DDI+NFV	Nelfinavir + 2 NRTIs	B	ZDV+DDI+LPV/rtv	1918	105161	Male	386	1	3.1	No		Northeast	Other		67	87	87	6.7	12	12	14.93	-SD2 to SD1	Normal weight/Overweight	15.85	Normal weight/Overweight		-2.727	<-2 SD	-2.385	<-2 SD		-3.1
22	No event	No event	72	30	784	784	819	4123	Yes	Naive	1999-2004	490	2408	4	>2	3	ZDV+DDI+NFV	Nelfinavir + 2 NRTIs	B	ZDV+DDI+LPV/rtv	1918	105161	Male	386	1	3.2	No		Northeast	Other		67	89	89	6.7	11	11	14.93	-SD2 to SD1	Normal weight/Overweight	13.89	Normal weight/Overweight		-2.727	<-2 SD	-1.872	>=-2 SD		-3.1
22	No event	No event	72	31	819	819	847	4123	Yes	Naive	1999-2004	490	2408	4	>2	3	ZDV+DDI+NFV	Nelfinavir + 2 NRTIs	B	ZDV+DDI+LPV/rtv	1918	105161	Male	386	1	3.3	No		Northeast	Other		67	89	89	6.7	12	12	14.93	-SD2 to SD1	Normal weight/Overweight	15.15	Normal weight/Overweight		-2.727	<-2 SD	-2.179	<-2 SD		-3.1
22	No event	No event	72	32	847	847	882	4123	Yes	Naive	1999-2004	490	2408	4	>2	3	ZDV+DDI+NFV	Nelfinavir + 2 NRTIs	B	ZDV+DDI+LPV/rtv	1918	105161	Male	386	1	3.4	No		Northeast	Other		67	89	89	6.7	12.5	12.5	14.93	-SD2 to SD1	Normal weight/Overweight	15.78	Normal weight/Overweight		-2.727	<-2 SD	-2.333	<-2 SD		-3.1
22	No event	No event	72	33	882	882	917	4123	Yes	Naive	1999-2004	490	2408	4	>2	3	ZDV+DDI+NFV	Nelfinavir + 2 NRTIs	B	ZDV+DDI+LPV/rtv	1918	105161	Male	386	1	3.5	No		Northeast	Other		67	89	89	6.7	11	11	14.93	-SD2 to SD1	Normal weight/Overweight	13.89	Normal weight/Overweight		-2.727	<-2 SD	-2.487	<-2 SD		-3.1
22	No event	No event	72	34	917	917	1008	4123	Yes	Naive	1999-2004	490	2408	4	>2	3	ZDV+DDI+NFV	Nelfinavir + 2 NRTIs	B	ZDV+DDI+LPV/rtv	1918	105161	Male	386	1	3.6	No		Northeast	Other		67	91	91	6.7	13	13	14.93	-SD2 to SD1	Normal weight/Overweight	15.7	Normal weight/Overweight		-2.727	<-2 SD	-2.05	<-2 SD		-3.1
22	No event	No event	72	35	1008	1008	1036	4123	Yes	Naive	1999-2004	490	2408	4	>2	3	ZDV+DDI+NFV	Nelfinavir + 2 NRTIs	B	ZDV+DDI+LPV/rtv	1918	105161	Male	386	1	3.8	No		Northeast	Other		67	93	93	6.7	13	13	14.93	-SD2 to SD1	Normal weight/Overweight	15.03	Normal weight/Overweight		-2.727	<-2 SD	-1.927	>=-2 SD		-3.1
22	No event	No event	72	36	1036	1036	1092	4123	Yes	Naive	1999-2004	490	2408	4	>2	3	ZDV+DDI+NFV	Nelfinavir + 2 NRTIs	B	ZDV+DDI+LPV/rtv	1918	105161	Male	386	1	3.9	No		Northeast	Other		67	93	93	6.7	13	13	14.93	-SD2 to SD1	Normal weight/Overweight	15.03	Normal weight/Overweight		-2.727	<-2 SD	-2.125	<-2 SD		-3.1
22	No event	No event	72	37	1092	1092	1155	4123	Yes	Naive	1999-2004	490	2408	4	>2	3	ZDV+DDI+NFV	Nelfinavir + 2 NRTIs	B	ZDV+DDI+LPV/rtv	1918	105161	Male	386	1	4	No		Northeast	Other		67	93	93	6.7	12	12	14.93	-SD2 to SD1	Normal weight/Overweight	13.87	Normal weight/Overweight		-2.727	<-2 SD	-2.341	<-2 SD		-3.1
22	No event	No event	72	38	1155	1155	1190	4123	Yes	Naive	1999-2004	490	2408	4	>2	3	ZDV+DDI+NFV	Nelfinavir + 2 NRTIs	B	ZDV+DDI+LPV/rtv	1918	105161	Male	386	1	4.2	No		Northeast	Other		67	95.5	95.5	6.7	13	13	14.93	-SD2 to SD1	Normal weight/Overweight	14.25	Normal weight/Overweight		-2.727	<-2 SD	-1.929	>=-2 SD		-3.1
22	No event	No event	72	39	1190	1190	1281	4123	Yes	Naive	1999-2004	490	2408	4	>2	3	ZDV+DDI+NFV	Nelfinavir + 2 NRTIs	B	ZDV+DDI+LPV/rtv	1918	105161	Male	386	1	4.3	No		Northeast	Other		67	95	95	6.7	13	13	14.93	-SD2 to SD1	Normal weight/Overweight	14.4	Normal weight/Overweight		-2.727	<-2 SD	-2.116	<-2 SD		-3.1
22	No event	No event	72	40	1281	1281	1400	4123	Yes	Naive	1999-2004	490	2408	4	>2	3	ZDV+DDI+NFV	Nelfinavir + 2 NRTIs	B	ZDV+DDI+LPV/rtv	1918	105161	Male	386	1	4.6	No		Northeast	Other		67	97	97	6.7	13	13	14.93	-SD2 to SD1	Normal weight/Overweight	13.82	Normal weight/Overweight		-2.727	<-2 SD	-1.977	>=-2 SD		-3.1
22	No event	No event	72	41	1400	1400	1491	4123	Yes	Naive	1999-2004	490	2408	4	>2	3	ZDV+DDI+NFV	Nelfinavir + 2 NRTIs	B	ZDV+DDI+LPV/rtv	1918	105161	Male	386	1	4.9	No		Northeast	Other		67	98	98	6.7	14	14	14.93	-SD2 to SD1	Normal weight/Overweight	14.58	Normal weight/Overweight		-2.727	<-2 SD	-2.178	<-2 SD		-3.1
22	No event	No event	72	42	1491	1491	1575	4123	Yes	Naive	1999-2004	490	2408	4	>2	3	ZDV+DDI+NFV	Nelfinavir + 2 NRTIs	B	ZDV+DDI+LPV/rtv	1918	105161	Male	386	1	5.1	No		Northeast	Other		67	98	98	6.7	14	14	14.93	-SD2 to SD1	Normal weight/Overweight	14.58	Normal weight/Overweight		-2.727	<-2 SD	-2.533	<-2 SD		-3.1
22	No event	No event	72	43	1575	1575	1673	4123	Yes	Naive	1999-2004	490	2408	4	>2	3	ZDV+DDI+NFV	Nelfinavir + 2 NRTIs	B	ZDV+DDI+LPV/rtv	1918	105161	Male	386	1	5.4	No		Northeast	Other		67	99	99	6.7	13	13	14.93	-SD2 to SD1	Normal weight/Overweight	13.26	Normal weight/Overweight		-2.727	<-2 SD	-2.533	<-2 SD		-3.1
22	No event	No event	72	44	1673	1673	1757	4123	Yes	Naive	1999-2004	490	2408	4	>2	3	ZDV+DDI+NFV	Nelfinavir + 2 NRTIs	B	ZDV+DDI+LPV/rtv	1918	105161	Male	386	1	5.6	No		Northeast	Other		67	102.5	102.5	6.7	15	15	14.93	-SD2 to SD1	Normal weight/Overweight	14.28	Normal weight/Overweight		-2.727	<-2 SD	-2.152	<-2 SD		-3.1
22	No event	No event	72	45	1757	1757	1855	4123	Yes	Naive	1999-2004	490	2408	4	>2	3	ZDV+DDI+NFV	Nelfinavir + 2 NRTIs	B	ZDV+DDI+LPV/rtv	1918	105161	Male	386	1	5.9	No		Northeast	Other		67	107	107	6.7	17	17	14.93	-SD2 to SD1	Normal weight/Overweight	14.85	Normal weight/Overweight		-2.727	<-2 SD	-1.391	>=-2 SD		-3.1
22	No event	No event	72	46	1855	1855	1946	4123	Yes	Naive	1999-2004	490	2408	4	>2	3	ZDV+DDI+NFV	Nelfinavir + 2 NRTIs	B	ZDV+DDI+LPV/rtv	1918	105161	Male	386	1	6.1	No		Northeast	Other		67	108	108	6.7	15	15	14.93	-SD2 to SD1	Normal weight/Overweight	12.86	Thinness (<-2 SD)		-2.727	<-2 SD	-1.574	>=-2 SD		-3.1
22	No event	No event	72	47	1946	1946	2037	4123	Yes	Naive	1999-2004	490	2408	4	>2	3	ZDV+DDI+NFV	Nelfinavir + 2 NRTIs	B	ZDV+DDI+LPV/rtv	1918	105161	Male	386	1	6.4	No		Northeast	Other		67	109	109	6.7	16	16	14.93	-SD2 to SD1	Normal weight/Overweight	13.47	Normal weight/Overweight		-2.727	<-2 SD	-1.625	>=-2 SD		-3.1
22	No event	No event	72	48	2037	2037	2135	4123	Yes	Naive	1999-2004	490	2408	4	>2	3	ZDV+DDI+NFV	Nelfinavir + 2 NRTIs	B	ZDV+DDI+LPV/rtv	1918	105161	Male	386	1	6.6	No		Northeast	Other		67	108	108	6.7	16	16	14.93	-SD2 to SD1	Normal weight/Overweight	13.72	Normal weight/Overweight		-2.727	<-2 SD	-2.082	<-2 SD		-3.1
22	No event	No event	72	49	2135	2135	2212	4123	Yes	Naive	1999-2004	490	2408	4	>2	3	ZDV+DDI+NFV	Nelfinavir + 2 NRTIs	B	ZDV+DDI+LPV/rtv	1918	105161	Male	386	1	6.9	No		Northeast	Other		67	108	108	6.7	16	16	14.93	-SD2 to SD1	Normal weight/Overweight	13.72	Normal weight/Overweight		-2.727	<-2 SD	-2.3	<-2 SD		-3.1
22	No event	No event	72	50	2212	2212	2219	4123	Yes	Naive	1999-2004	490	2408	4	>2	3	ZDV+DDI+NFV	Nelfinavir + 2 NRTIs	B	ZDV+DDI+LPV/rtv	1918	105161	Male	386	1	7.1	No		Northeast	Other		67	108	108	6.7	16	16	14.93	-SD2 to SD1	Normal weight/Overweight	13.72	Normal weight/Overweight		-2.727	<-2 SD	-2.48	<-2 SD		-3.1
22	No event	No event	72	51	2219	2219	2324	4123	Yes	Naive	1999-2004	490	2408	4	>2	3	ZDV+DDI+NFV	Nelfinavir + 2 NRTIs	B	ZDV+DDI+LPV/rtv	1918	105161	Male	386	1	7.1	No		Northeast	Other		67		108.3	6.7		16.1	14.93	-SD2 to SD1	Normal weight/Overweight	13.73	Normal weight/Overweight		-2.727	<-2 SD	-2.571	<-2 SD		-3.1
22	No event	No event	72	52	2324	2324	2408	4123	Yes	Naive	1999-2004	490	2408	4	>2	3	ZDV+DDI+NFV	Nelfinavir + 2 NRTIs	B	ZDV+DDI+LPV/rtv	1918	105161	Male	386	1	7.4	No		Northeast	Other		67	113	113	6.7	18	18	14.93	-SD2 to SD1	Normal weight/Overweight	14.1	Normal weight/Overweight		-2.727	<-2 SD	-1.84	>=-2 SD		-3.1
22	No event	No event	72	53	2408	2408	2427	4123	Yes	Naive	1999-2004	2408	4123	4	>2	4	ZDV+DDI+LPV/rtv	Lopinavir + 2 NRTIs	B	ZDV+DDI+LPV/rtv	1715	105161	Male	386	1	7.6	No		Northeast	Other		67	113	113	6.7	18	18	14.93	-SD2 to SD1	Normal weight/Overweight	14.1	Normal weight/Overweight		-2.727	<-2 SD	-2.019	<-2 SD		-3.1
22	No event	No event	72	54	2427	2427	2499	4123	Yes	Naive	1999-2004	2408	4123	4	>2	4	ZDV+DDI+LPV/rtv	Lopinavir + 2 NRTIs	B	ZDV+DDI+LPV/rtv	1715	105161	Male	386	1	7.7	No		Northeast	Other		67		113.6	6.7		18	14.93	-SD2 to SD1	Normal weight/Overweight	13.95	Normal weight/Overweight		-2.727	<-2 SD	-1.904	>=-2 SD		-3.1
22	No event	No event	72	55	2499	2499	2590	4123	Yes	Naive	1999-2004	2408	4123	4	>2	4	ZDV+DDI+LPV/rtv	Lopinavir + 2 NRTIs	B	ZDV+DDI+LPV/rtv	1715	105161	Male	386	1	7.9	No		Northeast	Other		67	116	116	6.7	18	18	14.93	-SD2 to SD1	Normal weight/Overweight	13.38	Normal weight/Overweight		-2.727	<-2 SD	-1.66	>=-2 SD		-3.1
22	No event	No event	72	56	2590	2590	2681	4123	Yes	Naive	1999-2004	2408	4123	4	>2	4	ZDV+DDI+LPV/rtv	Lopinavir + 2 NRTIs	B	ZDV+DDI+LPV/rtv	1715	105161	Male	386	1	8.1	No		Northeast	Other		67	117	117	6.7	19	19	14.93	-SD2 to SD1	Normal weight/Overweight	13.88	Normal weight/Overweight		-2.727	<-2 SD	-1.717	>=-2 SD		-3.1
22	No event	No event	72	57	2681	2681	2780	4123	Yes	Naive	1999-2004	2408	4123	4	>2	4	ZDV+DDI+LPV/rtv	Lopinavir + 2 NRTIs	B	ZDV+DDI+LPV/rtv	1715	105161	Male	386	1	8.4	No		Northeast	Other		67	117	117	6.7	19	19	14.93	-SD2 to SD1	Normal weight/Overweight	13.88	Normal weight/Overweight		-2.727	<-2 SD	-1.943	>=-2 SD		-3.1
22	No event	No event	72	58	2780	2780	2863	4123	Yes	Naive	1999-2004	2408	4123	4	>2	4	ZDV+DDI+LPV/rtv	Lopinavir + 2 NRTIs	B	ZDV+DDI+LPV/rtv	1715	105161	Male	386	1	8.7	No		Northeast	Other		67		118.6	6.7		20.1	14.93	-SD2 to SD1	Normal weight/Overweight	14.29	Normal weight/Overweight		-2.727	<-2 SD	-1.887	>=-2 SD		-3.1
22	No event	No event	72	59	2863	2863	2953	4123	Yes	Naive	1999-2004	2408	4123	4	>2	4	ZDV+DDI+LPV/rtv	Lopinavir + 2 NRTIs	B	ZDV+DDI+LPV/rtv	1715	105161	Male	386	1	8.9	No		Northeast	Other		67	120	120	6.7	21	21	14.93	-SD2 to SD1	Normal weight/Overweight	14.58	Normal weight/Overweight		-2.727	<-2 SD	-1.815	>=-2 SD		-3.1
22	No event	No event	72	60	2953	2953	3045	4123	Yes	Naive	1999-2004	2408	4123	4	>2	4	ZDV+DDI+LPV/rtv	Lopinavir + 2 NRTIs	B	ZDV+DDI+LPV/rtv	1715	105161	Male	386	1	9.1	No		Northeast	Other		67		120	6.7		21.5	14.93	-SD2 to SD1	Normal weight/Overweight	14.93	Normal weight/Overweight		-2.727	<-2 SD	-2.094	<-2 SD		-3.1
22	No event	No event	72	61	3045	3045	3136	4123	Yes	Naive	1999-2004	2408	4123	4	>2	4	ZDV+DDI+LPV/rtv	Lopinavir + 2 NRTIs	B	ZDV+DDI+LPV/rtv	1715	105161	Male	386	1	9.4	No		Northeast	Other		67	120	120	6.7	22	22	14.93	-SD2 to SD1	Normal weight/Overweight	15.28	Normal weight/Overweight		-2.727	<-2 SD	-2.278	<-2 SD		-3.1
22	No event	No event	72	62	3136	3136	3227	4123	Yes	Naive	1999-2004	2408	4123	4	>2	4	ZDV+DDI+LPV/rtv	Lopinavir + 2 NRTIs	B	ZDV+DDI+LPV/rtv	1715	105161	Male	386	1	9.6	No		Northeast	Other		67	120	120	6.7	22	22	14.93	-SD2 to SD1	Normal weight/Overweight	15.28	Normal weight/Overweight		-2.727	<-2 SD	-2.455	<-2 SD		-3.1
22	No event	No event	72	63	3227	3227	3318	4123	Yes	Naive	1999-2004	2408	4123	4	>2	4	ZDV+DDI+LPV/rtv	Lopinavir + 2 NRTIs	B	ZDV+DDI+LPV/rtv	1715	105161	Male	386	1	9.9	No		Northeast	Other		67	124	124	6.7	22	22	14.93	-SD2 to SD1	Normal weight/Overweight	14.31	Normal weight/Overweight		-2.727	<-2 SD	-1.893	>=-2 SD		-3.1
22	No event	No event	72	64	3318	3318	3409	4123	Yes	Naive	1999-2004	2408	4123	4	>2	4	ZDV+DDI+LPV/rtv	Lopinavir + 2 NRTIs	B	ZDV+DDI+LPV/rtv	1715	105161	Male	386	1	10.1	No		Northeast	Other		67	124	124	6.7	23	23	14.93	-SD2 to SD1	Normal weight/Overweight	14.96	Normal weight/Overweight		-2.727	<-2 SD	-2.053	<-2 SD		-3.1
22	No event	No event	72	65	3409	3409	3500	4123	Yes	Naive	1999-2004	2408	4123	4	>2	4	ZDV+DDI+LPV/rtv	Lopinavir + 2 NRTIs	B	ZDV+DDI+LPV/rtv	1715	105161	Male	386	1	10.4	No		Northeast	Other		67	129	129	6.7	23	23	14.93	-SD2 to SD1	Normal weight/Overweight	13.82	Thinness (<-2 SD)		-2.727	<-2 SD	-1.283	>=-2 SD		-3.1
22	No event	No event	72	66	3500	3500	3591	4123	Yes	Naive	1999-2004	2408	4123	4	>2	4	ZDV+DDI+LPV/rtv	Lopinavir + 2 NRTIs	B	ZDV+DDI+LPV/rtv	1715	105161	Male	386	1	10.6	No		Northeast	Other		67	128	128	6.7	24	24	14.93	-SD2 to SD1	Normal weight/Overweight	14.65	Normal weight/Overweight		-2.727	<-2 SD	-1.581	>=-2 SD		-3.1
22	No event	No event	72	67	3591	3591	3682	4123	Yes	Naive	1999-2004	2408	4123	4	>2	4	ZDV+DDI+LPV/rtv	Lopinavir + 2 NRTIs	B	ZDV+DDI+LPV/rtv	1715	105161	Male	386	1	10.9	No		Northeast	Other		67	128	128	6.7	26	26	14.93	-SD2 to SD1	Normal weight/Overweight	15.87	Normal weight/Overweight		-2.727	<-2 SD	-1.708	>=-2 SD		-3.1
22	No event	No event	72	68	3682	3682	3787	4123	Yes	Naive	1999-2004	2408	4123	4	>2	4	ZDV+DDI+LPV/rtv	Lopinavir + 2 NRTIs	B	ZDV+DDI+LPV/rtv	1715	105161	Male	386	1	11.1	No		Northeast	Other		67	129	129	6.7	27	27	14.93	-SD2 to SD1	Normal weight/Overweight	16.22	Normal weight/Overweight	Normal weight/Overweight	-2.727	<-2 SD	-1.676	>=-2 SD	>=-2 SD	-3.1
22	No event	No event	72	69	3787	3787	3864	4123	Yes	Naive	1999-2004	2408	4123	4	>2	4	ZDV+DDI+LPV/rtv	Lopinavir + 2 NRTIs	B	ZDV+DDI+LPV/rtv	1715	105161	Male	386	1	11.4	No	No	Northeast	Other		67	129	129	6.7	27	27	14.93	-SD2 to SD1	Normal weight/Overweight	16.22	Normal weight/Overweight	Normal weight/Overweight	-2.727	<-2 SD	-1.817	>=-2 SD	>=-2 SD	-3.1
22	No event	No event	72	70	3864	3864	3962	4123	Yes	Naive	1999-2004	2408	4123	4	>2	4	ZDV+DDI+LPV/rtv	Lopinavir + 2 NRTIs	B	ZDV+DDI+LPV/rtv	1715	105161	Male	386	1	11.6	No	No	Northeast	Other		67	129	129	6.7	27	27	14.93	-SD2 to SD1	Normal weight/Overweight	16.22	Normal weight/Overweight	Normal weight/Overweight	-2.727	<-2 SD	-1.973	>=-2 SD	>=-2 SD	-3.1
22	No event	No event	72	71	3962	3962	4046	4123	Yes	Naive	1999-2004	2408	4123	4	>2	4	ZDV+DDI+LPV/rtv	Lopinavir + 2 NRTIs	B	ZDV+DDI+LPV/rtv	1715	105161	Male	386	1	11.9	No	No	Northeast	Other		67	135	135	6.7	30	30	14.93	-SD2 to SD1	Normal weight/Overweight	16.46	Normal weight/Overweight	Normal weight/Overweight	-2.727	<-2 SD	-1.365	>=-2 SD	>=-2 SD	-3.1
22	No event	No event	72	72	4046	4046	4123	4123	Yes	Naive	1999-2004	2408	4123	4	>2	4	ZDV+DDI+LPV/rtv	Lopinavir + 2 NRTIs	B	ZDV+DDI+LPV/rtv	1715	105161	Male	386	1	12.1	No	No	Northeast	Other		67	135	135	6.7	30	30	14.93	-SD2 to SD1	Normal weight/Overweight	16.46	Normal weight/Overweight	Normal weight/Overweight	-2.727	<-2 SD	-1.587	>=-2 SD	>=-2 SD	-3.1
23	No event	Death	5	1	0	0	7	232	Yes	Naive	1999-2004	0	86	2	2	1	ZDV+3TC+NVP	Nevirapine + 2-3 NRTIs	A	No ART	86	430	Male	190	1	0.5	No	No	East	Other		64	64	64	5.6	5.6	5.6	13.67	<-SD2	Thinness (<-2 SD)	13.67	Thinness (<-2 SD)	Thinness (<-2 SD)	-0.6	>=-2 SD	-0.6	>=-2 SD	>=-2 SD	-2.429
23	No event	Death	5	2	7	7	23	232	Yes	Naive	1999-2004	0	86	2	2	1	ZDV+3TC+NVP	Nevirapine + 2-3 NRTIs	A	No ART	86	430	Male	190	1	0.5	No	No	East	Other		64	64	64	5.6	6	6	13.67	<-SD2	Thinness (<-2 SD)	14.65	Thinness (<-2 SD)	Thinness (<-2 SD)	-0.6	>=-2 SD	-0.6	>=-2 SD	>=-2 SD	-2.429
23	No event	Death	5	3	23	23	28	232	Yes	Naive	1999-2004	0	86	2	2	1	ZDV+3TC+NVP	Nevirapine + 2-3 NRTIs	A	No ART	86	430	Male	190	1	0.6	No	No	East	Other		64	64	64	5.6	6.1	6.1	13.67	<-SD2	Thinness (<-2 SD)	14.89	Normal weight/Overweight	Normal weight/Overweight	-0.6	>=-2 SD	-1.308	>=-2 SD	>=-2 SD	-2.429
23	No event	Death	5	4	28	28	56	232	Yes	Naive	1999-2004	0	86	2	2	1	ZDV+3TC+NVP	Nevirapine + 2-3 NRTIs	A	No ART	86	430	Male	190	1	0.6	No	No	East	Other		64	64	64	5.6	6.1	6.1	13.67	<-SD2	Thinness (<-2 SD)	14.89	Normal weight/Overweight	Normal weight/Overweight	-0.6	>=-2 SD	-1.308	>=-2 SD	>=-2 SD	-2.429
23	Death	Death	5	5	56	56	232	232	Yes	Naive	1999-2004	0	86	2	2	1	ZDV+3TC+NVP	Nevirapine + 2-3 NRTIs	A	No ART	86	430	Male	190	1	0.7	No	No	East	Other		64	66	66	5.6	5.9	5.9	13.67	<-SD2	Thinness (<-2 SD)	13.54	Thinness (<-2 SD)	Thinness (<-2 SD)	-0.6	>=-2 SD	-1.148	>=-2 SD	>=-2 SD	-2.429
24	No event	Withdrawal	50	1	0	0	126	3546	Yes	Naive	1999-2004	0	1593	4	>2	1	ZDV+3TC+NFV	Nelfinavir + 2 NRTIs	A	ZDV+3TC+LPV/rtv	1593	60129	Female	398	1	1.1	No		Central	Other	Urban
24	No event	Withdrawal	50	2	126	126	137	3546	Yes	Naive	1999-2004	0	1593	4	>2	1	ZDV+3TC+NFV	Nelfinavir + 2 NRTIs	A	ZDV+3TC+LPV/rtv	1593	60129	Female	398	1	1.4	No		Central	Other	Urban		74	74		9.7	9.7				17.71	Normal weight/Overweight				-1.237	>=-2 SD
24	No event	Withdrawal	50	3	137	137	210	3546	Yes	Naive	1999-2004	0	1593	4	>2	1	ZDV+3TC+NFV	Nelfinavir + 2 NRTIs	A	ZDV+3TC+LPV/rtv	1593	60129	Female	398	1	1.5	No		Central	Other	Urban			74.8			9.8				17.52	Normal weight/Overweight				-1.289	>=-2 SD
24	No event	Withdrawal	50	4	210	210	235	3546	Yes	Naive	1999-2004	0	1593	4	>2	1	ZDV+3TC+NFV	Nelfinavir + 2 NRTIs	A	ZDV+3TC+LPV/rtv	1593	60129	Female	398	1	1.7	No		Central	Other	Urban		80	80		10.3	10.3				16.09	Normal weight/Overweight				-0.432	>=-2 SD
24	No event	Withdrawal	50	5	235	235	263	3546	Yes	Naive	1999-2004	0	1593	4	>2	1	ZDV+3TC+NFV	Nelfinavir + 2 NRTIs	A	ZDV+3TC+LPV/rtv	1593	60129	Female	398	1	1.7	No		Central	Other	Urban		82	82		10.4	10.4				15.47	Normal weight/Overweight				-0.167	>=-2 SD
24	No event	Withdrawal	50	6	263	263	291	3546	Yes	Naive	1999-2004	0	1593	4	>2	1	ZDV+3TC+NFV	Nelfinavir + 2 NRTIs	A	ZDV+3TC+LPV/rtv	1593	60129	Female	398	1	1.8	No		Central	Other	Urban		83	83		10.5	10.5				15.24	Normal weight/Overweight				-0.167	>=-2 SD
24	No event	Withdrawal	50	7	291	291	319	3546	Yes	Naive	1999-2004	0	1593	4	>2	1	ZDV+3TC+NFV	Nelfinavir + 2 NRTIs	A	ZDV+3TC+LPV/rtv	1593	60129	Female	398	1	1.9	No		Central	Other	Urban		83	83		11	11				15.97	Normal weight/Overweight				-0.457	>=-2 SD
24	No event	Withdrawal	50	8	319	319	382	3546	Yes	Naive	1999-2004	0	1593	4	>2	1	ZDV+3TC+NFV	Nelfinavir + 2 NRTIs	A	ZDV+3TC+LPV/rtv	1593	60129	Female	398	1	2	No		Central	Other	Urban			83.6			11.1				15.88	Normal weight/Overweight				-0.314	>=-2 SD
24	No event	Withdrawal	50	9	382	382	487	3546	Yes	Naive	1999-2004	0	1593	4	>2	1	ZDV+3TC+NFV	Nelfinavir + 2 NRTIs	A	ZDV+3TC+LPV/rtv	1593	60129	Female	398	1	2.1	No		Central	Other	Urban			85			11.4				15.78	Normal weight/Overweight				-0.412	>=-2 SD
24	No event	Withdrawal	50	10	487	487	515	3546	Yes	Naive	1999-2004	0	1593	4	>2	1	ZDV+3TC+NFV	Nelfinavir + 2 NRTIs	A	ZDV+3TC+LPV/rtv	1593	60129	Female	398	1	2.4	No		Central	Other	Urban			87.4			11.9				15.58	Normal weight/Overweight				-0.455	>=-2 SD
24	No event	Withdrawal	50	11	515	515	557	3546	Yes	Naive	1999-2004	0	1593	4	>2	1	ZDV+3TC+NFV	Nelfinavir + 2 NRTIs	A	ZDV+3TC+LPV/rtv	1593	60129	Female	398	1	2.5	No		Central	Other	Urban		88	88		12	12				15.5	Normal weight/Overweight				-0.515	>=-2 SD
24	No event	Withdrawal	50	12	557	557	725	3546	Yes	Naive	1999-2004	0	1593	4	>2	1	ZDV+3TC+NFV	Nelfinavir + 2 NRTIs	A	ZDV+3TC+LPV/rtv	1593	60129	Female	398	1	2.6	No		Central	Other	Urban		90.5	90.5		12.5	12.5				15.26	Normal weight/Overweight				0	>=-2 SD
24	No event	Withdrawal	50	13	725	725	767	3546	Yes	Naive	1999-2004	0	1593	4	>2	1	ZDV+3TC+NFV	Nelfinavir + 2 NRTIs	A	ZDV+3TC+LPV/rtv	1593	60129	Female	398	1	3.1	No		Central	Other	Urban		90	90		13	13				16.05	Normal weight/Overweight				-1.343	>=-2 SD
24	No event	Withdrawal	50	14	767	767	830	3546	Yes	Naive	1999-2004	0	1593	4	>2	1	ZDV+3TC+NFV	Nelfinavir + 2 NRTIs	A	ZDV+3TC+LPV/rtv	1593	60129	Female	398	1	3.2	No		Central	Other	Urban		90	90		13	13				16.05	Normal weight/Overweight				-1.472	>=-2 SD
24	No event	Withdrawal	50	15	830	830	921	3546	Yes	Naive	1999-2004	0	1593	4	>2	1	ZDV+3TC+NFV	Nelfinavir + 2 NRTIs	A	ZDV+3TC+LPV/rtv	1593	60129	Female	398	1	3.4	No		Central	Other	Urban		92.7	92.7		13	13				15.13	Normal weight/Overweight				-1.027	>=-2 SD
24	No event	Withdrawal	50	16	921	921	935	3546	Yes	Naive	1999-2004	0	1593	4	>2	1	ZDV+3TC+NFV	Nelfinavir + 2 NRTIs	A	ZDV+3TC+LPV/rtv	1593	60129	Female	398	1	3.6	No		Central	Other	Urban			92.1			13.4				15.8	Normal weight/Overweight				-1.632	>=-2 SD
24	No event	Withdrawal	50	17	935	935	984	3546	Yes	Naive	1999-2004	0	1593	4	>2	1	ZDV+3TC+NFV	Nelfinavir + 2 NRTIs	A	ZDV+3TC+LPV/rtv	1593	60129	Female	398	1	3.6	No		Central	Other	Urban		92	92		13.5	13.5				15.95	Normal weight/Overweight				-1.816	>=-2 SD
24	No event	Withdrawal	50	18	984	984	1047	3546	Yes	Naive	1999-2004	0	1593	4	>2	1	ZDV+3TC+NFV	Nelfinavir + 2 NRTIs	A	ZDV+3TC+LPV/rtv	1593	60129	Female	398	1	3.8	No		Central	Other	Urban		93	93		14	14				16.19	Normal weight/Overweight				-1.684	>=-2 SD
24	No event	Withdrawal	50	19	1047	1047	1110	3546	Yes	Naive	1999-2004	0	1593	4	>2	1	ZDV+3TC+NFV	Nelfinavir + 2 NRTIs	A	ZDV+3TC+LPV/rtv	1593	60129	Female	398	1	4	No		Central	Other	Urban		97	97		14	14				14.88	Normal weight/Overweight				-0.947	>=-2 SD
24	No event	Withdrawal	50	20	1110	1110	1166	3546	Yes	Naive	1999-2004	0	1593	4	>2	1	ZDV+3TC+NFV	Nelfinavir + 2 NRTIs	A	ZDV+3TC+LPV/rtv	1593	60129	Female	398	1	4.1	No		Central	Other	Urban		97	97		14.5	14.5				15.41	Normal weight/Overweight				-1.333	>=-2 SD
24	No event	Withdrawal	50	21	1166	1166	1236	3546	Yes	Naive	1999-2004	0	1593	4	>2	1	ZDV+3TC+NFV	Nelfinavir + 2 NRTIs	A	ZDV+3TC+LPV/rtv	1593	60129	Female	398	1	4.3	No		Central	Other	Urban		99	99		16.5	16.5				16.84	Normal weight/Overweight				-0.974	>=-2 SD
24	No event	Withdrawal	50	22	1236	1236	1320	3546	Yes	Naive	1999-2004	0	1593	4	>2	1	ZDV+3TC+NFV	Nelfinavir + 2 NRTIs	A	ZDV+3TC+LPV/rtv	1593	60129	Female	398	1	4.5	No		Central	Other	Urban		98.5	98.5		14.5	14.5				14.94	Normal weight/Overweight				-1.475	>=-2 SD
24	No event	Withdrawal	50	23	1320	1320	1411	3546	Yes	Naive	1999-2004	0	1593	4	>2	1	ZDV+3TC+NFV	Nelfinavir + 2 NRTIs	A	ZDV+3TC+LPV/rtv	1593	60129	Female	398	1	4.7	No		Central	Other	Urban		100	100		15	15				15	Normal weight/Overweight				-1.375	>=-2 SD
24	No event	Withdrawal	50	24	1411	1411	1474	3546	Yes	Naive	1999-2004	0	1593	4	>2	1	ZDV+3TC+NFV	Nelfinavir + 2 NRTIs	A	ZDV+3TC+LPV/rtv	1593	60129	Female	398	1	5	No		Central	Other	Urban		103	103		15	15				14.14	Normal weight/Overweight				-1	>=-2 SD
24	No event	Withdrawal	50	25	1474	1474	1530	3546	Yes	Naive	1999-2004	0	1593	4	>2	1	ZDV+3TC+NFV	Nelfinavir + 2 NRTIs	A	ZDV+3TC+LPV/rtv	1593	60129	Female	398	1	5.1	No		Central	Other	Urban		103	103		15	15				14.14	Normal weight/Overweight				-1.302	>=-2 SD
24	No event	Withdrawal	50	26	1530	1530	1593	3546	Yes	Naive	1999-2004	0	1593	4	>2	1	ZDV+3TC+NFV	Nelfinavir + 2 NRTIs	A	ZDV+3TC+LPV/rtv	1593	60129	Female	398	1	5.3	No		Central	Other	Urban		104.5	104.5		15	15				13.74	Normal weight/Overweight				-1	>=-2 SD
24	No event	Withdrawal	50	27	1593	1593	1607	3546	Yes	Naive	1999-2004	1593	2461	4	>2	2	ZDV+3TC+LPV/rtv	Lopinavir + 2 NRTIs	A	ZDV+3TC+LPV/rtv	868	60129	Female	398	1	5.5	No		Central	Other	Urban		104.5	104.5		16	16				14.65	Normal weight/Overweight				-1.244	>=-2 SD
24	No event	Withdrawal	50	28	1607	1607	1635	3546	Yes	Naive	1999-2004	1593	2461	4	>2	2	ZDV+3TC+LPV/rtv	Lopinavir + 2 NRTIs	A	ZDV+3TC+LPV/rtv	868	60129	Female	398	1	5.5	No		Central	Other	Urban		104.5	104.5		16.5	16.5				15.11	Normal weight/Overweight				-1.356	>=-2 SD
24	No event	Withdrawal	50	29	1635	1635	1656	3546	Yes	Naive	1999-2004	1593	2461	4	>2	2	ZDV+3TC+LPV/rtv	Lopinavir + 2 NRTIs	A	ZDV+3TC+LPV/rtv	868	60129	Female	398	1	5.6	No		Central	Other	Urban		104.5	104.5		16	16				14.65	Normal weight/Overweight				-1.435	>=-2 SD
24	No event	Withdrawal	50	30	1656	1656	1699	3546	Yes	Naive	1999-2004	1593	2461	4	>2	2	ZDV+3TC+LPV/rtv	Lopinavir + 2 NRTIs	A	ZDV+3TC+LPV/rtv	868	60129	Female	398	1	5.6	No		Central	Other	Urban			104.5			15.8				14.47	Normal weight/Overweight				-1.435	>=-2 SD
24	No event	Withdrawal	50	31	1699	1699	1789	3546	Yes	Naive	1999-2004	1593	2461	4	>2	2	ZDV+3TC+LPV/rtv	Lopinavir + 2 NRTIs	A	ZDV+3TC+LPV/rtv	868	60129	Female	398	1	5.7	No		Central	Other	Urban		104.5	104.5		15.5	15.5				14.19	Normal weight/Overweight				-1.696	>=-2 SD
24	No event	Withdrawal	50	32	1789	1789	1880	3546	Yes	Naive	1999-2004	1593	2461	4	>2	2	ZDV+3TC+LPV/rtv	Lopinavir + 2 NRTIs	A	ZDV+3TC+LPV/rtv	868	60129	Female	398	1	6	No		Central	Other	Urban		105	105		17	17				15.42	Normal weight/Overweight				-1.935	>=-2 SD
24	No event	Withdrawal	50	33	1880	1880	1971	3546	Yes	Naive	1999-2004	1593	2461	4	>2	2	ZDV+3TC+LPV/rtv	Lopinavir + 2 NRTIs	A	ZDV+3TC+LPV/rtv	868	60129	Female	398	1	6.2	No		Central	Other	Urban		107	107		18	18				15.72	Normal weight/Overweight				-1.848	>=-2 SD
24	No event	Withdrawal	50	34	1971	1971	2040	3546	Yes	Naive	1999-2004	1593	2461	4	>2	2	ZDV+3TC+LPV/rtv	Lopinavir + 2 NRTIs	A	ZDV+3TC+LPV/rtv	868	60129	Female	398	1	6.5	No		Central	Other	Urban		108	108		17	17				14.57	Normal weight/Overweight				-1.894	>=-2 SD
24	No event	Withdrawal	50	35	2040	2040	2125	3546	Yes	Naive	1999-2004	1593	2461	4	>2	2	ZDV+3TC+LPV/rtv	Lopinavir + 2 NRTIs	A	ZDV+3TC+LPV/rtv	868	60129	Female	398	1	6.7	No		Central	Other	Urban		108.5	108.5		17.5	17.5				14.87	Normal weight/Overweight				-2	>=-2 SD
24	No event	Withdrawal	50	36	2125	2125	2216	3546	Yes	Naive	1999-2004	1593	2461	4	>2	2	ZDV+3TC+LPV/rtv	Lopinavir + 2 NRTIs	A	ZDV+3TC+LPV/rtv	868	60129	Female	398	1	6.9	No		Central	Other	Urban		110	110		18	18				14.88	Normal weight/Overweight				-1.979	>=-2 SD
24	No event	Withdrawal	50	37	2216	2216	2314	3546	Yes	Naive	1999-2004	1593	2461	4	>2	2	ZDV+3TC+LPV/rtv	Lopinavir + 2 NRTIs	A	ZDV+3TC+LPV/rtv	868	60129	Female	398	1	7.2	No		Central	Other	Urban		111	111		18.5	18.5				15.02	Normal weight/Overweight				-1.979	>=-2 SD
24	No event	Withdrawal	50	38	2314	2314	2391	3546	Yes	Naive	1999-2004	1593	2461	4	>2	2	ZDV+3TC+LPV/rtv	Lopinavir + 2 NRTIs	A	ZDV+3TC+LPV/rtv	868	60129	Female	398	1	7.4	No		Central	Other	Urban		113	113		18.5	18.5				14.49	Normal weight/Overweight				-1.72	>=-2 SD
24	No event	Withdrawal	50	39	2391	2391	2412	3546	Yes	Naive	1999-2004	1593	2461	4	>2	2	ZDV+3TC+LPV/rtv	Lopinavir + 2 NRTIs	A	ZDV+3TC+LPV/rtv	868	60129	Female	398	1	7.6	No		Central	Other	Urban		114	114		19	19				14.62	Normal weight/Overweight				-1.745	>=-2 SD
24	No event	Withdrawal	50	40	2412	2412	2503	3546	Yes	Naive	1999-2004	1593	2461	4	>2	2	ZDV+3TC+LPV/rtv	Lopinavir + 2 NRTIs	A	ZDV+3TC+LPV/rtv	868	60129	Female	398	1	7.7	No		Central	Other	Urban		114	114		19	19				14.62	Normal weight/Overweight				-1.745	>=-2 SD
24	No event	Withdrawal	50	41	2503	2503	2573	3546	Yes	Naive	1999-2004	2461	2720	4	>2	3	ZDV/3TC+LPV/rtv	Lopinavir + 2 NRTIs	A	ZDV+3TC+LPV/rtv	259	60129	Female	398	1	7.9	No		Central	Other	Urban		115	115		20	20				15.12	Normal weight/Overweight				-1.824	>=-2 SD
24	No event	Withdrawal	50	42	2573	2573	2657	3546	Yes	Naive	1999-2004	2461	2720	4	>2	3	ZDV/3TC+LPV/rtv	Lopinavir + 2 NRTIs	A	ZDV+3TC+LPV/rtv	259	60129	Female	398	1	8.1	No		Central	Other	Urban		116	116		21.5	21.5				15.98	Normal weight/Overweight				-1.885	>=-2 SD
24	No event	Withdrawal	50	43	2657	2657	2720	3546	Yes	Naive	1999-2004	2461	2720	4	>2	3	ZDV/3TC+LPV/rtv	Lopinavir + 2 NRTIs	A	ZDV+3TC+LPV/rtv	259	60129	Female	398	1	8.4	No		Central	Other	Urban		117	117		20	20				14.61	Normal weight/Overweight				-1.83	>=-2 SD
24	No event	Withdrawal	50	44	2720	2720	2804	3546	Yes	Naive	1999-2004	2720	3546	4	>2	4	ZDV+3TC+LPV/rtv	Lopinavir + 2 NRTIs	A	ZDV+3TC+LPV/rtv	826	60129	Female	398	1	8.5	No		Central	Other	Urban		118	118		20.5	20.5				14.72	Normal weight/Overweight				-1.778	>=-2 SD
24	No event	Withdrawal	50	45	2804	2804	2860	3546	Yes	Naive	1999-2004	2720	3546	4	>2	4	ZDV+3TC+LPV/rtv	Lopinavir + 2 NRTIs	A	ZDV+3TC+LPV/rtv	826	60129	Female	398	1	8.8	No		Central	Other	Urban		119	119		19.5	19.5				13.77	Normal weight/Overweight				-1.737	>=-2 SD
24	No event	Withdrawal	50	46	2860	2860	2944	3546	Yes	Naive	1999-2004	2720	3546	4	>2	4	ZDV+3TC+LPV/rtv	Lopinavir + 2 NRTIs	A	ZDV+3TC+LPV/rtv	826	60129	Female	398	1	8.9	No		Central	Other	Urban		119	119		22	22				15.54	Normal weight/Overweight				-1.814	>=-2 SD
24	No event	Withdrawal	50	47	2944	2944	3035	3546	Yes	Naive	1999-2004	2720	3546	4	>2	4	ZDV+3TC+LPV/rtv	Lopinavir + 2 NRTIs	A	ZDV+3TC+LPV/rtv	826	60129	Female	398	1	9.1	No		Central	Other	Urban		121	121		22	22				15.03	Normal weight/Overweight				-1.613	>=-2 SD
24	No event	Withdrawal	50	48	3035	3035	3119	3546	Yes	Naive	1999-2004	2720	3546	4	>2	4	ZDV+3TC+LPV/rtv	Lopinavir + 2 NRTIs	A	ZDV+3TC+LPV/rtv	826	60129	Female	398	1	9.4	No		Central	Other	Urban		121	121		21.5	21.5				14.68	Normal weight/Overweight				-1.825	>=-2 SD
24	No event	Withdrawal	50	49	3119	3119	3343	3546	Yes	Naive	1999-2004	2720	3546	4	>2	4	ZDV+3TC+LPV/rtv	Lopinavir + 2 NRTIs	A	ZDV+3TC+LPV/rtv	826	60129	Female	398	1	9.6	No		Central	Other	Urban		121	121		21.5	21.5				14.68	Normal weight/Overweight	Normal weight/Overweight			-2.031	<-2 SD	<-2 SD
24	Withdrawal	Withdrawal	50	50	3343	3343	3546	3546	Yes	Naive	1999-2004	2720	3546	4	>2	4	ZDV+3TC+LPV/rtv	Lopinavir + 2 NRTIs	A	ZDV+3TC+LPV/rtv	826	60129	Female	398	1	10.2	No	No	Central	Other	Urban		121	121		46	46				31.42	Normal weight/Overweight	Normal weight/Overweight			-2.576	<-2 SD	<-2 SD
25	No event	No event	36	1	0	0	35	3066	Yes	Naive	After 2004	0	224	4	>2	1	D4T+3TC+EFV	Efavirenz + 1-2 NRTIs	A	ZDV+3TC+EFV	224	33929	Female	1087	3	3	No		Central	Other		84			10			14.17	-SD2 to SD1	Normal weight/Overweight				-2.971	<-2 SD				-2.167
25	No event	No event	36	2	35	35	105	3066	Yes	Naive	After 2004	0	224	4	>2	1	D4T+3TC+EFV	Efavirenz + 1-2 NRTIs	A	ZDV+3TC+EFV	224	33929	Female	1087	3	3.1	No		Central	Other		84			10			14.17	-SD2 to SD1	Normal weight/Overweight				-2.971	<-2 SD				-2.167
25	No event	No event	36	3	105	105	154	3066	Yes	Naive	After 2004	0	224	4	>2	1	D4T+3TC+EFV	Efavirenz + 1-2 NRTIs	A	ZDV+3TC+EFV	224	33929	Female	1087	3	3.3	No		Central	Other		84			10			14.17	-SD2 to SD1	Normal weight/Overweight				-2.971	<-2 SD				-2.167
25	No event	No event	36	4	154	154	182	3066	Yes	Naive	After 2004	0	224	4	>2	1	D4T+3TC+EFV	Efavirenz + 1-2 NRTIs	A	ZDV+3TC+EFV	224	33929	Female	1087	3	3.4	No		Central	Other		84			10			14.17	-SD2 to SD1	Normal weight/Overweight				-2.971	<-2 SD				-2.167
25	No event	No event	36	5	182	182	294	3066	Yes	Naive	After 2004	0	224	4	>2	1	D4T+3TC+EFV	Efavirenz + 1-2 NRTIs	A	ZDV+3TC+EFV	224	33929	Female	1087	3	3.5	No		Central	Other		84			10			14.17	-SD2 to SD1	Normal weight/Overweight				-2.971	<-2 SD				-2.167
25	No event	No event	36	6	294	294	336	3066	Yes	Naive	After 2004	224	1561	4	>2	2	ZDV+3TC+EFV	Efavirenz + 1-2 NRTIs	A	ZDV+3TC+EFV	1337	33929	Female	1087	3	3.8	No		Central	Other		84			10			14.17	-SD2 to SD1	Normal weight/Overweight				-2.971	<-2 SD				-2.167
25	No event	No event	36	7	336	336	399	3066	Yes	Naive	After 2004	224	1561	4	>2	2	ZDV+3TC+EFV	Efavirenz + 1-2 NRTIs	A	ZDV+3TC+EFV	1337	33929	Female	1087	3	3.9	No		Central	Other		84			10			14.17	-SD2 to SD1	Normal weight/Overweight				-2.971	<-2 SD				-2.167
25	No event	No event	36	8	399	399	455	3066	Yes	Naive	After 2004	224	1561	4	>2	2	ZDV+3TC+EFV	Efavirenz + 1-2 NRTIs	A	ZDV+3TC+EFV	1337	33929	Female	1087	3	4.1	No		Central	Other		84	93	93	10	15	15	14.17	-SD2 to SD1	Normal weight/Overweight	17.34	Normal weight/Overweight		-2.971	<-2 SD	-2.231	<-2 SD		-2.167
25	No event	No event	36	9	455	455	553	3066	Yes	Naive	After 2004	224	1561	4	>2	2	ZDV+3TC+EFV	Efavirenz + 1-2 NRTIs	A	ZDV+3TC+EFV	1337	33929	Female	1087	3	4.2	No		Central	Other		84	96	96	10	15	15	14.17	-SD2 to SD1	Normal weight/Overweight	16.28	Normal weight/Overweight		-2.971	<-2 SD	-1.744	>=-2 SD		-2.167
25	No event	No event	36	10	553	553	637	3066	Yes	Naive	After 2004	224	1561	4	>2	2	ZDV+3TC+EFV	Efavirenz + 1-2 NRTIs	A	ZDV+3TC+EFV	1337	33929	Female	1087	3	4.5	No		Central	Other		84		99.8	10		15	14.17	-SD2 to SD1	Normal weight/Overweight	15.06	Normal weight/Overweight		-2.971	<-2 SD	-1.15	>=-2 SD		-2.167
25	No event	No event	36	11	637	637	721	3066	Yes	Naive	After 2004	224	1561	4	>2	2	ZDV+3TC+EFV	Efavirenz + 1-2 NRTIs	A	ZDV+3TC+EFV	1337	33929	Female	1087	3	4.7	No		Central	Other		84	103	103	10	15	15	14.17	-SD2 to SD1	Normal weight/Overweight	14.14	Normal weight/Overweight		-2.971	<-2 SD	-0.732	>=-2 SD		-2.167
25	No event	No event	36	12	721	721	805	3066	Yes	Naive	After 2004	224	1561	4	>2	2	ZDV+3TC+EFV	Efavirenz + 1-2 NRTIs	A	ZDV+3TC+EFV	1337	33929	Female	1087	3	5	No		Central	Other		84		103	10		15	14.17	-SD2 to SD1	Normal weight/Overweight	14.14	Normal weight/Overweight		-2.971	<-2 SD	-1	>=-2 SD		-2.167
25	No event	No event	36	13	805	805	896	3066	Yes	Naive	After 2004	224	1561	4	>2	2	ZDV+3TC+EFV	Efavirenz + 1-2 NRTIs	A	ZDV+3TC+EFV	1337	33929	Female	1087	3	5.2	No		Central	Other		84		103	10		15	14.17	-SD2 to SD1	Normal weight/Overweight	14.14	Normal weight/Overweight		-2.971	<-2 SD	-1.302	>=-2 SD		-2.167
25	No event	No event	36	14	896	896	980	3066	Yes	Naive	After 2004	224	1561	4	>2	2	ZDV+3TC+EFV	Efavirenz + 1-2 NRTIs	A	ZDV+3TC+EFV	1337	33929	Female	1087	3	5.4	No		Central	Other		84		103	10		15	14.17	-SD2 to SD1	Normal weight/Overweight	14.14	Normal weight/Overweight		-2.971	<-2 SD	-1.578	>=-2 SD		-2.167
25	No event	No event	36	15	980	980	1036	3066	Yes	Naive	After 2004	224	1561	4	>2	2	ZDV+3TC+EFV	Efavirenz + 1-2 NRTIs	A	ZDV+3TC+EFV	1337	33929	Female	1087	3	5.7	No		Central	Other		84		103	10		15	14.17	-SD2 to SD1	Normal weight/Overweight	14.14	Normal weight/Overweight		-2.971	<-2 SD	-1.891	>=-2 SD		-2.167
25	No event	No event	36	16	1036	1036	1114	3066	Yes	Naive	After 2004	224	1561	4	>2	2	ZDV+3TC+EFV	Efavirenz + 1-2 NRTIs	A	ZDV+3TC+EFV	1337	33929	Female	1087	3	5.8	No		Central	Other		84			10			14.17	-SD2 to SD1	Normal weight/Overweight				-2.971	<-2 SD				-2.167
25	No event	No event	36	17	1114	1114	1204	3066	Yes	Naive	After 2004	224	1561	4	>2	2	ZDV+3TC+EFV	Efavirenz + 1-2 NRTIs	A	ZDV+3TC+EFV	1337	33929	Female	1087	3	6	No		Central	Other		84			10			14.17	-SD2 to SD1	Normal weight/Overweight				-2.971	<-2 SD				-2.167
25	No event	No event	36	18	1204	1204	1295	3066	Yes	Naive	After 2004	224	1561	4	>2	2	ZDV+3TC+EFV	Efavirenz + 1-2 NRTIs	A	ZDV+3TC+EFV	1337	33929	Female	1087	3	6.3	No		Central	Other		84			10			14.17	-SD2 to SD1	Normal weight/Overweight				-2.971	<-2 SD				-2.167
25	No event	No event	36	19	1295	1295	1407	3066	Yes	Naive	After 2004	224	1561	4	>2	2	ZDV+3TC+EFV	Efavirenz + 1-2 NRTIs	A	ZDV+3TC+EFV	1337	33929	Female	1087	3	6.5	No		Central	Other		84			10			14.17	-SD2 to SD1	Normal weight/Overweight				-2.971	<-2 SD				-2.167
25	No event	No event	36	20	1407	1407	1470	3066	Yes	Naive	After 2004	224	1561	4	>2	2	ZDV+3TC+EFV	Efavirenz + 1-2 NRTIs	A	ZDV+3TC+EFV	1337	33929	Female	1087	3	6.8	No		Central	Other		84			10			14.17	-SD2 to SD1	Normal weight/Overweight				-2.971	<-2 SD				-2.167
25	No event	No event	36	21	1470	1470	1561	3066	Yes	Naive	After 2004	224	1561	4	>2	2	ZDV+3TC+EFV	Efavirenz + 1-2 NRTIs	A	ZDV+3TC+EFV	1337	33929	Female	1087	3	7	No		Central	Other		84			10			14.17	-SD2 to SD1	Normal weight/Overweight				-2.971	<-2 SD				-2.167
25	No event	No event	36	22	1561	1561	1645	3066	Yes	Naive	After 2004	1561	2184	4	>2	3	ZDV/3TC+EFV	Efavirenz + 1-2 NRTIs	A	ZDV+3TC+EFV	623	33929	Female	1087	3	7.2	No		Central	Other		84			10			14.17	-SD2 to SD1	Normal weight/Overweight				-2.971	<-2 SD				-2.167
25	No event	No event	36	23	1645	1645	1729	3066	Yes	Naive	After 2004	1561	2184	4	>2	3	ZDV/3TC+EFV	Efavirenz + 1-2 NRTIs	A	ZDV+3TC+EFV	623	33929	Female	1087	3	7.5	No		Central	Other		84	120	120	10	19	19	14.17	-SD2 to SD1	Normal weight/Overweight	13.19	Normal weight/Overweight		-2.971	<-2 SD	-0.4	>=-2 SD		-2.167
25	No event	No event	36	24	1729	1729	1813	3066	Yes	Naive	After 2004	1561	2184	4	>2	3	ZDV/3TC+EFV	Efavirenz + 1-2 NRTIs	A	ZDV+3TC+EFV	623	33929	Female	1087	3	7.7	No		Central	Other		84	120	120	10	20	20	14.17	-SD2 to SD1	Normal weight/Overweight	13.89	Normal weight/Overweight		-2.971	<-2 SD	-0.647	>=-2 SD		-2.167
25	No event	No event	36	25	1813	1813	1911	3066	Yes	Naive	After 2004	1561	2184	4	>2	3	ZDV/3TC+EFV	Efavirenz + 1-2 NRTIs	A	ZDV+3TC+EFV	623	33929	Female	1087	3	7.9	No		Central	Other		84	121	121	10	21.5	21.5	14.17	-SD2 to SD1	Normal weight/Overweight	14.68	Normal weight/Overweight		-2.971	<-2 SD	-0.647	>=-2 SD		-2.167
25	No event	No event	36	26	1911	1911	1995	3066	Yes	Naive	After 2004	1561	2184	4	>2	3	ZDV/3TC+EFV	Efavirenz + 1-2 NRTIs	A	ZDV+3TC+EFV	623	33929	Female	1087	3	8.2	No		Central	Other		84	123	123	10	20.6	20.6	14.17	-SD2 to SD1	Normal weight/Overweight	13.62	Normal weight/Overweight		-2.971	<-2 SD	-0.538	>=-2 SD		-2.167
25	No event	No event	36	27	1995	1995	2086	3066	Yes	Naive	After 2004	1561	2184	4	>2	3	ZDV/3TC+EFV	Efavirenz + 1-2 NRTIs	A	ZDV+3TC+EFV	623	33929	Female	1087	3	8.4	No		Central	Other		84	125	125	10	21.6	21.6	14.17	-SD2 to SD1	Normal weight/Overweight	13.82	Normal weight/Overweight		-2.971	<-2 SD	-0.389	>=-2 SD		-2.167
25	No event	No event	36	28	2086	2086	2184	3066	Yes	Naive	After 2004	1561	2184	4	>2	3	ZDV/3TC+EFV	Efavirenz + 1-2 NRTIs	A	ZDV+3TC+EFV	623	33929	Female	1087	3	8.7	No		Central	Other		84	125.5	125.5	10	22.3	22.3	14.17	-SD2 to SD1	Normal weight/Overweight	14.16	Normal weight/Overweight		-2.971	<-2 SD	-0.518	>=-2 SD		-2.167
25	No event	No event	36	29	2184	2184	2324	3066	Yes	Naive	After 2004	2184	3066	4	>2	4	ZDV+3TC+EFV	Efavirenz + 1-2 NRTIs	A	ZDV+3TC+EFV	882	33929	Female	1087	3	9	No		Central	Other		84	126.5	126.5	10	22.1	22.1	14.17	-SD2 to SD1	Normal weight/Overweight	13.81	Normal weight/Overweight		-2.971	<-2 SD	-0.542	>=-2 SD		-2.167
25	No event	No event	36	30	2324	2324	2401	3066	Yes	Naive	After 2004	2184	3066	4	>2	4	ZDV+3TC+EFV	Efavirenz + 1-2 NRTIs	A	ZDV+3TC+EFV	882	33929	Female	1087	3	9.3	No		Central	Other		84	128	128	10	24.1	24.1	14.17	-SD2 to SD1	Normal weight/Overweight	14.71	Normal weight/Overweight		-2.971	<-2 SD	-0.635	>=-2 SD		-2.167
25	No event	No event	36	31	2401	2401	2492	3066	Yes	Naive	After 2004	2184	3066	4	>2	4	ZDV+3TC+EFV	Efavirenz + 1-2 NRTIs	A	ZDV+3TC+EFV	882	33929	Female	1087	3	9.5	No		Central	Other		84	130	130	10	24.1	24.1	14.17	-SD2 to SD1	Normal weight/Overweight	14.26	Normal weight/Overweight		-2.971	<-2 SD	-0.547	>=-2 SD		-2.167
25	No event	No event	36	32	2492	2492	2681	3066	Yes	Naive	After 2004	2184	3066	4	>2	4	ZDV+3TC+EFV	Efavirenz + 1-2 NRTIs	A	ZDV+3TC+EFV	882	33929	Female	1087	3	9.8	No		Central	Other		84	133	133	10	25.4	25.4	14.17	-SD2 to SD1	Normal weight/Overweight	14.36	Normal weight/Overweight		-2.971	<-2 SD	-0.323	>=-2 SD		-2.167
25	No event	No event	36	33	2681	2681	2863	3066	Yes	Naive	After 2004	2184	3066	4	>2	4	ZDV+3TC+EFV	Efavirenz + 1-2 NRTIs	A	ZDV+3TC+EFV	882	33929	Female	1087	3	10.3	No		Central	Other		84	134	134	10	26.5	26.5	14.17	-SD2 to SD1	Normal weight/Overweight	14.76	Normal weight/Overweight		-2.971	<-2 SD	-0.697	>=-2 SD		-2.167
25	No event	No event	36	34	2863	2863	2961	3066	Yes	Naive	After 2004	2184	3066	4	>2	4	ZDV+3TC+EFV	Efavirenz + 1-2 NRTIs	A	ZDV+3TC+EFV	882	33929	Female	1087	3	10.8	No		Central	Other		84		140.5	10		29	14.17	-SD2 to SD1	Normal weight/Overweight	14.69	Normal weight/Overweight		-2.971	<-2 SD	-0.231	>=-2 SD		-2.167
25	No event	No event	36	35	2961	2961	3066	3066	Yes	Naive	After 2004	2184	3066	4	>2	4	ZDV+3TC+EFV	Efavirenz + 1-2 NRTIs	A	ZDV+3TC+EFV	882	33929	Female	1087	3	11.1	No		Central	Other		84	144	144	10	30.4	30.4	14.17	-SD2 to SD1	Normal weight/Overweight	14.66	Normal weight/Overweight	Normal weight/Overweight	-2.971	<-2 SD	0.094	>=-2 SD	>=-2 SD	-2.167
25	No event	No event	36	36	3066	3066	3404	3066	Yes	Naive	After 2004	2184	3066	4	>2	4	ZDV+3TC+EFV	Efavirenz + 1-2 NRTIs	A	ZDV+3TC+EFV	882	33929	Female	1087	3	11.4	No	No	Central	Other		84		144	10		30.4	14.17	-SD2 to SD1	Normal weight/Overweight	14.66	Normal weight/Overweight	Normal weight/Overweight	-2.971	<-2 SD	-0.129	>=-2 SD	>=-2 SD	-2.167
26	No event	Death	5	1	0	0	56	217	Yes	Naive	1999-2004	0	68	3	>2	1	ZDV+3TC+NFV	Nelfinavir + 2 NRTIs	A	ZDV+3TC+NFV	68	304	Female	265	1	0.7	No	No	East	Other		56	56	56	5.4	5.4	5.4	17.22	-SD2 to SD1	Normal weight/Overweight	17.22	Normal weight/Overweight	Normal weight/Overweight	-4.091	<-2 SD	-4.091	<-2 SD	<-2 SD	-2.5
26	No event	Death	5	2	56	56	105	217	Yes	Naive	1999-2004	0	68	3	>2	1	ZDV+3TC+NFV	Nelfinavir + 2 NRTIs	A	ZDV+3TC+NFV	68	304	Female	265	1	0.9	No	No	East	Other		56	61	61	5.4	6	6	17.22	-SD2 to SD1	Normal weight/Overweight	16.12	Normal weight/Overweight	Normal weight/Overweight	-4.091	<-2 SD	-3.111	<-2 SD	<-2 SD	-2.5
26	No event	Death	5	3	105	105	133	217	Yes	Naive	1999-2004	68	133	3	>2	2	No ART	Treatment interruption	0	ZDV+3TC+NFV	0	304	Female	265	1	1	No	No	East	Other		56		63.5	5.4		5.8	17.22	-SD2 to SD1	Normal weight/Overweight	14.38	Normal weight/Overweight	Normal weight/Overweight	-4.091	<-2 SD	-2.676	<-2 SD	<-2 SD	-2.5
26	No event	Death	5	4	133	133	173	217	Yes	Naive	1999-2004	133	217	3	>2	3	ZDV+3TC+NFV	Nelfinavir + 2 NRTIs	A	ZDV+3TC+NFV	84	304	Female	265	1	1.1	No	No	East	Other		56		64.9	5.4		5.7	17.22	-SD2 to SD1	Normal weight/Overweight	13.53	Thinness (<-2 SD)	Thinness (<-2 SD)	-4.091	<-2 SD	-2.526	<-2 SD	<-2 SD	-2.5
26	Death	Death	5	5	173	173	217	217	Yes	Naive	1999-2004	133	217	3	>2	3	ZDV+3TC+NFV	Nelfinavir + 2 NRTIs	A	ZDV+3TC+NFV	84	304	Female	265	1	1.2	No	No	East	Other		56	67	67	5.4	5.6	5.6	17.22	-SD2 to SD1	Normal weight/Overweight	12.47	Thinness (<-2 SD)	Thinness (<-2 SD)	-4.091	<-2 SD	-2.205	<-2 SD	<-2 SD	-2.5
27	No event	Withdrawal	5	1	0	0	12	133	Yes	Naive	1999-2004	0	12	2	2	1	ZDV+3TC+NVP	Nevirapine + 2-3 NRTIs	A	ZDV+3TC+EFV	12	496	Male	386	1	1.1	No	No	Central	Other		72	72	72	8.8	8.8	8.8	16.98	-SD2 to SD1	Normal weight/Overweight	16.98	Normal weight/Overweight	Normal weight/Overweight	-1.212	>=-2 SD	-1.212	>=-2 SD	>=-2 SD	-1
27	No event	Withdrawal	5	2	12	12	21	133	Yes	Naive	1999-2004	12	133	2	2	2	ZDV+3TC+EFV	Efavirenz + 1-2 NRTIs	A	ZDV+3TC+EFV	121	496	Male	386	1	1.1	No	No	Central	Other		72	72	72	8.8	8.8	8.8	16.98	-SD2 to SD1	Normal weight/Overweight	16.98	Normal weight/Overweight	Normal weight/Overweight	-1.212	>=-2 SD	-1.212	>=-2 SD	>=-2 SD	-1
27	No event	Withdrawal	5	3	21	21	34	133	Yes	Naive	1999-2004	12	133	2	2	2	ZDV+3TC+EFV	Efavirenz + 1-2 NRTIs	A	ZDV+3TC+EFV	121	496	Male	386	1	1.1	No	No	Central	Other		72	74	74	8.8	8.9	8.9	16.98	-SD2 to SD1	Normal weight/Overweight	16.25	Normal weight/Overweight	Normal weight/Overweight	-1.212	>=-2 SD	-0.606	>=-2 SD	>=-2 SD	-1
27	No event	Withdrawal	5	4	34	34	62	133	Yes	Naive	1999-2004	12	133	2	2	2	ZDV+3TC+EFV	Efavirenz + 1-2 NRTIs	A	ZDV+3TC+EFV	121	496	Male	386	1	1.1	No	No	Central	Other		72	74	74	8.8	9.2	9.2	16.98	-SD2 to SD1	Normal weight/Overweight	16.8	Normal weight/Overweight	Normal weight/Overweight	-1.212	>=-2 SD	-0.914	>=-2 SD	>=-2 SD	-1
27	Withdrawal	Withdrawal	5	5	62	62	133	133	Yes	Naive	1999-2004	12	133	2	2	2	ZDV+3TC+EFV	Efavirenz + 1-2 NRTIs	A	ZDV+3TC+EFV	121	496	Male	386	1	1.2	No	No	Central	Other		72	76	76	8.8	9.5	9.5	16.98	-SD2 to SD1	Normal weight/Overweight	16.45	Normal weight/Overweight	Normal weight/Overweight	-1.212	>=-2 SD	-0.657	>=-2 SD	>=-2 SD	-1
28	No event	Death	2	1	0	0	14	24	Yes	Naive	1999-2004	0	24	1	1	1	ZDV+3TC+NFV	Nelfinavir + 2 NRTIs	A	ZDV+3TC+NFV	24	48	Female	339	1	0.9	No	No	East	Other		68	68	68	6.9	6.9	6.9	14.92	-SD2 to SD1	Normal weight/Overweight	14.92	Normal weight/Overweight	Normal weight/Overweight	-1.167	>=-2 SD	-1.167	>=-2 SD	>=-2 SD	-1.545
28	Death	Death	2	2	14	14	24	24	Yes	Naive	1999-2004	0	24	1	1	1	ZDV+3TC+NFV	Nelfinavir + 2 NRTIs	A	ZDV+3TC+NFV	24	48	Female	339	1	1	No	No	East	Other		68	69	69	6.9	7	7	14.92	-SD2 to SD1	Normal weight/Overweight	14.7	Normal weight/Overweight	Normal weight/Overweight	-1.167	>=-2 SD	-1.189	>=-2 SD	>=-2 SD	-1.545
29	No event	Withdrawal	62	1	0	0	14	2805	Yes	Naive	1999-2004	0	642	4	>2	1	ZDV+3TC+NFV	Nelfinavir + 2 NRTIs	A	ZDV/3TC+EFV	642	89061	Female	215	1	0.6	No		East	Other	Rural	61	61	61	4.4	4.4	4.4	11.82	<-SD2	Thinness (<-2 SD)	11.82	Thinness (<-2 SD)		-1.625	>=-2 SD	-1.625	>=-2 SD		-3.111
29	No event	Withdrawal	62	2	14	14	28	2805	Yes	Naive	1999-2004	0	642	4	>2	1	ZDV+3TC+NFV	Nelfinavir + 2 NRTIs	A	ZDV/3TC+EFV	642	89061	Female	215	1	0.6	No		East	Other	Rural	61	61	61	4.4	4.2	4.2	11.82	<-SD2	Thinness (<-2 SD)	11.29	Thinness (<-2 SD)		-1.625	>=-2 SD	-2.091	<-2 SD		-3.111
29	No event	Withdrawal	62	3	28	28	56	2805	Yes	Naive	1999-2004	0	642	4	>2	1	ZDV+3TC+NFV	Nelfinavir + 2 NRTIs	A	ZDV/3TC+EFV	642	89061	Female	215	1	0.7	No		East	Other	Rural	61	61	61	4.4	4.3	4.3	11.82	<-SD2	Thinness (<-2 SD)	11.56	Thinness (<-2 SD)		-1.625	>=-2 SD	-2.091	<-2 SD		-3.111
[truncated: 37,069 more rows]
[truncated: 63 more columns]

## Sheet: label
No.	Variables	Label
1	id	Patients' ID
[truncated: 112 more rows]
